# Supplementary material for: Hi-C as a tool for precise detection and characterisation of chromosomal rearrangements and copy number variation in human tumours
Source: Genome Biol. 2017 Jun 27;18:125. doi: 10.1186/s13059-017-1253-8 (PMC5488307; doi:10.1186/s13059-017-1253-8)
Supplement: Supplementary file 2 — QDNAseq bins having total difference values falling above the 99.9th percentile. (XLSX 15 kb) [file 13059_2017_1253_MOESM2_ESM.xlsx]

## Sheet: Table S1.csv
Table S1: QDNAseq bins having total difference values falling above the 99.9th percentile
location	chrom	start	end	AA86.sWGS_C	AA86.sWGS_S	AA86.HiC_C	AA86.HiC_S	GB182.sWGS_C	GB182.sWGS_S	GB182.HiC_C	GB182.HiC_S	GB176.sWGS_C	GB176.sWGS_S	GB176.HiC_C	GB176.HiC_S	GB238.sWGS_C	GB238.sWGS_S	GB238.HiC_C	GB238.HiC_S	GB180.sWGS_C	GB180.sWGS_S	GB180.HiC_C	GB180.HiC_S	GB183.sWGS_C	GB183.sWGS_S	GB183.HiC_C	GB183.HiC_S	Total_diff	Average_diff
1:3800001-3900000	1	3800001	3900000	-0.108	0.001	1.216	0.002	0.146	0.179	1.458	0.063	-0.022	-0.014	1.229	-0.071	-0.468	-0.495	0.968	-0.164	0.083	0.045	1.277	-0.022	-0.194	-0.213	1.15	-0.338	7.861	1.31017
1:30900001-31000000	1	30900001	31000000	0.422	0.001	-0.211	0.002	0.556	0.178	-0.212	0.122	0.496	-0.018	-0.298	0.002	0.383	-0.002	-0.232	-0.044	0.444	0.045	-0.32	-0.022	0.426	-0.001	-0.404	-0.023	4.404	0.734
1:146500001-146600000	1	146500001	146600000	0.244	-0.001	-0.395	0.002	0.597	0.22	-0.299	0.122	0.177	-0.018	-0.414	0.002	0.257	-0.001	-0.515	-0.018	0.301	0.036	-0.534	-0.022	0.273	-0.001	-0.46	-0.023	4.466	0.744333
1:205900001-206000000	1	205900001	206000000	-0.099	-0.006	2.113	0.002	0.29	0.22	0.407	0.122	-0.22	-0.018	0.27	0.002	0.098	-0.001	1.846	-0.018	0.079	0.036	1.942	-0.022	0.023	-0.001	2.166	-0.023	8.573	1.42883
1:206300001-206400000	1	206300001	206400000	0.015	-0.006	1.64	0.002	0.264	0.22	1.878	0.122	-0.047	-0.018	1.669	0.002	0.055	-0.001	1.536	-0.018	0.068	0.036	1.58	-0.022	0	-0.001	1.84	-0.023	9.788	1.63133
2:110200001-110300000	2	110200001	110300000	0.202	0.179	1.788	0.262	0.04	0.002	1.135	-0.028	0.128	0.001	1.219	0.038	0.02	0.001	1.385	-0.003	-0.052	-0.058	1.081	0.003	0.103	0.002	1.261	-0.003	7.428	1.238
5:200001-300000	5	200001	300000	0.153	-0.143	-0.712	-0.25	0.109	-0.044	-0.65	-0.015	0.105	-0.084	-0.608	0.009	0.197	0.04	-0.194	-0.017	0.248	0.067	-0.471	0.001	0.371	0.019	-0.597	0.047	4.415	0.735833
5:800001-900000	5	800001	900000	-0.177	-0.143	-1.112	-0.25	0.03	-0.044	-0.995	-0.015	0.043	-0.084	-0.896	0.009	0.1	0.04	-0.714	-0.017	0.122	0.067	-0.744	0.001	0.187	0.019	-0.695	0.047	5.461	0.910167
6:168000001-168100000	6	168000001	168100000	0.152	0.13	1.012	0.276	0.099	0.058	0.834	0.076	0.028	-0.007	0.747	0.009	0.035	0.002	0.589	-0.002	0.115	-0.029	0.716	-0.109	-0.09	-0.003	0.995	-0.006	4.554	0.759
7:45700001-45800000	7	45700001	45800000	0.187	-0.088	-0.594	-0.153	0.871	0.54	0.225	0.488	0.916	0.529	-0.193	0.343	0.779	0.408	-0.104	0.286	0.863	0.55	0.186	0.511	0.505	0.186	-0.394	0.242	4.995	0.8325
7:99300001-99400000	7	99300001	99400000	0.192	-0.082	-0.573	-0.153	0.894	0.53	-0.019	0.496	0.844	0.52	0.15	0.35	0.643	0.408	-0.242	0.286	0.857	0.518	0.026	0.506	0.593	0.186	-0.297	0.255	4.978	0.829667
7:142100001-142200000	7	142100001	142200000	0.237	-0.082	-0.795	-0.153	0.769	0.53	0.263	0.496	0.837	0.52	0.346	0.582	0.641	0.408	-0.511	0.286	0.689	0.526	0.318	0.504	0.376	0.186	-0.312	0.255	4.24	0.706667
9:92300001-92400000	9	92300001	92400000	0.332	0.176	1.531	1.61	0.128	0.066	1.469	1.466	-0.121	-0.063	1.311	1.36	0.033	0.008	1.181	1.458	-0.014	0.001	1.181	1.453	0.156	0.001	1.36	1.622	7.519	1.25317
9:92400001-92500000	9	92400001	92500000	0.249	0.176	1.249	1.61	0.058	0.066	0.932	1.466	-0.087	-0.063	1.033	1.36	0.021	0.008	0.986	1.458	0.063	0.001	0.958	1.453	0.051	0.001	0.946	1.622	5.749	0.958167
9:92500001-92600000	9	92500001	92600000	0.399	0.176	2.051	1.61	0.187	0.066	1.996	1.466	-0.059	-0.063	1.735	1.36	0.101	0.008	1.657	1.458	0.005	0.001	1.657	1.453	0.106	0.001	1.874	1.622	10.231	1.70517
9:92600001-92700000	9	92600001	92700000	0.221	0.176	0.512	0.207	0.136	0.066	0.229	0.018	-0.202	-0.063	0.115	-0.055	0.09	0.008	2.01	1.458	-0.029	0.001	2.016	1.453	0.037	0.001	2.308	1.622	6.937	1.15617
10:43300001-43400000	10	43300001	43400000	0.476	0.204	-0.068	0.182	-0.413	-0.777	-1.34	-0.8	-0.678	-0.95	-1.311	-1.023	-0.192	-0.462	-0.695	-0.398	-0.339	-0.738	-1.029	-0.771	0.277	-0.066	-0.829	-0.348	4.403	0.733833
10:128700001-128800000	10	128700001	128800000	-0.631	-0.581	0.672	-0.618	-0.77	-0.766	0.511	-0.8	-1.129	-0.855	0.383	-0.838	-0.461	-0.554	0.875	-0.398	-0.745	-0.738	0.566	-0.771	-0.053	-0.199	1.032	-0.348	7.828	1.30467
11:1100001-1200000	11	1100001	1200000	-0.599	-0.393	0.419	-0.467	-0.18	-0.002	0.93	-0.001	-0.298	0.015	0.853	0	-0.004	0.018	0.097	-0.016	-0.557	-0.376	-0.32	-0.419	-0.195	0.016	0.867	-0.018	4.679	0.779833
12:11500001-11600000	12	11500001	11600000	0.196	-0.016	-0.303	-0.033	0.286	-0.045	-0.54	0.004	0.283	-0.023	-0.319	0.028	0.326	-0.005	-0.708	-0.007	0.252	0.018	-0.555	-0.013	0.2	-0.008	-0.493	-0.003	4.461	0.7435
13:114300001-114400000	13	114300001	114400000	-0.077	0.032	1.965	0.055	-0.191	0.006	1.459	0.039	-0.19	0.002	1.947	0.004	0.003	-0.006	2.144	-0.015	0.125	0.134	2.452	-0.058	-0.146	-0.009	1.667	-0.023	12.11	2.01833
13:114600001-114700000	13	114600001	114700000	0.058	0.032	1.512	0.055	-0.032	0.006	1.041	0.039	0.112	0.002	1.24	0.004	0.104	-0.006	1.542	-0.015	0.173	0.134	1.671	-0.058	0.032	-0.009	1.411	-0.023	7.97	1.32833
14:35000001-35100000	14	35000001	35100000	-0.59	-0.454	0.199	-0.345	-0.408	-0.202	0.409	0.026	-0.353	-0.004	0.264	0.013	-0.407	-0.2	0.345	-0.021	-0.357	-0.16	0.482	-0.062	-0.572	-0.419	0.177	-0.336	4.563	0.7605
15:45300001-45400000	15	45300001	45400000	0.368	0.16	-0.226	0.229	0.188	0.034	-0.525	0.003	0.117	0.003	-0.495	-0.003	0.167	0	-0.625	-0.036	0.017	-0.066	-0.741	-0.154	0.174	-0.006	-0.646	-0.048	4.289	0.714833
15:76000001-76100000	15	76000001	76100000	0.672	0.237	0.173	0.229	0.409	0.034	-0.55	0.003	0.184	0.003	-0.7	-0.003	0.192	0	-0.372	-0.036	0.221	-0.066	-0.386	-0.154	0.404	-0.006	-0.46	-0.048	4.377	0.7295
19:21000001-21100000	19	21000001	21100000	0.641	0.217	-0.248	0.151	0.523	0.274	-0.312	0.098	1.093	0.783	-0.088	-0.181	0.871	0.554	-0.48	-0.088	0.461	-0.017	-0.79	-0.112	0.429	-0.005	-0.586	-0.205	6.522	1.087
19:39400001-39500000	19	39400001	39500000	0.136	0.122	-0.474	-0.167	-0.098	-0.019	-0.66	-0.035	-0.097	-0.064	-0.994	-0.181	0.427	0.362	-0.207	0.144	0.086	-0.017	-0.402	-0.112	0.099	-0.005	-1.069	-0.205	4.359	0.7265
19:40100001-40200000	19	40100001	40200000	0.485	0.122	-0.26	-0.167	0.49	-0.019	-0.263	-0.035	0.35	-0.064	-0.342	-0.181	0.792	0.362	-0.202	0.144	0.264	-0.017	-0.48	-0.112	0.36	-0.005	-0.506	-0.205	4.794	0.799
19:41400001-41500000	19	41400001	41500000	0.321	-0.008	-0.318	-0.167	0.188	-0.019	-0.412	-0.035	0.228	-0.064	-0.402	-0.181	0.649	0.362	-0.28	0.144	0.17	-0.017	-0.68	-0.112	0.297	-0.005	-0.437	-0.205	4.382	0.730333
20:23800001-23900000	20	23800001	23900000	0.46	0.182	-0.089	0.02	0.869	0.451	0.176	0.408	1.347	0.951	0.741	0.905	0.826	0.52	-0.151	0.278	0.254	0	-0.486	-0.122	0.603	0.285	-0.06	0.17	4.228	0.704667
20:61200001-61300000	20	61200001	61300000	0.002	-0.101	0.698	0.02	0.412	0.451	1.31	0.408	0.398	0.466	1.266	0.905	0.409	0.392	1.215	0.278	-0.107	-0.074	0.909	-0.122	0.149	0.153	0.988	0.17	5.123	0.853833
