# Supplementary material for: Hi-C as a tool for precise detection and characterisation of chromosomal rearrangements and copy number variation in human tumours
Source: Genome Biol. 2017 Jun 27;18:125. doi: 10.1186/s13059-017-1253-8 (PMC5488307; doi:10.1186/s13059-017-1253-8)
Supplement: Supplementary file 3 — QDNAseq bins having total difference values falling above the 99.5th percentile. (XLS 101 kb) [file 13059_2017_1253_MOESM3_ESM.xls]

## Sheet: Table S2.csv
Table S2: QDNAseq bins having total difference values falling above the 99.5th percentile
location	chrom	start	end	AA86.sWGS_C	AA86.sWGS_S	AA86.HiC_C	AA86.HiC_S	GB182.sWGS_C	GB182.sWGS_S	GB182.HiC_C	GB182.HiC_S	GB176.sWGS_C	GB176.sWGS_S	GB176.HiC_C	GB176.HiC_S	GB238.sWGS_C	GB238.sWGS_S	GB238.HiC_C	GB238.HiC_S	GB180.sWGS_C	GB180.sWGS_S	GB180.HiC_C	GB180.HiC_S	GB183.sWGS_C	GB183.sWGS_S	GB183.HiC_C	GB183.HiC_S	Total_diff	Average_diff
1:1300001-1400000	1	1300001	1400000	0.154	0.001	-0.778	0.002	0.199	0.179	-0.157	0.063	-0.235	-0.014	-0.337	-0.071	-0.053	-0.038	-0.626	-0.164	0.053	0.045	-0.706	-0.022	0.28	0.078	-0.61	-0.338	3.612	0.602
1:3800001-3900000	1	3800001	3900000	-0.108	0.001	1.216	0.002	0.146	0.179	1.458	0.063	-0.022	-0.014	1.229	-0.071	-0.468	-0.495	0.968	-0.164	0.083	0.045	1.277	-0.022	-0.194	-0.213	1.15	-0.338	7.861	1.31017
1:20300001-20400000	1	20300001	20400000	0.251	0.001	-0.173	0.002	0.51	0.163	0.047	0.122	0.44	-0.018	-0.184	0.002	0.334	-0.022	-0.338	-0.075	0.341	0.045	-0.223	-0.022	0.381	-0.001	-0.136	-0.023	3.264	0.544
1:30900001-31000000	1	30900001	31000000	0.422	0.001	-0.211	0.002	0.556	0.178	-0.212	0.122	0.496	-0.018	-0.298	0.002	0.383	-0.002	-0.232	-0.044	0.444	0.045	-0.32	-0.022	0.426	-0.001	-0.404	-0.023	4.404	0.734
1:87900001-88000000	1	87900001	88000000	0.136	-0.004	-0.562	0.002	0.534	0.214	0.005	0.122	0.219	-0.018	-0.504	0.002	-0.204	-0.48	-0.641	-0.321	0.278	0.036	-0.403	-0.022	0.3	-0.001	-0.16	-0.023	3.528	0.588
1:110200001-110300000	1	110200001	110300000	0.445	0.297	-0.162	0.002	0.439	0.22	-0.482	0.122	-0.002	-0.018	-0.569	0.002	0.231	-0.001	-0.394	-0.018	0.223	0.036	-0.203	-0.022	0.101	-0.001	-0.588	-0.023	3.835	0.639167
1:121200001-121300000	1	121200001	121300000	0.146	-0.001	-0.361	0.002	0.434	0.22	-0.353	0.122	0.131	-0.018	-0.475	0.002	0.1	-0.001	-0.692	-0.018	0.146	0.036	-0.626	-0.022	0.173	-0.001	-0.585	-0.023	4.222	0.703667
1:146500001-146600000	1	146500001	146600000	0.244	-0.001	-0.395	0.002	0.597	0.22	-0.299	0.122	0.177	-0.018	-0.414	0.002	0.257	-0.001	-0.515	-0.018	0.301	0.036	-0.534	-0.022	0.273	-0.001	-0.46	-0.023	4.466	0.744333
1:149100001-149200000	1	149100001	149200000	0.393	-0.001	-0.225	0.002	0.624	0.22	-0.387	0.122	0.442	-0.018	-0.485	0.002	-0.207	-0.001	-0.323	-0.018	0.363	0.036	-0.576	-0.022	-0.489	-0.001	-0.364	-0.023	3.736	0.622667
1:157200001-157300000	1	157200001	157300000	0.406	0.126	0.024	0.002	0.551	0.22	-0.09	0.122	0.428	-0.018	-0.089	0.002	0.332	-0.001	-0.296	-0.018	0.41	0.036	-0.308	-0.022	0.37	-0.001	-0.167	-0.023	3.423	0.5705
1:199900001-200000000	1	199900001	200000000	-0.153	-0.006	0.436	0.002	-0.032	0.22	0.489	0.122	-0.324	-0.018	0.434	0.002	-0.101	-0.001	0.152	-0.018	-0.155	0.036	0.184	-0.022	-0.235	-0.001	0.396	-0.023	3.091	0.515167
1:202400001-202500000	1	202400001	202500000	0.203	-0.006	-0.412	0.002	0.513	0.22	-0.194	0.122	0.329	-0.018	-0.551	0.002	0.108	-0.001	-0.413	-0.018	0.193	0.036	-0.233	-0.022	0.062	-0.001	-0.457	-0.023	3.668	0.611333
1:202500001-202600000	1	202500001	202600000	0.341	-0.006	-0.182	0.002	0.545	0.22	-0.117	0.122	0.319	-0.018	-0.074	0.002	0.244	-0.001	-0.442	-0.018	0.342	0.036	-0.297	-0.022	0.345	-0.001	-0.092	-0.023	3.34	0.556667
1:205900001-206000000	1	205900001	206000000	-0.099	-0.006	2.113	0.002	0.29	0.22	0.407	0.122	-0.22	-0.018	0.27	0.002	0.098	-0.001	1.846	-0.018	0.079	0.036	1.942	-0.022	0.023	-0.001	2.166	-0.023	8.573	1.42883
1:206300001-206400000	1	206300001	206400000	0.015	-0.006	1.64	0.002	0.264	0.22	1.878	0.122	-0.047	-0.018	1.669	0.002	0.055	-0.001	1.536	-0.018	0.068	0.036	1.58	-0.022	0	-0.001	1.84	-0.023	9.788	1.63133
1:207900001-208000000	1	207900001	208000000	0.186	-0.006	-0.413	0.002	0.45	0.22	-0.265	0.122	0.358	-0.018	-0.309	0.002	0.224	-0.001	-0.3	-0.018	0.261	0.036	-0.304	-0.022	0.237	-0.001	-0.403	-0.023	3.71	0.618333
2:3500001-3600000	2	3500001	3600000	-0.429	-0.362	0.46	-0.334	-0.141	-0.02	0.077	-0.108	-0.15	-0.161	0.618	0.038	-0.004	0.001	0.208	-0.003	-0.235	-0.125	-0.047	-0.191	-0.143	0.002	0.823	-0.003	3.241	0.540167
2:16300001-16400000	2	16300001	16400000	-0.476	-0.352	0.258	-0.354	-0.032	-0.02	0.537	-0.108	-0.032	0.001	0.601	0.038	-0.074	0.001	0.721	-0.003	-0.169	-0.125	0.384	-0.191	0.006	0.002	0.565	-0.003	3.843	0.6405
2:32500001-32600000	2	32500001	32600000	-0.077	0.179	0.425	0.262	-0.293	-0.02	0.108	-0.108	-0.511	0.001	0.169	0.038	-0.346	0.001	0.176	-0.003	-0.407	-0.125	0.056	-0.191	-0.245	0.002	0.388	-0.003	3.201	0.5335
2:73800001-73900000	2	73800001	73900000	0.268	0.179	-0.165	0.262	0.057	0.002	-0.539	-0.028	0.104	0.001	-0.37	0.038	0.135	0.001	-0.553	-0.003	-0.009	-0.139	-0.725	-0.191	0.098	0.002	-0.437	-0.003	3.442	0.573667
2:73900001-74000000	2	73900001	74000000	0.324	0.179	-0.256	0.262	0.111	0.002	-0.57	-0.028	0.196	0.001	-0.422	0.038	0.166	0.001	-0.603	-0.003	0.023	-0.139	-0.818	-0.191	0.171	0.002	-0.513	-0.003	4.173	0.6955
2:97600001-97700000	2	97600001	97700000	0.362	0.179	-0.408	0.262	0.158	0.002	-0.235	-0.028	0.219	0.001	-0.253	0.038	0.124	0.001	-0.537	-0.003	0.176	-0.058	-0.541	-0.191	0.125	0.002	-0.261	-0.003	3.399	0.5665
2:100700001-100800000	2	100700001	100800000	0.258	0.179	-0.154	0.262	0.131	0.002	-0.368	-0.028	0.148	0.001	-0.401	0.038	0.137	0.001	-0.49	-0.003	0.115	-0.058	-0.52	-0.191	0.189	0.002	-0.45	-0.003	3.361	0.560167
2:110200001-110300000	2	110200001	110300000	0.202	0.179	1.788	0.262	0.04	0.002	1.135	-0.028	0.128	0.001	1.219	0.038	0.02	0.001	1.385	-0.003	-0.052	-0.058	1.081	0.003	0.103	0.002	1.261	-0.003	7.428	1.238
2:114000001-114100000	2	114000001	114100000	0.418	0.179	-0.129	0.262	0.269	0.002	-0.487	-0.028	0.303	0.001	-0.404	0.038	0.21	0.001	-0.231	-0.003	0.14	-0.058	-0.193	0.003	0.305	0.002	-0.605	-0.003	3.694	0.615667
3:11900001-12000000	3	11900001	12000000	0.423	0.221	0.136	0.314	0.26	0.061	-0.38	0.08	0.181	-0.002	-0.275	-0.127	0.294	0.01	-0.324	-0.001	0.318	0.015	-0.425	-0.014	0.34	0.012	-0.367	-0.001	3.451	0.575167
3:32700001-32800000	3	32700001	32800000	0.025	0.221	0.644	0.314	-0.232	0.061	0.476	0.08	-0.443	-0.002	0.22	0.025	-0.067	0.01	0.101	-0.001	-0.122	0.161	0.461	0.139	-0.25	0.012	0.364	-0.001	3.355	0.559167
3:66100001-66200000	3	66100001	66200000	0.117	0.184	0.979	0.263	-0.061	0.061	0.651	0.08	-0.137	-0.002	0.69	0.053	0.059	0.01	0.545	-0.001	0.099	0.161	0.77	0.139	-0.018	0.012	0.617	-0.001	4.193	0.698833
3:128500001-128600000	3	128500001	128600000	0.41	0.184	-0.123	0.263	0.285	0.061	-0.234	0.08	0.386	-0.002	-0.299	0.043	0.251	0.01	-0.286	-0.001	0.391	0.161	-0.167	0.139	0.248	0.012	-0.329	-0.001	3.409	0.568167
3:169900001-170000000	3	169900001	170000000	-0.177	0.134	0.449	0.222	-0.196	0.061	0.394	0.08	-0.288	-0.002	0.231	0.043	-0.32	0.01	0.19	-0.001	-0.085	0.161	0.377	0.139	-0.221	0.012	0.211	-0.001	3.139	0.523167
3:195300001-195400000	3	195300001	195400000	0.214	0.134	1.006	0.222	-0.089	0.061	0.149	0.08	-1.4	-0.862	-0.08	-0.812	-0.17	0.01	0.193	-0.001	0.022	0.161	0.343	0.139	0.1	0.012	0.928	-0.001	3.862	0.643667
4:8400001-8500000	4	8400001	8500000	0.45	0.178	-0.119	0.247	-0.069	-0.371	-0.574	-0.365	0.145	-0.127	-0.381	-0.055	0.235	0.025	-0.231	0.003	-0.035	-0.216	-0.695	-0.386	0.304	0.034	-0.121	0.001	3.151	0.525167
4:69600001-69700000	4	69600001	69700000	-0.162	-0.393	-0.673	-0.374	-0.178	-0.374	-0.686	-0.22	-0.108	-0.127	-0.518	-0.055	0.137	-0.002	-0.387	0.003	-0.003	-0.247	-0.699	-0.386	0.251	-0.001	-0.362	0.001	3.262	0.543667
4:113600001-113700000	4	113600001	113700000	-0.582	-0.393	-0.052	-0.374	-0.53	-0.374	0.018	-0.22	-0.301	-0.127	0.253	-0.055	-0.227	-0.002	0.433	0.003	-0.422	-0.247	-0.101	-0.386	-0.22	-0.001	0.379	0.001	3.212	0.535333
4:128900001-129000000	4	128900001	129000000	-0.714	-0.393	-0.138	-0.374	-0.688	-0.374	-0.21	-0.22	-0.572	-0.127	0.042	-0.055	-0.261	-0.002	0.548	0.003	-0.537	-0.247	0.054	-0.386	-0.368	-0.001	-0.108	0.001	3.328	0.554667
4:129000001-129100000	4	129000001	129100000	-0.696	-0.393	-0.221	-0.374	-0.843	-0.374	-0.059	-0.22	-0.469	-0.127	0.092	-0.055	-0.304	-0.002	0.148	0.003	-0.531	-0.247	-0.322	-0.386	-0.407	-0.001	0.244	0.001	3.132	0.522
5:200001-300000	5	200001	300000	0.153	-0.143	-0.712	-0.25	0.109	-0.044	-0.65	-0.015	0.105	-0.084	-0.608	0.009	0.197	0.04	-0.194	-0.017	0.248	0.067	-0.471	0.001	0.371	0.019	-0.597	0.047	4.415	0.735833
5:800001-900000	5	800001	900000	-0.177	-0.143	-1.112	-0.25	0.03	-0.044	-0.995	-0.015	0.043	-0.084	-0.896	0.009	0.1	0.04	-0.714	-0.017	0.122	0.067	-0.744	0.001	0.187	0.019	-0.695	0.047	5.461	0.910167
5:99700001-99800000	5	99700001	99800000	-0.387	-0.224	0.166	-0.279	-0.116	-0.044	0.237	-0.015	-0.235	0.022	0.401	0.057	-0.235	0.016	0.31	0.011	-0.138	0.067	0.291	0.001	-0.239	0.019	0.452	0.047	3.207	0.5345
5:156500001-156600000	5	156500001	156600000	-0.392	-0.224	0.12	-0.279	-0.911	-0.761	-0.009	-0.389	-0.237	0.022	0.27	0.057	-0.159	0.016	0.58	0.011	-0.108	0.067	0.329	0.001	-0.161	0.019	0.271	0.047	3.529	0.588167
5:175500001-175600000	5	175500001	175600000	-0.228	-0.224	0.252	-0.279	-0.122	-0.09	0.468	-0.076	-0.11	-0.001	0.447	0.031	-0.096	0.016	0.172	0.011	-0.073	0.067	0.344	0.001	-0.277	0.019	0.495	0.047	3.084	0.514
6:5800001-5900000	6	5800001	5900000	0.402	0.017	0.032	-0.026	0.316	0.058	-0.232	0.058	-0.624	-0.9	-1.187	-0.849	0.288	0.002	-0.31	-0.002	0.115	-0.029	-0.575	-0.109	0.264	-0.003	-0.516	-0.006	3.549	0.5915
6:15100001-15200000	6	15100001	15200000	0.184	0.02	0.956	0.257	-0.13	0.058	0.349	0.058	-0.255	-0.071	0.273	-0.009	-0.139	0.002	0.569	-0.002	-0.125	-0.029	0.278	-0.109	-0.106	-0.003	0.152	-0.006	3.148	0.524667
6:95800001-95900000	6	95800001	95900000	0.038	0.142	0.811	0.235	0.116	0.058	0.678	0.076	-0.759	-0.833	-0.218	-0.8	0.049	0.002	0.602	-0.002	-0.028	-0.029	0.481	-0.109	-0.1	-0.003	0.536	-0.006	3.574	0.595667
6:150200001-150300000	6	150200001	150300000	0.416	0.13	-0.045	0.227	0.209	0.058	-0.342	0.076	0.165	-0.071	-0.432	0.019	0.258	0.002	-0.46	-0.002	0.142	-0.029	-0.532	-0.109	0.251	-0.003	-0.329	-0.006	3.581	0.596833
6:157500001-157600000	6	157500001	157600000	0.024	0.13	0.771	0.227	0.012	0.058	0.756	0.076	-0.068	-0.007	0.667	0.009	0.017	0.002	0.533	-0.002	-0.044	-0.029	0.454	-0.109	-0.053	-0.003	0.62	-0.006	3.913	0.652167
6:160900001-161000000	6	160900001	161000000	0.52	0.13	-0.033	0.087	0.379	0.058	-0.179	0.076	0.461	-0.007	-0.125	0.009	0.332	0.002	-0.306	-0.002	0.359	-0.029	-0.403	-0.109	0.304	-0.003	-0.136	-0.006	3.537	0.5895
6:168000001-168100000	6	168000001	168100000	0.152	0.13	1.012	0.276	0.099	0.058	0.834	0.076	0.028	-0.007	0.747	0.009	0.035	0.002	0.589	-0.002	0.115	-0.029	0.716	-0.109	-0.09	-0.003	0.995	-0.006	4.554	0.759
7:30500001-30600000	7	30500001	30600000	0.065	-0.088	-0.536	-0.153	0.845	0.54	0.172	0.488	0.783	0.529	0.215	0.555	0.632	0.408	0.007	0.286	0.777	0.55	0.313	0.511	0.459	0.186	-0.162	0.242	3.552	0.592
7:45700001-45800000	7	45700001	45800000	0.187	-0.088	-0.594	-0.153	0.871	0.54	0.225	0.488	0.916	0.529	-0.193	0.343	0.779	0.408	-0.104	0.286	0.863	0.55	0.186	0.511	0.505	0.186	-0.394	0.242	4.995	0.8325
7:50300001-50400000	7	50300001	50400000	-0.164	-0.088	0.464	-0.153	0.494	0.54	1.006	0.488	0.315	0.529	1.098	0.516	0.331	0.408	0.749	0.286	0.476	0.55	0.944	0.511	0.221	0.186	0.853	0.242	3.441	0.5735
7:99200001-99300000	7	99200001	99300000	0.204	-0.082	-0.439	-0.153	0.834	0.53	0.07	0.496	0.723	0.52	0.129	0.35	0.707	0.408	0.032	0.286	0.788	0.518	0.214	0.506	0.47	0.186	-0.131	0.255	3.851	0.641833
7:99300001-99400000	7	99300001	99400000	0.192	-0.082	-0.573	-0.153	0.894	0.53	-0.019	0.496	0.844	0.52	0.15	0.35	0.643	0.408	-0.242	0.286	0.857	0.518	0.026	0.506	0.593	0.186	-0.297	0.255	4.978	0.829667
7:102000001-102100000	7	102000001	102100000	-0.028	-0.082	-0.451	-0.153	0.543	0.53	-0.169	0.496	0.524	0.52	-0.241	0.35	0.514	0.408	-0.303	0.286	0.653	0.518	0.202	0.506	0.217	0.186	-0.256	0.255	3.641	0.606833
7:105000001-105100000	7	105000001	105100000	-0.261	-0.082	0.316	-0.153	0.242	0.53	0.737	0.496	0.233	0.52	0.818	0.582	0.253	0.408	0.814	0.286	0.422	0.518	0.873	0.506	0.002	0.186	0.436	0.255	3.103	0.517167
7:139300001-139400000	7	139300001	139400000	0.042	-0.082	0.474	-0.153	0.532	0.53	0.943	0.496	0.499	0.52	1.073	0.582	0.476	0.408	0.991	0.286	0.504	0.526	1.048	0.504	0.127	0.186	0.731	0.255	3.08	0.513333
7:142100001-142200000	7	142100001	142200000	0.237	-0.082	-0.795	-0.153	0.769	0.53	0.263	0.496	0.837	0.52	0.346	0.582	0.641	0.408	-0.511	0.286	0.689	0.526	0.318	0.504	0.376	0.186	-0.312	0.255	4.24	0.706667
8:66500001-66600000	8	66500001	66600000	-0.017	0.177	0.73	0.346	-0.301	-0.007	0.234	-0.041	-0.242	-0.011	0.379	0.026	-0.179	0.007	0.262	0.002	-0.173	-0.028	0.188	-0.101	-0.254	-0.027	0.4	-0.003	3.359	0.559833
8:143900001-144000000	8	143900001	144000000	0.41	0.242	0.012	0.287	0.204	-0.007	-0.341	-0.041	0.202	0.02	-0.255	0.026	0.251	0.007	-0.405	0.002	0.259	-0.01	-0.434	-0.076	0.204	-0.027	-0.23	-0.003	3.183	0.5305
9:92300001-92400000	9	92300001	92400000	0.332	0.176	1.531	1.61	0.128	0.066	1.469	1.466	-0.121	-0.063	1.311	1.36	0.033	0.008	1.181	1.458	-0.014	0.001	1.181	1.453	0.156	0.001	1.36	1.622	7.519	1.25317
9:92400001-92500000	9	92400001	92500000	0.249	0.176	1.249	1.61	0.058	0.066	0.932	1.466	-0.087	-0.063	1.033	1.36	0.021	0.008	0.986	1.458	0.063	0.001	0.958	1.453	0.051	0.001	0.946	1.622	5.749	0.958167
9:92500001-92600000	9	92500001	92600000	0.399	0.176	2.051	1.61	0.187	0.066	1.996	1.466	-0.059	-0.063	1.735	1.36	0.101	0.008	1.657	1.458	0.005	0.001	1.657	1.453	0.106	0.001	1.874	1.622	10.231	1.70517
9:92600001-92700000	9	92600001	92700000	0.221	0.176	0.512	0.207	0.136	0.066	0.229	0.018	-0.202	-0.063	0.115	-0.055	0.09	0.008	2.01	1.458	-0.029	0.001	2.016	1.453	0.037	0.001	2.308	1.622	6.937	1.15617
9:95500001-95600000	9	95500001	95600000	0.396	0.176	-0.204	0.207	0.255	0.066	-0.408	0.018	0.182	-0.063	-0.458	-0.055	0.17	0.008	-0.467	-0.021	0.193	0.001	-0.54	-0.133	0.179	0.001	-0.349	-0.058	3.801	0.6335
9:100000001-100100000	9	100000001	100100000	0.354	0.176	-0.137	0.207	0.238	0.066	-0.367	0.018	0.144	-0.063	-0.466	-0.055	0.199	0.008	-0.198	-0.021	0.185	0.001	-0.499	-0.133	0.152	0.001	-0.489	-0.058	3.428	0.571333
9:108500001-108600000	9	108500001	108600000	0.357	0.176	-0.114	0.207	0.319	0.066	-0.405	0.018	0.023	-0.063	-0.505	-0.055	0.231	0.008	-0.13	-0.021	0.247	0.001	-0.477	-0.133	0.184	0.001	-0.563	-0.058	3.555	0.5925
9:115800001-115900000	9	115800001	115900000	-0.002	0.176	0.41	0.207	-0.134	0.066	0.214	0.018	-0.421	-0.063	0.136	-0.055	-0.942	-0.544	-0.178	-0.355	-0.375	-0.164	0.474	-0.133	-0.237	0.001	0.161	-0.058	3.328	0.554667
10:100001-200000	10	100001	200000	0.389	0.194	-0.134	0.216	-0.58	-0.777	-1.086	-0.8	-0.037	-0.151	-0.45	-0.086	-0.287	-0.592	-0.866	-0.398	-0.553	-0.738	-1.197	-0.771	-0.097	-0.23	-0.616	-0.348	3.184	0.530667
10:37900001-38000000	10	37900001	38000000	0.398	0.204	0.06	0.182	-0.501	-0.777	-1.146	-0.8	0.06	-0.154	-0.502	-0.238	-0.31	-0.462	-0.715	-0.398	-0.474	-0.738	-1.279	-0.771	0.092	-0.066	-0.677	-0.348	3.524	0.587333
10:38400001-38500000	10	38400001	38500000	0.245	0.204	-0.123	0.182	-0.704	-0.777	-1.314	-0.8	-0.083	-0.154	-0.473	-0.238	-0.487	-0.462	-0.873	-0.398	-0.553	-0.738	-1.174	-0.771	-0.001	-0.066	-0.696	-0.348	3.07	0.511667
10:42900001-43000000	10	42900001	43000000	0.358	0.204	0.07	0.182	-0.527	-0.777	-1.101	-0.8	-0.753	-0.95	-1.315	-1.023	-0.284	-0.462	-0.821	-0.398	-0.534	-0.738	-1.117	-0.771	0.09	-0.066	-0.598	-0.348	3.232	0.538667
10:43000001-43100000	10	43000001	43100000	0.32	0.204	-0.236	0.182	-0.489	-0.777	-1.194	-0.8	-0.766	-0.95	-1.292	-1.023	-0.28	-0.462	-0.966	-0.398	-0.436	-0.738	-1.313	-0.771	0.092	-0.066	-0.576	-0.348	4.018	0.669667
10:43300001-43400000	10	43300001	43400000	0.476	0.204	-0.068	0.182	-0.413	-0.777	-1.34	-0.8	-0.678	-0.95	-1.311	-1.023	-0.192	-0.462	-0.695	-0.398	-0.339	-0.738	-1.029	-0.771	0.277	-0.066	-0.829	-0.348	4.403	0.733833
10:45500001-45600000	10	45500001	45600000	0.145	0.204	-0.309	-0.017	-0.685	-0.777	-1.298	-0.8	-0.875	-0.95	-1.473	-1.023	-0.388	-0.462	-0.707	-0.398	-0.519	-0.738	-1.185	-0.771	-0.014	-0.066	-0.886	-0.348	3.522	0.587
10:70200001-70300000	10	70200001	70300000	-0.337	-0.115	0.272	-0.086	-1.039	-0.978	-0.491	-0.8	-1.18	-1.109	-0.477	-0.847	-0.875	-0.769	-0.171	-0.398	-0.98	-0.738	-0.447	-0.771	-0.383	-0.218	0.085	-0.348	3.565	0.594167
10:81300001-81400000	10	81300001	81400000	0.064	-0.115	-0.492	-0.264	-0.582	-0.766	-1.348	-0.8	-0.635	-0.78	-1.303	-0.847	-0.333	-0.554	-1.041	-0.398	-0.443	-0.738	-1.249	-0.771	-0.019	-0.199	-0.686	-0.348	4.171	0.695167
10:81900001-82000000	10	81900001	82000000	-0.02	-0.115	-0.433	-0.264	-0.571	-0.766	-1.427	-0.8	-0.565	-0.78	-1.311	-0.847	-0.39	-0.554	-0.607	-0.398	-0.644	-0.738	-1.127	-0.771	0.011	-0.199	-1.017	-0.348	3.743	0.623833
10:125800001-125900000	10	125800001	125900000	-0.699	-0.581	0.019	-0.618	-0.74	-0.766	-0.227	-0.8	-0.854	-0.855	-0.277	-0.838	-0.552	-0.554	0.23	-0.398	-0.741	-0.738	-0.618	-0.771	-0.277	-0.199	0.297	-0.348	3.287	0.547833
10:128700001-128800000	10	128700001	128800000	-0.631	-0.581	0.672	-0.618	-0.77	-0.766	0.511	-0.8	-1.129	-0.855	0.383	-0.838	-0.461	-0.554	0.875	-0.398	-0.745	-0.738	0.566	-0.771	-0.053	-0.199	1.032	-0.348	7.828	1.30467
10:133600001-133700000	10	133600001	133700000	-0.482	-0.581	0.052	-0.618	-0.774	-0.766	-0.221	-0.8	-0.915	-0.855	-0.369	-0.838	-0.562	-0.554	0.254	-0.398	-0.676	-0.738	-0.401	-0.771	-0.163	-0.199	0.235	-0.348	3.122	0.520333
10:135300001-135400000	10	135300001	135400000	-0.427	-0.581	-0.699	-0.618	-0.635	-0.766	-1.36	-0.8	-0.854	-0.855	-1.365	-0.838	-0.365	-0.554	-0.78	-0.398	-0.603	-0.738	-1.229	-0.771	-0.036	-0.199	-0.789	-0.348	3.302	0.550333
11:1100001-1200000	11	1100001	1200000	-0.599	-0.393	0.419	-0.467	-0.18	-0.002	0.93	-0.001	-0.298	0.015	0.853	0	-0.004	0.018	0.097	-0.016	-0.557	-0.376	-0.32	-0.419	-0.195	0.016	0.867	-0.018	4.679	0.779833
11:1200001-1300000	11	1200001	1300000	-0.4	-0.393	0.635	-0.467	-0.016	-0.002	0.665	-0.001	-0.051	0.015	0.753	0	-0.047	0.018	0.125	-0.016	-0.45	-0.376	-0.338	-0.419	0.024	0.016	0.967	-0.018	3.747	0.6245
11:58600001-58700000	11	58600001	58700000	0.304	0.2	-0.218	0.252	0.094	-0.002	-0.485	-0.001	0.172	0.018	-0.416	0.038	0.13	0.018	-0.463	-0.016	-0.246	-0.376	-0.808	-0.419	0.28	0.016	-0.458	-0.018	3.582	0.597
11:58700001-58800000	11	58700001	58800000	0.482	0.2	-0.002	0.252	0.237	-0.002	-0.188	-0.001	0.26	0.018	-0.303	0.038	0.281	0.018	-0.376	-0.016	-0.092	-0.376	-0.811	-0.419	0.322	0.016	-0.245	-0.018	3.415	0.569167
11:62100001-62200000	11	62100001	62200000	0.306	0.2	-0.163	0.13	0.058	-0.002	-0.579	-0.001	0.212	0.018	-0.513	0.038	0.18	0.018	-0.202	-0.016	-0.179	-0.376	-0.678	-0.419	0.091	0.016	-0.57	-0.018	3.373	0.562167
12:6100001-6200000	12	6100001	6200000	0.026	0.006	-0.342	-0.021	0.029	-0.045	-0.613	0.004	0.078	-0.023	-0.371	0.028	0.09	-0.005	-0.568	-0.007	0.112	0.018	-0.501	-0.013	0.062	-0.008	-0.542	-0.003	3.334	0.555667
12:7200001-7300000	12	7200001	7300000	0.474	0.435	0.454	0.324	-0.084	-0.045	0.609	0.004	-0.047	-0.023	0.753	0.028	-0.027	-0.005	0.703	-0.007	0.083	0.018	0.2	-0.013	-0.157	-0.008	0.667	-0.003	3.184	0.530667
12:7800001-7900000	12	7800001	7900000	-0.196	-0.016	0.693	0.324	-0.321	-0.045	0.442	0.004	-0.294	-0.023	0.508	0.028	-0.181	-0.005	0.249	-0.007	-0.176	0.018	0.278	-0.013	-0.2	-0.008	0.328	-0.003	3.866	0.644333
12:11500001-11600000	12	11500001	11600000	0.196	-0.016	-0.303	-0.033	0.286	-0.045	-0.54	0.004	0.283	-0.023	-0.319	0.028	0.326	-0.005	-0.708	-0.007	0.252	0.018	-0.555	-0.013	0.2	-0.008	-0.493	-0.003	4.461	0.7435
12:19500001-19600000	12	19500001	19600000	-0.154	0.003	0.559	0.029	-0.22	-0.045	0.351	0.004	-0.05	-0.023	0.439	0.028	-0.105	-0.005	0.478	-0.007	-0.122	0.018	0.302	-0.013	-0.093	-0.008	0.342	-0.003	3.215	0.535833
12:57300001-57400000	12	57300001	57400000	0.34	0.003	-0.185	0.016	0.278	-0.045	-0.293	0.004	0.424	-0.023	-0.156	0.028	0.321	-0.005	-0.25	-0.007	-0.443	-0.736	-1.121	-0.777	0.361	-0.008	-0.254	-0.003	3.54	0.59
12:133100001-133200000	12	133100001	133200000	-0.043	-0.069	0.715	0.016	-0.147	-0.057	0.152	-0.079	-0.089	-0.023	0.436	0.028	0.028	-0.005	0.402	-0.007	0.005	0.004	0.401	-0.025	0.044	-0.008	0.902	-0.003	3.21	0.535
13:111600001-111700000	13	111600001	111700000	0.167	0.032	-0.437	0.055	0.508	0.38	-0.267	0.039	0.073	0.002	-0.484	0.004	0.072	-0.006	-0.36	-0.015	0.246	0.134	-0.181	-0.058	0.173	-0.009	-0.399	-0.023	3.367	0.561167
13:114300001-114400000	13	114300001	114400000	-0.077	0.032	1.965	0.055	-0.191	0.006	1.459	0.039	-0.19	0.002	1.947	0.004	0.003	-0.006	2.144	-0.015	0.125	0.134	2.452	-0.058	-0.146	-0.009	1.667	-0.023	12.11	2.01833
13:114600001-114700000	13	114600001	114700000	0.058	0.032	1.512	0.055	-0.032	0.006	1.041	0.039	0.112	0.002	1.24	0.004	0.104	-0.006	1.542	-0.015	0.173	0.134	1.671	-0.058	0.032	-0.009	1.411	-0.023	7.97	1.32833
13:114700001-114800000	13	114700001	114800000	0.118	0.032	0.832	0.055	0.285	0.006	0.83	0.039	-0.01	0.002	0.948	0.004	-0.01	-0.006	0.547	-0.015	0.128	0.134	0.817	-0.058	0.049	-0.009	0.704	-0.023	4.118	0.686333
13:115100001-115169878	13	115100001	115169878	0.187	0.032	0.44	0.055	0.032	0.006	0.237	0.039	0.166	0.002	0.24	0.004	0.134	-0.006	0.272	-0.015	0.265	0.134	2.746	-0.058	0.154	-0.009	0.399	-0.023	3.396	0.566
14:21300001-21400000	14	21300001	21400000	-0.169	-0.221	-0.648	-0.345	0.153	-0.024	-0.504	0.026	0.335	-0.004	-0.372	0.013	0.213	0.015	-0.472	-0.378	0.172	0.056	-0.47	-0.062	-0.086	-0.202	-0.727	-0.336	3.811	0.635167
14:21400001-21500000	14	21400001	21500000	-0.194	-0.221	-0.894	-0.345	0.14	-0.024	-0.427	0.026	0.154	-0.004	-0.508	0.013	-0.026	0.015	-0.215	-0.378	0.113	0.056	-0.331	-0.062	-0.091	-0.202	-0.91	-0.336	3.381	0.5635
14:35000001-35100000	14	35000001	35100000	-0.59	-0.454	0.199	-0.345	-0.408	-0.202	0.409	0.026	-0.353	-0.004	0.264	0.013	-0.407	-0.2	0.345	-0.021	-0.357	-0.16	0.482	-0.062	-0.572	-0.419	0.177	-0.336	4.563	0.7605
15:24800001-24900000	15	24800001	24900000	0.327	0.16	-0.102	0.229	0.169	0.034	-0.625	0.003	0.208	-0.134	-0.557	-0.158	0.192	0	-0.453	-0.036	0.063	-0.066	-0.594	-0.154	0.187	-0.006	-0.684	-0.048	4.161	0.6935
15:31100001-31200000	15	31100001	31200000	0.286	0.16	-0.278	0.229	0.203	0.034	-0.454	0.003	0.16	0.003	-0.456	-0.003	0.053	0	-0.651	-0.036	0.075	-0.066	-0.756	-0.154	0.165	-0.006	-0.504	-0.048	4.041	0.6735
15:45300001-45400000	15	45300001	45400000	0.368	0.16	-0.226	0.229	0.188	0.034	-0.525	0.003	0.117	0.003	-0.495	-0.003	0.167	0	-0.625	-0.036	0.017	-0.066	-0.741	-0.154	0.174	-0.006	-0.646	-0.048	4.289	0.714833
15:76000001-76100000	15	76000001	76100000	0.672	0.237	0.173	0.229	0.409	0.034	-0.55	0.003	0.184	0.003	-0.7	-0.003	0.192	0	-0.372	-0.036	0.221	-0.066	-0.386	-0.154	0.404	-0.006	-0.46	-0.048	4.377	0.7295
15:78200001-78300000	15	78200001	78300000	0.709	0.237	0.017	0.229	0.315	0.034	-0.172	0.003	0.097	0.003	-0.725	-0.003	0.29	0	-0.157	-0.036	0.184	-0.066	-0.242	-0.154	0.505	-0.006	-0.335	-0.048	3.714	0.619
15:85100001-85200000	15	85100001	85200000	0.627	0.417	-0.081	0.229	0.17	0.034	-0.363	0.003	0.247	0.003	-0.546	-0.003	0.18	0	-0.384	-0.036	0.195	-0.066	-0.515	-0.154	0.099	-0.006	-0.361	-0.048	3.768	0.628
16:20600001-20700000	16	20600001	20700000	-0.023	-0.159	-0.447	-0.164	0.269	-0.004	-0.319	-0.001	0.261	-0.041	-0.26	-0.021	0.206	-0.011	-0.265	-0.029	0.129	-0.124	-0.435	-0.188	0.184	-0.003	-0.385	-0.085	3.137	0.522833
16:21300001-21400000	16	21300001	21400000	-0.242	-0.159	0.487	-0.164	-0.059	-0.004	0.555	-0.001	-0.353	-0.041	0.533	-0.021	-0.154	-0.011	0.35	-0.029	-0.251	-0.124	0.091	-0.188	-0.163	-0.003	0.601	-0.085	3.839	0.639833
16:31700001-31800000	16	31700001	31800000	0.095	-0.159	-0.494	-0.164	0.174	-0.004	-0.415	-0.001	0.28	-0.041	-0.343	-0.021	0.185	-0.011	-0.535	-0.029	0.101	-0.124	-0.603	-0.188	0.222	-0.003	-0.256	-0.353	3.703	0.617167
16:34300001-34400000	16	34300001	34400000	0.194	-0.159	-0.224	-0.164	0.39	-0.004	-0.279	-0.001	0.193	-0.041	-0.352	-0.021	0.334	-0.011	-0.223	-0.029	0.09	-0.124	-0.629	-0.188	0.379	-0.003	-0.288	-0.353	3.575	0.595833
16:87900001-88000000	16	87900001	88000000	0.302	0.011	-0.278	0.079	0.207	-0.004	-0.511	-0.001	0.006	-0.041	-0.813	-0.021	0.113	-0.011	-0.415	-0.029	0.014	-0.124	-0.504	-0.188	0.084	-0.211	-0.947	-0.353	4.194	0.699
16:88000001-88100000	16	88000001	88100000	0.218	0.011	-0.363	0.079	0.194	-0.004	-0.384	-0.001	0.076	-0.041	-0.452	-0.021	0.043	-0.011	-0.723	-0.029	0.067	-0.124	-0.768	-0.188	-0.025	-0.211	-0.806	-0.353	4.069	0.678167
17:5000001-5100000	17	5000001	5100000	0.46	0.151	-0.001	0.208	0.185	0.017	-0.317	-0.043	0.186	-0.027	-0.302	-0.05	0.271	-0.017	-0.493	-0.076	0.276	-0.07	-0.222	-0.116	0.348	-0.015	-0.295	-0.061	3.356	0.559333
17:30400001-30500000	17	30400001	30500000	0.228	0.151	-0.341	0.18	0.101	0.054	-0.64	-0.032	-0.099	-0.027	-0.672	-0.05	-0.597	-0.684	-0.959	-0.572	-0.077	-0.07	-0.603	-0.116	-0.114	-0.008	-0.578	-0.472	3.235	0.539167
17:36200001-36300000	17	36200001	36300000	0.035	0.151	0.219	0.18	-0.284	0.054	0.524	-0.032	-0.153	-0.027	0.206	-0.05	-0.299	-0.05	0.408	-0.07	-0.35	-0.07	0.517	-0.116	-0.37	-0.008	0.115	-0.063	3.41	0.568333
17:36600001-36700000	17	36600001	36700000	0.252	0.151	-0.249	0.18	0.225	0.054	-0.509	-0.032	0.069	-0.027	-0.697	-0.05	0.122	-0.05	-0.142	-0.07	0.202	-0.07	-0.207	-0.116	0.106	-0.008	-0.388	-0.063	3.168	0.528
17:45000001-45100000	17	45000001	45100000	0.315	0.151	-0.135	0.18	0.264	0.054	-0.49	-0.032	0.106	-0.027	-0.476	-0.05	0.172	-0.05	-0.426	-0.07	0.059	-0.07	-0.53	-0.116	0.097	-0.008	-0.371	-0.063	3.441	0.5735
17:78300001-78400000	17	78300001	78400000	0.307	0.151	-0.267	-0.031	0.264	0.063	-0.239	-0.005	0.225	-0.027	-0.35	-0.05	0.137	-0.023	-0.5	-0.088	0.154	-0.047	-0.501	-0.116	0.167	-0.013	-0.207	-0.063	3.318	0.553
17:80700001-80800000	17	80700001	80800000	0.033	0.151	-0.666	-0.031	0.046	0.063	-0.633	-0.005	-0.019	-0.027	-0.713	-0.05	0.005	-0.023	-0.352	-0.088	-0.063	-0.047	-0.34	-0.116	0.045	-0.013	-0.617	-0.063	3.368	0.561333
18:12100001-12200000	18	12100001	12200000	-0.148	-0.032	0.44	-0.016	-0.107	-0.06	0.372	-0.016	0.449	0.464	0.885	0.531	-0.2	0.002	0.376	0.006	-0.201	-0.012	0.34	-0.037	-0.046	0.001	0.472	0.003	3.138	0.523
18:72300001-72400000	18	72300001	72400000	0.664	0.695	1.397	0.861	-0.045	-0.037	0.447	-0.016	0.49	0.464	0.979	0.531	-0.027	0.002	0.503	0.006	0.071	-0.003	0.522	-0.037	-0.036	0.001	0.418	0.003	3.149	0.524833
18:75700001-75800000	18	75700001	75800000	0.259	0.271	1.121	0.544	-0.136	-0.037	0.193	-0.016	0.247	0.464	1.088	0.531	-0.001	0.002	0.165	0.006	-0.001	-0.003	0.125	-0.037	-0.119	0.001	0.651	0.003	3.094	0.515667
19:300001-400000	19	300001	400000	0.226	0.064	-0.297	-0.074	0.135	0.003	-0.335	-0.019	0.55	0.471	-0.213	-0.078	0.435	0.362	0.036	0.156	0.172	-0.017	-0.254	-0.112	0.135	-0.005	-0.458	-0.205	3.174	0.529
19:1300001-1400000	19	1300001	1400000	0.086	0.064	-0.596	-0.074	0.094	0.003	-0.364	-0.019	0.441	0.471	-0.495	-0.078	0.377	0.362	0.074	0.156	0.092	-0.017	-0.087	-0.112	0.055	-0.005	-0.81	-0.205	3.423	0.5705
19:8700001-8800000	19	8700001	8800000	-0.05	0.064	0.576	-0.074	-0.926	-0.847	-0.066	-0.745	0.388	0.471	1.083	0.263	0.296	0.362	0.778	0.156	-0.085	-0.017	0.616	-0.112	-0.113	-0.005	0.451	-0.205	3.928	0.654667
19:10800001-10900000	19	10800001	10900000	0.157	0.064	-0.415	-0.074	0.652	0.498	-0.03	0.098	0.488	0.471	-0.175	0.263	0.444	0.362	0.056	0.156	0.097	-0.017	-0.227	-0.112	0.123	-0.005	-0.699	-0.205	3.451	0.575167
19:11900001-12000000	19	11900001	12000000	0.186	0.064	-0.56	-0.074	0.56	0.498	-0.147	0.098	0.581	0.471	0.148	0.263	0.514	0.362	-0.384	0.156	0.121	-0.017	-0.62	-0.112	0.049	-0.005	-0.392	-0.205	3.966	0.661
19:12000001-12100000	19	12000001	12100000	0.336	0.064	-0.147	-0.074	0.745	0.498	0.07	0.098	0.623	0.471	0.317	0.263	0.669	0.362	-0.078	0.156	0.314	-0.017	-0.427	-0.112	0.277	-0.005	-0.174	-0.205	3.403	0.567167
19:15700001-15800000	19	15700001	15800000	0.176	0.217	-0.327	-0.074	0.189	0.086	-0.316	0.098	0.457	0.471	0.065	0.263	0.515	0.362	-0.32	0.156	0.01	-0.017	-0.755	-0.112	0.155	-0.005	-0.646	-0.205	3.801	0.6335
19:16000001-16100000	19	16000001	16100000	0.301	0.217	-0.242	-0.074	0.218	0.086	-0.171	0.098	0.647	0.471	0.102	0.263	0.496	0.362	-0.127	0.156	0.064	-0.017	-0.565	-0.112	0.056	-0.005	-0.497	-0.205	3.282	0.547
19:17000001-17100000	19	17000001	17100000	0.278	0.217	-0.023	0.151	0.521	0.274	-0.179	0.098	0.659	0.471	0.107	0.263	0.504	0.362	0.126	0.156	0.048	-0.017	-0.414	-0.112	0.202	-0.005	-0.49	-0.205	3.085	0.514167
19:17700001-17800000	19	17700001	17800000	0.177	0.217	-0.275	0.151	-0.001	0.274	-0.465	0.098	0.44	0.471	-0.129	0.263	0.373	0.362	-0.059	0.156	-0.019	-0.017	-0.335	-0.112	-0.036	-0.005	-1.056	-0.205	3.253	0.542167
19:20000001-20100000	19	20000001	20100000	0.361	0.217	-0.252	0.151	0.382	0.274	-0.152	0.098	0.817	0.783	0.16	0.263	0.646	0.554	-0.365	0.156	0.173	-0.017	-0.629	-0.112	0.241	-0.005	-0.354	-0.205	4.212	0.702
19:21000001-21100000	19	21000001	21100000	0.641	0.217	-0.248	0.151	0.523	0.274	-0.312	0.098	1.093	0.783	-0.088	-0.181	0.871	0.554	-0.48	-0.088	0.461	-0.017	-0.79	-0.112	0.429	-0.005	-0.586	-0.205	6.522	1.087
19:35200001-35300000	19	35200001	35300000	0.203	0.122	-0.414	0.151	-0.021	-0.019	-0.632	-0.035	0.112	-0.064	-0.667	-0.181	-0.003	-0.008	-0.548	-0.088	-0.02	-0.017	-0.595	-0.112	0.118	-0.005	-0.95	-0.205	4.195	0.699167
19:39300001-39400000	19	39300001	39400000	0.222	0.122	-0.471	-0.167	0.006	-0.019	-0.499	-0.035	-0.118	-0.064	-0.747	-0.181	0.439	0.362	0.101	0.144	0.118	-0.017	-0.024	-0.112	0.099	-0.005	-0.911	-0.205	3.317	0.552833
19:39400001-39500000	19	39400001	39500000	0.136	0.122	-0.474	-0.167	-0.098	-0.019	-0.66	-0.035	-0.097	-0.064	-0.994	-0.181	0.427	0.362	-0.207	0.144	0.086	-0.017	-0.402	-0.112	0.099	-0.005	-1.069	-0.205	4.359	0.7265
19:40100001-40200000	19	40100001	40200000	0.485	0.122	-0.26	-0.167	0.49	-0.019	-0.263	-0.035	0.35	-0.064	-0.342	-0.181	0.792	0.362	-0.202	0.144	0.264	-0.017	-0.48	-0.112	0.36	-0.005	-0.506	-0.205	4.794	0.799
19:41400001-41500000	19	41400001	41500000	0.321	-0.008	-0.318	-0.167	0.188	-0.019	-0.412	-0.035	0.228	-0.064	-0.402	-0.181	0.649	0.362	-0.28	0.144	0.17	-0.017	-0.68	-0.112	0.297	-0.005	-0.437	-0.205	4.382	0.730333
19:46600001-46700000	19	46600001	46700000	0.134	-0.008	-0.419	-0.167	0.151	-0.057	-0.292	-0.035	0.175	-0.064	-0.412	-0.181	0.215	-0.035	-0.447	0.016	0.137	-0.017	-0.345	-0.112	0.219	-0.005	-0.433	-0.205	3.379	0.563167
19:57800001-57900000	19	57800001	57900000	-0.739	-0.686	-1.603	-1.012	-0.774	-0.752	-0.948	-0.763	-0.119	-0.064	-0.655	-0.181	0.395	0.387	-0.219	0.144	-0.039	-0.017	-0.476	-0.112	-0.132	-0.005	-0.572	-0.205	3.065	0.510833
19:59000001-59100000	19	59000001	59100000	-0.429	-0.686	-1.483	-1.012	-0.485	-0.752	-1.025	-0.763	0.066	-0.064	-0.369	-0.181	0.581	0.387	0.076	0.144	0.218	-0.017	-0.252	-0.112	0.348	-0.005	-0.407	-0.205	3.759	0.6265
20:23800001-23900000	20	23800001	23900000	0.46	0.182	-0.089	0.02	0.869	0.451	0.176	0.408	1.347	0.951	0.741	0.905	0.826	0.52	-0.151	0.278	0.254	0	-0.486	-0.122	0.603	0.285	-0.06	0.17	4.228	0.704667
20:26100001-26200000	20	26100001	26200000	0.236	0.182	-0.505	0.02	0.599	0.451	-0.174	0.408	0.838	0.872	0.274	0.905	0.297	0.392	0.039	0.278	-0.105	-0.074	-0.729	-0.122	0.039	0.153	-0.383	0.17	3.382	0.563667
20:49000001-49100000	20	49000001	49100000	-0.014	-0.04	-0.313	0.02	0.502	0.451	-0.156	0.408	1.028	0.872	0.307	0.905	0.46	0.392	-0.067	0.278	0.058	-0.074	-0.513	-0.122	0.292	0.153	-0.499	0.17	3.567	0.5945
20:61100001-61200000	20	61100001	61200000	0.079	0.05	0.752	0.02	0.368	0.451	0.965	0.408	0.461	0.466	1.223	0.905	0.393	0.392	0.783	0.278	-0.076	-0.074	0.325	-0.122	0.151	0.153	0.854	0.17	3.526	0.587667
20:61200001-61300000	20	61200001	61300000	0.002	-0.101	0.698	0.02	0.412	0.451	1.31	0.408	0.398	0.466	1.266	0.905	0.409	0.392	1.215	0.278	-0.107	-0.074	0.909	-0.122	0.149	0.153	0.988	0.17	5.123	0.853833
20:62300001-62400000	20	62300001	62400000	-0.591	-0.559	-1.354	-0.761	0.376	0.451	-0.092	0.408	0.278	0.466	-0.15	0.343	0.291	0.392	-0.285	0.278	-0.127	-0.074	-0.6	-0.122	0.121	0.153	-0.434	0.17	3.263	0.543833
22:20700001-20800000	22	20700001	20800000	0.414	0.228	0.032	0.179	-0.665	-0.765	-1.186	-0.853	0.064	-0.01	-0.498	-0.094	0.116	0.004	-0.451	-0.093	0.147	0.023	-0.322	-0.091	-0.07	-0.188	-0.674	-0.354	3.105	0.5175
22:23800001-23900000	22	23800001	23900000	-0.173	-0.403	-0.641	-0.512	-0.555	-0.765	-1.01	-0.853	0.06	-0.01	-0.358	-0.094	0.221	0.004	-0.657	-0.093	0.203	0.023	-0.432	-0.091	0.054	-0.188	-0.578	-0.354	3.486	0.581
22:24000001-24100000	22	24000001	24100000	-0.23	-0.403	-0.71	-0.512	-0.709	-0.765	-1.246	-0.853	0.127	-0.01	-0.665	-0.094	0.077	0.004	-0.427	-0.093	0.156	0.023	-0.527	-0.091	-0.081	-0.188	-0.846	-0.354	3.761	0.626833
22:24400001-24500000	22	24400001	24500000	-0.369	-0.403	-0.981	-0.512	-0.779	-0.765	-1.248	-0.853	0.042	-0.01	-0.631	-0.094	0.044	0.004	-0.348	-0.093	0.036	0.023	-0.426	-0.091	-0.147	-0.188	-0.712	-0.354	3.173	0.528833
22:25700001-25800000	22	25700001	25800000	-0.118	-0.403	-0.643	-0.512	-0.549	-0.765	-1.067	-0.853	0.182	-0.01	-0.375	-0.094	0.223	0.004	-0.299	-0.093	0.212	0.023	-0.383	-0.091	0.064	-0.188	-0.668	-0.354	3.449	0.574833
22:25900001-26000000	22	25900001	26000000	-0.342	-0.403	-0.999	-0.512	-0.743	-0.765	-1.23	-0.853	0.073	-0.01	-0.501	-0.094	-0.033	0.004	-0.596	-0.093	0.043	0.023	-0.481	-0.091	-0.128	-0.188	-0.722	-0.354	3.399	0.5665
