# Supplementary material for: Hi-C as a tool for precise detection and characterisation of chromosomal rearrangements and copy number variation in human tumours
Source: Genome Biol. 2017 Jun 27;18:125. doi: 10.1186/s13059-017-1253-8 (PMC5488307; doi:10.1186/s13059-017-1253-8)
Supplement: Supplementary file 4 — QDNAseq outputs for sWGS and corrected Hi-C inputs for the six tumours. (XLS 14773 kb) [file 13059_2017_1253_MOESM4_ESM.xls]

## Sheet: Sheet1
Table S3: QDNAseq outputs for sWGS and corrected Hi-C inputs for the six tumours
				AA86 sWGS	AA86 sWGS	AA86 HiC	AA86 HiC	GB182 sWGS	GB182 sWGS	GB182 HiC	GB182 HiC	GB176 sWGS	GB176 sWGS	GB176 HiC	GB176 HiC	GB238 sWGS	GB238 sWGS	GB238 HiC	GB238 HiC	GB180 sWGS	GB180 sWGS	GB180 HiC	GB180 HiC	GB183 sWGS	GB183 sWGS	GB183 HiC	GB183 HiC
location	chrom	start	end	copynumber	segmented	copynumber	segmented	copynumber	segmented	copynumber	segmented	copynumber	segmented	copynumber	segmented	copynumber	segmented	copynumber	segmented	copynumber	segmented	copynumber	segmented	copynumber	segmented	copynumber	segmented
1:1-100000	1	1	100000	NA	NA	NA	NA	NA	NA	NA	NA	NA	NA	NA	NA	NA	NA	NA	NA	NA	NA	NA	NA	NA	NA	NA	NA
1:100001-200000	1	100001	200000	NA	NA	NA	NA	NA	NA	NA	NA	NA	NA	NA	NA	NA	NA	NA	NA	NA	NA	NA	NA	NA	NA	NA	NA
1:200001-300000	1	200001	300000	NA	NA	NA	NA	NA	NA	NA	NA	NA	NA	NA	NA	NA	NA	NA	NA	NA	NA	NA	NA	NA	NA	NA	NA
1:300001-400000	1	300001	400000	NA	NA	NA	NA	NA	NA	NA	NA	NA	NA	NA	NA	NA	NA	NA	NA	NA	NA	NA	NA	NA	NA	NA	NA
1:400001-500000	1	400001	500000	NA	NA	NA	NA	NA	NA	NA	NA	NA	NA	NA	NA	NA	NA	NA	NA	NA	NA	NA	NA	NA	NA	NA	NA
1:500001-600000	1	500001	600000	NA	NA	NA	NA	NA	NA	NA	NA	NA	NA	NA	NA	NA	NA	NA	NA	NA	NA	NA	NA	NA	NA	NA	NA
1:600001-700000	1	600001	700000	NA	NA	NA	NA	NA	NA	NA	NA	NA	NA	NA	NA	NA	NA	NA	NA	NA	NA	NA	NA	NA	NA	NA	NA
1:700001-800000	1	700001	800000	NA	NA	NA	NA	NA	NA	NA	NA	NA	NA	NA	NA	NA	NA	NA	NA	NA	NA	NA	NA	NA	NA	NA	NA
1:800001-900000	1	800001	900000	NA	NA	NA	NA	NA	NA	NA	NA	NA	NA	NA	NA	NA	NA	NA	NA	NA	NA	NA	NA	NA	NA	NA	NA
1:900001-1000000	1	900001	1000000	0.087	0.001	0.022	0.002	0.118	0.179	0.058	0.063	-0.045	-0.014	-0.034	-0.071	-0.042	-0.038	0.076	-0.164	0.006	0.045	0.026	-0.022	-0.008	0.078	0.252	-0.338
1:1000001-1100000	1	1000001	1100000	0.052	0.001	-0.241	0.002	0.099	0.179	-0.095	0.063	-0.067	-0.014	-0.219	-0.071	-0.221	-0.038	-0.369	-0.164	-0.043	0.045	-0.403	-0.022	0.009	0.078	-0.166	-0.338
1:1100001-1200000	1	1100001	1200000	0.041	0.001	0.341	0.002	0.191	0.179	0.165	0.063	-0.152	-0.014	-0.124	-0.071	-0.045	-0.038	0.168	-0.164	-0.003	0.045	0.02	-0.022	0.109	0.078	0.39	-0.338
1:1200001-1300000	1	1200001	1300000	0.065	0.001	0.427	0.002	0.143	0.179	0.443	0.063	0.074	-0.014	-0.371	-0.071	-0.022	-0.038	0.568	-0.164	0.07	0.045	0.271	-0.022	0.236	0.078	0.3	-0.338
1:1300001-1400000	1	1300001	1400000	0.154	0.001	-0.778	0.002	0.199	0.179	-0.157	0.063	-0.235	-0.014	-0.337	-0.071	-0.053	-0.038	-0.626	-0.164	0.053	0.045	-0.706	-0.022	0.28	0.078	-0.61	-0.338
1:1400001-1500000	1	1400001	1500000	0.104	0.001	0.422	0.002	0.064	0.179	0.14	0.063	-0.241	-0.014	0.099	-0.071	-0.053	-0.038	-0.126	-0.164	0.056	0.045	0.036	-0.022	0.067	0.078	0.36	-0.338
1:1500001-1600000	1	1500001	1600000	NA	NA	NA	NA	NA	NA	NA	NA	NA	NA	NA	NA	NA	NA	NA	NA	NA	NA	NA	NA	NA	NA	NA	NA
1:1600001-1700000	1	1600001	1700000	NA	NA	NA	NA	NA	NA	NA	NA	NA	NA	NA	NA	NA	NA	NA	NA	NA	NA	NA	NA	NA	NA	NA	NA
1:1700001-1800000	1	1700001	1800000	-0.025	0.001	-0.406	0.002	0.096	0.179	-0.219	0.063	-0.042	-0.014	-0.401	-0.071	-0.137	-0.038	-0.051	-0.164	-0.025	0.045	-0.035	-0.022	-0.004	0.078	-0.428	-0.338
1:1800001-1900000	1	1800001	1900000	NA	NA	NA	NA	NA	NA	NA	NA	NA	NA	NA	NA	NA	NA	NA	NA	NA	NA	NA	NA	NA	NA	NA	NA
1:1900001-2000000	1	1900001	2000000	0.098	0.001	-0.001	0.002	0.17	0.179	0.088	0.063	0.009	-0.014	0.104	-0.071	0.001	-0.038	-0.076	-0.164	0.1	0.045	-0.1	-0.022	0.056	0.078	0.105	-0.338
1:2000001-2100000	1	2000001	2100000	0.01	0.001	0.125	0.002	0.164	0.179	0.015	0.063	-0.031	-0.014	-0.219	-0.071	-0.021	-0.038	-0.236	-0.164	0.014	0.045	-0.184	-0.022	-0.04	0.078	-0.266	-0.338
1:2100001-2200000	1	2100001	2200000	0.005	0.001	0.053	0.002	0.252	0.179	0.161	0.063	-0.096	-0.014	-0.089	-0.071	0.066	-0.038	-0.111	-0.164	0.11	0.045	-0.242	-0.022	-0.179	-0.213	-0.032	-0.338
1:2200001-2300000	1	2200001	2300000	0.068	0.001	0.089	0.002	0.197	0.179	0.177	0.063	-0.013	-0.014	0.202	-0.071	0.01	-0.038	-0.314	-0.164	0.068	0.045	-0.28	-0.022	-0.154	-0.213	-0.054	-0.338
1:2300001-2400000	1	2300001	2400000	0.007	0.001	-0.091	0.002	0.206	0.179	0.073	0.063	-0.034	-0.014	-0.074	-0.071	-0.024	-0.038	-0.239	-0.164	0.069	0.045	-0.305	-0.022	-0.214	-0.213	-0.158	-0.338
1:2400001-2500000	1	2400001	2500000	0.067	0.001	-0.259	0.002	0.162	0.179	0.035	0.063	0.007	-0.014	-0.321	-0.071	0.046	-0.038	-0.126	-0.164	0.091	0.045	0.021	-0.022	-0.266	-0.213	-0.445	-0.338
1:2500001-2600000	1	2500001	2600000	NA	NA	NA	NA	NA	NA	NA	NA	NA	NA	NA	NA	NA	NA	NA	NA	NA	NA	NA	NA	NA	NA	NA	NA
1:2600001-2700000	1	2600001	2700000	NA	NA	NA	NA	NA	NA	NA	NA	NA	NA	NA	NA	NA	NA	NA	NA	NA	NA	NA	NA	NA	NA	NA	NA
1:2700001-2800000	1	2700001	2800000	-0.027	0.001	0.064	0.002	0.172	0.179	-0.151	0.063	-0.105	-0.014	-0.108	-0.071	-0.538	-0.495	-0.412	-0.164	-0.007	0.045	-0.014	-0.022	-0.223	-0.213	-0.604	-0.338
1:2800001-2900000	1	2800001	2900000	0.035	0.001	0.188	0.002	0.162	0.179	-0.115	0.063	0.058	-0.014	-0.159	-0.071	-0.467	-0.495	-0.323	-0.164	0.006	0.045	-0.014	-0.022	-0.225	-0.213	-0.34	-0.338
1:2900001-3000000	1	2900001	3000000	-0.093	0.001	-0.134	0.002	0.137	0.179	-0.11	0.063	-0.176	-0.014	-0.454	-0.071	-0.614	-0.495	-0.41	-0.164	-0.003	0.045	-0.367	-0.022	-0.246	-0.213	-0.62	-0.338
1:3000001-3100000	1	3000001	3100000	0.023	0.001	-0.297	0.002	0.2	0.179	-0.205	0.063	-0.06	-0.014	-0.738	-0.071	-0.407	-0.495	-0.119	-0.164	0.06	0.045	0.163	-0.022	-0.23	-0.213	-1.018	-0.338
1:3100001-3200000	1	3100001	3200000	0.033	0.001	0.008	0.002	0.206	0.179	-0.033	0.063	0.03	-0.014	-0.074	-0.071	-0.428	-0.495	-0.354	-0.164	0.091	0.045	0.033	-0.022	-0.178	-0.213	-0.417	-0.338
1:3200001-3300000	1	3200001	3300000	0.069	0.001	0.094	0.002	0.235	0.179	0.253	0.063	0.021	-0.014	-0.061	-0.071	-0.437	-0.495	-0.065	-0.164	0.098	0.045	0.223	-0.022	-0.176	-0.213	-0.253	-0.338
1:3300001-3400000	1	3300001	3400000	-0.05	0.001	-0.232	0.002	0.166	0.179	-0.069	0.063	-0.112	-0.014	-0.121	-0.071	-0.522	-0.495	-0.605	-0.164	-0.014	0.045	-0.15	-0.022	-0.239	-0.213	-0.505	-0.338
1:3400001-3500000	1	3400001	3500000	0.017	0.001	0.162	0.002	0.208	0.179	0.046	0.063	-0.02	-0.014	0.103	-0.071	-0.499	-0.495	-0.414	-0.164	0.114	0.045	-0.17	-0.022	-0.102	-0.213	-0.096	-0.338
1:3500001-3600000	1	3500001	3600000	-0.032	0.001	0.03	0.002	0.088	0.179	0.299	0.063	-0.036	-0.014	0.037	-0.071	-0.529	-0.495	-0.344	-0.164	-0.026	0.045	-0.108	-0.022	-0.281	-0.213	-0.232	-0.338
1:3600001-3700000	1	3600001	3700000	NA	NA	NA	NA	NA	NA	NA	NA	NA	NA	NA	NA	NA	NA	NA	NA	NA	NA	NA	NA	NA	NA	NA	NA
1:3700001-3800000	1	3700001	3800000	0.13	0.001	-0.259	0.002	0.161	0.179	-0.115	0.063	0.03	-0.014	-0.236	-0.071	-0.469	-0.495	-0.412	-0.164	0.127	0.045	-0.204	-0.022	-0.197	-0.213	-0.422	-0.338
1:3800001-3900000	1	3800001	3900000	-0.108	0.001	1.216	0.002	0.146	0.179	1.458	0.063	-0.022	-0.014	1.229	-0.071	-0.468	-0.495	0.968	-0.164	0.083	0.045	1.277	-0.022	-0.194	-0.213	1.15	-0.338
1:3900001-4000000	1	3900001	4000000	-0.032	0.001	0.245	0.002	0.113	0.179	0.216	0.063	0.31	-0.014	0.145	-0.071	-0.462	-0.495	-0.159	-0.164	-0.076	0.045	0.093	-0.022	-0.184	-0.213	-0.17	-0.338
1:4000001-4100000	1	4000001	4100000	0.006	0.001	0.001	0.002	0.173	0.179	-0.056	0.063	-0.013	-0.014	-0.032	-0.071	-0.459	-0.495	-0.248	-0.411	0.003	0.045	0.083	-0.022	-0.192	-0.213	-0.582	-0.338
1:4100001-4200000	1	4100001	4200000	0.046	0.001	0.024	0.002	0.164	0.179	0	0.063	0.145	-0.014	-0.109	-0.071	-0.411	-0.495	-0.548	-0.411	0.059	0.045	-0.313	-0.022	-0.085	-0.213	-0.47	-0.338
1:4200001-4300000	1	4200001	4300000	0.134	0.001	0.118	0.002	0.311	0.179	0.076	0.063	0.127	-0.014	0.05	-0.071	-0.349	-0.495	-0.484	-0.411	0.171	0.045	-0.141	-0.022	-0.053	-0.213	-0.374	-0.338
1:4300001-4400000	1	4300001	4400000	NA	NA	NA	NA	NA	NA	NA	NA	NA	NA	NA	NA	NA	NA	NA	NA	NA	NA	NA	NA	NA	NA	NA	NA
1:4400001-4500000	1	4400001	4500000	NA	NA	NA	NA	NA	NA	NA	NA	NA	NA	NA	NA	NA	NA	NA	NA	NA	NA	NA	NA	NA	NA	NA	NA
1:4500001-4600000	1	4500001	4600000	0.061	0.001	0.095	0.002	0.192	0.179	0.043	0.063	0.065	-0.014	0.104	-0.071	-0.438	-0.495	-0.331	-0.411	-0.002	0.045	-0.104	-0.022	-0.163	-0.213	-0.411	-0.338
1:4600001-4700000	1	4600001	4700000	0.121	0.001	-0.031	0.002	0.221	0.179	-0.046	0.063	0.088	-0.014	0.031	-0.071	-0.44	-0.495	-0.444	-0.411	0.055	0.045	-0.211	-0.022	-0.158	-0.213	-0.373	-0.338
1:4700001-4800000	1	4700001	4800000	-0.002	0.001	0.013	0.002	0.186	0.179	0.054	0.063	-0.061	-0.014	0.037	-0.071	-0.482	-0.495	-0.357	-0.411	-0.077	0.045	-0.152	-0.022	-0.165	-0.213	-0.332	-0.338
1:4800001-4900000	1	4800001	4900000	-0.018	0.001	-0.09	0.002	0.194	0.179	-0.011	0.063	-0.005	-0.014	-0.067	-0.071	-0.407	-0.495	-0.392	-0.411	-0.022	0.045	-0.095	-0.022	-0.182	-0.213	-0.436	-0.338
1:4900001-5000000	1	4900001	5000000	0.22	0.001	-0.068	0.002	0.428	0.179	0.003	0.063	0.145	-0.014	-0.13	-0.071	-0.205	-0.495	-0.582	-0.411	0.217	0.045	-0.224	-0.022	0.046	-0.213	-0.575	-0.338
1:5000001-5100000	1	5000001	5100000	-0.017	0.001	-0.102	0.002	0.169	0.179	0.027	0.063	-0.653	-0.852	-0.672	-0.907	-0.585	-0.495	-0.503	-0.411	-0.045	0.045	-0.203	-0.022	-0.18	-0.213	-0.408	-0.338
1:5100001-5200000	1	5100001	5200000	-0.024	0.001	-0.114	0.002	-0.204	-0.572	-0.261	0.063	-0.815	-0.852	-0.873	-0.907	-0.45	-0.495	-0.448	-0.411	0.076	0.045	-0.099	-0.022	-0.193	-0.213	-0.396	-0.338
1:5200001-5300000	1	5200001	5300000	0.074	0.001	-0.144	0.002	-0.547	-0.572	-0.792	-0.725	-0.76	-0.852	-0.865	-0.907	-0.462	-0.495	-0.467	-0.411	0.051	0.045	-0.18	-0.022	-0.203	-0.213	-0.407	-0.338
1:5300001-5400000	1	5300001	5400000	0.041	0.001	-0.072	0.002	-0.542	-0.572	-0.638	-0.725	-0.788	-0.852	-0.892	-0.907	-0.49	-0.495	-0.501	-0.411	0.081	0.045	-0.138	-0.022	-0.139	-0.213	-0.394	-0.338
1:5400001-5500000	1	5400001	5500000	-0.008	0.001	0.019	0.002	-0.542	-0.572	-0.753	-0.725	-0.799	-0.852	-0.922	-0.907	-0.435	-0.495	-0.501	-0.411	0.102	0.045	-0.056	-0.022	-0.126	-0.213	-0.489	-0.338
1:5500001-5600000	1	5500001	5600000	0.027	0.001	-0.16	0.002	-0.489	-0.572	-0.785	-0.725	-0.945	-0.852	-0.897	-0.907	-0.492	-0.495	-0.37	-0.411	0.084	0.045	-0.084	-0.022	-0.093	-0.213	-0.404	-0.338
1:5600001-5700000	1	5600001	5700000	-0.058	0.001	-0.17	0.002	-0.6	-0.572	-0.86	-0.725	-0.838	-0.852	-1.061	-0.907	-0.458	-0.495	-0.612	-0.411	0.071	0.045	-0.202	-0.022	-0.171	-0.213	-0.628	-0.338
1:5700001-5800000	1	5700001	5800000	NA	NA	NA	NA	NA	NA	NA	NA	NA	NA	NA	NA	NA	NA	NA	NA	NA	NA	NA	NA	NA	NA	NA	NA
1:5800001-5900000	1	5800001	5900000	0.086	0.001	0.12	0.002	-0.503	-0.572	-0.578	-0.725	-0.926	-0.852	-0.823	-0.907	-0.353	-0.495	-0.385	-0.411	0.079	0.045	-0.061	-0.022	-0.139	-0.213	-0.318	-0.338
1:5900001-6000000	1	5900001	6000000	0.031	0.001	-0.187	0.002	-0.545	-0.572	-0.854	-0.725	-0.866	-0.852	-0.981	-0.907	-0.46	-0.495	-0.47	-0.411	0.093	0.045	-0.077	-0.022	-0.143	-0.213	-0.657	-0.338
1:6000001-6100000	1	6000001	6100000	0.02	0.001	0.051	0.002	-0.565	-0.572	-0.559	-0.725	-0.99	-0.852	-0.775	-0.907	-0.519	-0.495	-0.344	-0.411	0.029	0.045	-0.075	-0.022	-0.218	-0.213	-0.301	-0.338
1:6100001-6200000	1	6100001	6200000	-0.026	0.001	0.009	0.002	-0.579	-0.572	-0.624	-0.725	-0.861	-0.852	-0.698	-0.907	-0.454	-0.495	-0.497	-0.411	0.044	0.045	-0.091	-0.022	-0.246	-0.213	-0.184	-0.338
1:6200001-6300000	1	6200001	6300000	0.034	0.001	0.064	0.002	-0.591	-0.572	-0.813	-0.725	-0.874	-0.852	-0.626	-0.907	-0.504	-0.495	-0.201	-0.411	0.043	0.045	-0.014	-0.022	-0.169	-0.213	-0.248	-0.338
1:6300001-6400000	1	6300001	6400000	0.02	0.001	0.235	0.002	-0.548	-0.572	-0.692	-0.725	-0.935	-0.852	-0.647	-0.907	-0.388	-0.495	-0.357	-0.411	0.047	0.045	0.002	-0.022	-0.074	-0.213	-0.219	-0.338
1:6400001-6500000	1	6400001	6500000	0.105	0.001	0.094	0.002	-0.415	-0.572	-0.39	-0.725	-0.697	-0.852	-1.06	-0.907	-0.389	-0.495	-0.046	-0.411	0.203	0.045	0.194	-0.022	-0.113	-0.213	-0.519	-0.338
1:6500001-6600000	1	6500001	6600000	0.055	0.001	0.362	0.002	-0.572	-0.572	-0.465	-0.725	-0.983	-0.852	-0.856	-0.907	-0.53	-0.495	-0.305	-0.411	0.088	0.045	0.065	-0.022	-0.174	-0.213	-0.072	-0.338
1:6600001-6700000	1	6600001	6700000	-0.015	0.001	0.04	0.002	-0.476	-0.572	-0.685	-0.725	-0.799	-0.852	-0.909	-0.907	-0.551	-0.495	-0.124	-0.411	0.067	0.045	0.089	-0.022	-0.222	-0.213	-0.148	-0.338
1:6700001-6800000	1	6700001	6800000	0.047	0.001	0.083	0.002	-0.619	-0.572	-0.593	-0.725	-0.879	-0.852	-0.805	-0.907	-0.51	-0.495	-0.433	-0.411	0.012	0.045	-0.096	-0.022	-0.299	-0.213	-0.123	-0.338
1:6800001-6900000	1	6800001	6900000	-0.13	0.001	-0.263	0.002	-0.741	-0.572	-0.858	-0.725	-0.979	-0.852	-1.051	-0.907	-0.667	-0.495	-0.419	-0.411	-0.184	0.045	-0.238	-0.022	-0.4	-0.213	-0.67	-0.338
1:6900001-7000000	1	6900001	7000000	-0.003	0.001	-0.397	0.002	-0.582	-0.572	-0.831	-0.725	-1.028	-0.852	-1.083	-0.907	-0.572	-0.495	-0.566	-0.411	-0.079	0.045	-0.164	-0.022	-0.182	-0.213	-0.563	-0.338
1:7000001-7100000	1	7000001	7100000	-0.101	0.001	-0.065	0.002	-0.647	-0.572	-0.768	-0.725	-0.842	-0.852	-1.069	-0.907	-0.56	-0.495	-0.454	-0.411	-0.015	0.045	-0.042	-0.022	-0.259	-0.213	-0.613	-0.338
1:7100001-7200000	1	7100001	7200000	0.028	0.001	-0.185	0.002	-0.541	-0.572	-0.832	-0.725	-0.794	-0.852	-1.025	-0.907	-0.566	-0.495	-0.538	-0.411	0.046	0.045	-0.137	-0.022	-0.201	-0.213	-0.689	-0.338
1:7200001-7300000	1	7200001	7300000	0.012	0.001	-0.342	0.002	-0.553	-0.572	-0.876	-0.725	-0.747	-0.852	-1.004	-0.907	-0.496	-0.495	-0.576	-0.411	0.062	0.045	-0.187	-0.022	-0.251	-0.213	-0.691	-0.338
1:7300001-7400000	1	7300001	7400000	0.033	0.001	-0.259	0.002	-0.528	-0.572	-0.739	-0.725	-0.816	-0.852	-1.021	-0.907	-0.494	-0.495	-0.457	-0.411	0.07	0.045	-0.111	-0.022	-0.28	-0.213	-0.743	-0.338
1:7400001-7500000	1	7400001	7500000	0.082	0.001	-0.106	0.002	-0.331	-0.572	-0.994	-0.725	-0.603	-0.852	-0.935	-0.907	-0.344	-0.495	-0.476	-0.411	0.08	0.045	-0.091	-0.022	-0.058	-0.213	-0.574	-0.338
1:7500001-7600000	1	7500001	7600000	-0.033	0.001	0.016	0.002	-0.501	-0.572	-0.698	-0.725	-0.713	-0.852	-0.774	-0.907	-0.516	-0.495	-0.309	-0.411	0.082	0.045	0.065	-0.022	-0.171	-0.213	-0.438	-0.338
1:7600001-7700000	1	7600001	7700000	0.152	0.001	0.166	0.002	-0.453	-0.572	-0.826	-0.725	-0.63	-0.852	-0.993	-0.907	-0.24	-0.495	-0.346	-0.411	0.169	0.045	0.069	-0.022	0.021	-0.213	-0.454	-0.338
1:7700001-7800000	1	7700001	7800000	-0.03	0.001	-0.221	0.002	-0.58	-0.572	-0.945	-0.725	-0.888	-0.852	-0.904	-0.907	-0.554	-0.495	-0.409	-0.411	0.026	0.045	-0.109	-0.022	-0.276	-0.213	-0.297	-0.338
1:7800001-7900000	1	7800001	7900000	-0.095	0.001	-0.467	0.002	-0.603	-0.572	-0.993	-0.725	-1.028	-0.852	-1.068	-0.907	-0.579	-0.495	-0.445	-0.411	-0.022	0.045	-0.045	-0.022	-0.346	-0.213	-0.709	-0.338
1:7900001-8000000	1	7900001	8000000	-0.117	0.001	-0.067	0.002	-0.56	-0.572	-0.62	-0.725	-0.935	-0.852	-0.922	-0.907	-0.493	-0.495	-0.465	-0.411	-0.036	0.045	-0.117	-0.022	-0.291	-0.213	-0.366	-0.338
1:8000001-8100000	1	8000001	8100000	-0.152	0.001	-0.069	0.002	-0.601	-0.572	-0.621	-0.725	-1.144	-0.852	-1	-0.907	-0.596	-0.495	-0.315	-0.411	0.006	0.045	0.126	-0.022	-0.244	-0.213	-0.364	-0.338
1:8100001-8200000	1	8100001	8200000	-0.087	0.001	0.053	0.002	-0.625	-0.572	-0.711	-0.725	-3.033	-3.199	-2.81	-3.489	-0.583	-0.495	-0.28	-0.411	-0.038	0.045	0.078	-0.022	-0.273	-0.213	-0.277	-0.338
1:8200001-8300000	1	8200001	8300000	-0.158	0.001	0.197	0.002	-0.734	-0.572	-0.505	-0.725	-3.467	-3.199	-3.264	-3.489	-0.609	-0.495	-0.518	-0.411	0.023	0.045	-0.005	-0.022	-0.272	-0.213	-0.18	-0.338
1:8300001-8400000	1	8300001	8400000	-0.016	0.001	-0.004	0.002	-0.621	-0.572	-0.69	-0.725	-2.971	-3.199	-3.249	-3.489	-0.573	-0.495	-0.391	-0.411	-0.015	0.045	0.018	-0.022	-0.263	-0.213	-0.347	-0.338
1:8400001-8500000	1	8400001	8500000	-0.097	0.001	-0.321	0.002	-0.655	-0.572	-0.848	-0.725	-3.703	-3.199	-3.749	-3.489	-0.511	-0.495	-0.659	-0.411	-0.044	0.045	-0.215	-0.022	-0.292	-0.213	-0.57	-0.338
1:8500001-8600000	1	8500001	8600000	-0.106	0.001	-0.284	0.002	-0.613	-0.572	-0.84	-0.725	-3.334	-3.199	-3.665	-3.489	-0.554	-0.495	-0.501	-0.411	0.003	0.045	-0.039	-0.022	-0.326	-0.213	-0.355	-0.338
1:8600001-8700000	1	8600001	8700000	-0.037	0.001	-0.512	0.002	-0.649	-0.572	-1.033	-0.725	-3.281	-3.199	-3.771	-3.489	-0.521	-0.495	-0.857	-0.411	0.025	0.045	-0.355	-0.022	-0.441	-0.213	-0.728	-0.338
1:8700001-8800000	1	8700001	8800000	-0.156	0.001	-0.307	0.002	-0.672	-0.572	-0.722	-0.725	-3.12	-3.199	-3.422	-3.489	-0.685	-0.495	-0.564	-0.411	-0.075	0.045	-0.122	-0.022	-0.33	-0.213	-0.422	-0.338
1:8800001-8900000	1	8800001	8900000	-0.173	0.001	-0.197	0.002	-0.82	-0.572	-0.611	-0.725	-3.494	-3.199	-3.399	-3.489	-0.733	-0.495	-0.392	-0.411	-0.123	0.045	0.005	-0.022	-0.493	-0.213	-0.645	-0.338
1:8900001-9000000	1	8900001	9000000	0.124	0.001	-0.343	0.002	-0.46	-0.572	-0.937	-0.725	-3.049	-3.199	-3.547	-3.489	-0.403	-0.495	-0.531	-0.411	0.195	0.045	-0.027	-0.022	-0.031	-0.213	-0.375	-0.338
1:9000001-9100000	1	9000001	9100000	0.034	0.001	-0.021	0.002	-0.59	-0.572	-1.072	-0.725	-3.112	-3.199	-4.052	-3.489	-0.5	-0.495	-0.345	-0.411	0.055	0.045	-0.045	-0.022	-0.211	-0.213	-0.614	-0.338
1:9100001-9200000	1	9100001	9200000	-0.006	0.001	-0.022	0.002	-0.584	-0.572	-0.91	-0.725	-2.623	-3.199	-3.448	-3.489	-0.406	-0.495	-0.542	-0.411	0.052	0.045	-0.238	-0.022	-0.225	-0.213	-0.7	-0.338
1:9200001-9300000	1	9200001	9300000	-0.021	0.001	-0.043	0.002	-0.647	-0.572	-0.953	-0.725	-1.001	-0.834	-0.951	-0.773	-0.51	-0.495	-0.33	-0.411	0.06	0.045	-0.064	-0.022	-0.302	-0.213	-0.311	-0.338
1:9300001-9400000	1	9300001	9400000	-0.032	0.001	-0.154	0.002	-0.598	-0.572	-0.597	-0.725	-0.881	-0.834	-0.823	-0.773	-0.546	-0.495	-0.63	-0.411	0.02	0.045	-0.127	-0.022	-0.284	-0.213	-0.302	-0.338
1:9400001-9500000	1	9400001	9500000	0.041	0.001	0.136	0.002	-0.542	-0.572	-0.584	-0.725	-0.842	-0.834	-0.649	-0.773	-0.5	-0.495	-0.448	-0.411	0.03	0.045	-0.039	-0.022	-0.171	-0.213	-0.085	-0.338
1:9500001-9600000	1	9500001	9600000	-0.014	0.001	0.272	0.002	-0.552	-0.572	-0.66	-0.725	-0.916	-0.834	-0.871	-0.773	-0.453	-0.495	-0.129	-0.411	0.16	0.045	0.239	-0.022	-0.011	-0.213	-0.153	-0.338
1:9600001-9700000	1	9600001	9700000	0.047	0.001	0.119	0.002	-0.535	-0.572	-0.407	-0.725	-0.531	-0.834	-0.569	-0.773	-0.506	-0.495	-0.468	-0.411	0.021	0.045	-0.006	-0.022	-0.223	-0.213	-0.03	-0.338
1:9700001-9800000	1	9700001	9800000	-0.025	0.001	0.266	0.002	-0.686	-0.572	-0.496	-0.725	-0.114	-0.018	0.106	0.002	-0.57	-0.495	-0.356	-0.411	0.067	0.045	0.083	-0.022	-0.26	-0.213	-0.229	-0.338
1:9800001-9900000	1	9800001	9900000	-0.014	0.001	0.062	0.002	-0.631	-0.572	-0.658	-0.725	-0.14	-0.018	0.011	0.002	-0.597	-0.495	-0.336	-0.411	0.013	0.045	0.071	-0.022	-0.243	-0.213	-0.361	-0.338
1:9900001-10000000	1	9900001	10000000	0.099	0.001	0.22	0.002	-0.561	-0.572	-0.432	-0.725	-0.065	-0.018	0.041	0.002	-0.53	-0.495	-0.257	-0.411	0.028	0.045	0.111	-0.022	-0.205	-0.213	0.071	-0.338
1:10000001-10100000	1	10000001	10100000	-0.038	0.001	0.172	0.002	-0.728	-0.572	-0.61	-0.725	-0.256	-0.018	0.227	0.002	-0.62	-0.495	-0.342	-0.411	-0.033	0.045	0.064	-0.022	-0.219	-0.213	-0.184	-0.338
1:10100001-10200000	1	10100001	10200000	-0.117	0.001	-0.104	0.002	-0.652	-0.572	-0.571	-0.725	0.028	-0.018	-0.04	0.002	-0.656	-0.495	-0.478	-0.411	-0.096	0.045	-0.164	-0.022	-0.292	-0.213	-0.288	-0.338
1:10200001-10300000	1	10200001	10300000	-0.126	0.001	-0.325	0.002	-0.641	-0.572	-0.965	-0.725	-0.022	-0.018	-0.154	0.002	-0.586	-0.495	-0.48	-0.411	-0.034	0.045	-0.251	-0.022	-0.341	-0.213	-0.439	-0.338
1:10300001-10400000	1	10300001	10400000	-0.185	0.001	-0.372	0.002	-0.684	-0.572	-0.879	-0.725	-0.105	-0.018	-0.312	0.002	-0.7	-0.495	-0.675	-0.411	-0.161	0.045	-0.215	-0.022	-0.321	-0.213	-0.498	-0.338
1:10400001-10500000	1	10400001	10500000	0.037	0.001	-0.205	0.002	-0.582	-0.572	-0.979	-0.725	0.015	-0.018	-0.444	0.002	-0.483	-0.495	-0.352	-0.411	-0.047	0.045	-0.08	-0.022	-0.201	-0.213	-0.546	-0.338
1:10500001-10600000	1	10500001	10600000	-0.078	0.001	-0.184	0.002	-0.587	-0.572	-0.575	-0.725	-0.004	-0.018	-0.099	0.002	-0.572	-0.495	-0.502	-0.411	0.064	0.045	-0.133	-0.022	-0.245	-0.213	-0.275	-0.338
1:10600001-10700000	1	10600001	10700000	-0.032	0.001	-0.072	0.002	-0.654	-0.572	-0.59	-0.725	-0.147	-0.018	-0.159	0.002	-0.58	-0.495	-0.396	-0.411	0.021	0.045	0.013	-0.022	-0.324	-0.213	-0.335	-0.338
1:10700001-10800000	1	10700001	10800000	-0.069	0.001	-0.129	0.002	-0.574	-0.572	-0.714	-0.725	-0.099	-0.018	-0.28	0.002	-0.54	-0.495	-0.437	-0.411	0.019	0.045	-0.028	-0.022	-0.254	-0.213	-0.398	-0.338
1:10800001-10900000	1	10800001	10900000	-0.142	0.001	-0.016	0.002	-0.622	-0.572	-0.714	-0.725	-0.113	-0.018	-0.123	0.002	-0.641	-0.495	-0.068	-0.411	-0.025	0.045	0.086	-0.022	-0.313	-0.213	-0.238	-0.338
1:10900001-11000000	1	10900001	11000000	-0.035	0.001	-0.159	0.002	-0.675	-0.572	-0.567	-0.725	-0.104	-0.018	-0.187	0.002	-0.518	-0.495	-0.139	-0.411	-0.019	0.045	-0.013	-0.022	-0.088	-0.001	-0.097	-0.023
1:11000001-11100000	1	11000001	11100000	-0.007	0.001	-0.192	0.002	-0.551	-0.572	-0.553	-0.725	-0.108	-0.018	-0.25	0.002	-0.547	-0.495	-0.192	-0.411	0.065	0.045	0.27	-0.022	0.068	-0.001	-0.038	-0.023
1:11100001-11200000	1	11100001	11200000	0.084	0.001	-0.25	0.002	-0.522	-0.572	-0.789	-0.725	-0.089	-0.018	-0.255	0.002	-0.506	-0.495	-0.508	-0.411	0.099	0.045	-0.142	-0.022	0.104	-0.001	-0.275	-0.023
1:11200001-11300000	1	11200001	11300000	-0.021	0.001	-0.348	0.002	-0.497	-0.572	-1.013	-0.725	0.037	-0.018	-0.333	0.002	-0.394	-0.495	-0.493	-0.411	0.063	0.045	-0.151	-0.022	0.064	-0.001	-0.299	-0.023
1:11300001-11400000	1	11300001	11400000	0.002	0.001	-0.047	0.002	-0.599	-0.572	-0.758	-0.725	-0.033	-0.018	-0.02	0.002	-0.517	-0.495	-0.46	-0.411	0.039	0.045	-0.153	-0.022	-0.061	-0.001	0.016	-0.023
1:11400001-11500000	1	11400001	11500000	0.069	0.001	0.043	0.002	-0.582	-0.572	-0.656	-0.725	0.057	-0.018	-0.158	0.002	-0.511	-0.495	-0.545	-0.411	0.148	0.045	-0.1	-0.022	0.004	-0.001	0.021	-0.023
1:11500001-11600000	1	11500001	11600000	-0.025	0.001	-0.246	0.002	-0.585	-0.572	-0.903	-0.725	-0.046	-0.018	-0.307	0.002	-0.517	-0.495	-0.571	-0.411	0.002	0.045	-0.21	-0.022	-0.004	-0.001	-0.257	-0.023
1:11600001-11700000	1	11600001	11700000	-0.004	0.001	0.106	0.002	-0.572	-0.572	-0.793	-0.725	0	-0.018	-0.067	0.002	-0.445	-0.495	-0.23	-0.411	0.069	0.045	-0.003	-0.022	0.055	-0.001	-0.226	-0.023
1:11700001-11800000	1	11700001	11800000	-0.049	0.001	-0.018	0.002	-0.584	-0.572	-0.669	-0.725	-0.06	-0.018	-0.054	0.002	-0.554	-0.495	-0.49	-0.411	0.037	0.045	-0.169	-0.022	-0.062	-0.001	0.024	-0.023
1:11800001-11900000	1	11800001	11900000	0.048	0.001	0.079	0.002	-0.51	-0.572	-0.68	-0.725	-0.007	-0.018	-0.17	0.002	-0.443	-0.495	-0.346	-0.411	0.042	0.045	0.091	-0.022	-0.045	-0.001	0.043	-0.023
1:11900001-12000000	1	11900001	12000000	-0.009	0.001	0.032	0.002	-0.562	-0.572	-0.439	-0.725	-0.023	-0.018	0.041	0.002	-0.423	-0.495	-0.326	-0.411	0.002	0.045	-0.067	-0.022	0.02	-0.001	0.082	-0.023
1:12000001-12100000	1	12000001	12100000	0.075	0.001	0.231	0.002	-0.509	-0.572	-0.573	-0.725	-0.062	-0.018	-0.113	0.002	-0.483	-0.495	0.049	-0.411	0.103	0.045	0.265	-0.022	0.22	-0.001	0.244	-0.023
1:12100001-12200000	1	12100001	12200000	-0.051	0.001	0.24	0.002	-0.671	-0.572	-0.599	-0.725	-0.074	-0.018	0.264	0.002	-0.538	-0.495	-0.298	-0.411	0.038	0.045	0.07	-0.022	0.164	-0.001	0.418	-0.023
1:12200001-12300000	1	12200001	12300000	-0.036	0.001	0.145	0.002	-0.517	-0.572	-0.856	-0.725	-0.041	-0.018	0.081	0.002	-0.492	-0.495	-0.228	-0.411	0.062	0.045	0.129	-0.022	0.264	-0.001	0.382	-0.023
1:12300001-12400000	1	12300001	12400000	-0.105	0.001	-0.154	0.002	-0.684	-0.572	-0.681	-0.725	-0.206	-0.018	-0.057	0.002	-0.633	-0.495	-0.745	-0.411	0.008	0.045	-0.085	-0.022	-0.064	-0.001	-0.067	-0.023
1:12400001-12500000	1	12400001	12500000	0.05	0.001	-0.224	0.002	-0.428	-0.572	-0.665	-0.725	0.052	-0.018	-0.012	0.002	-0.464	-0.495	-0.496	-0.411	0.11	0.045	-0.103	-0.022	0.046	-0.001	0.02	-0.023
1:12500001-12600000	1	12500001	12600000	-0.068	0.001	-0.22	0.002	-0.587	-0.572	-0.804	-0.725	-0.054	-0.018	-0.075	0.002	-0.472	-0.495	-0.408	-0.411	0.034	0.045	0.032	-0.022	-0.033	-0.001	-0.126	-0.023
1:12600001-12700000	1	12600001	12700000	-0.004	0.001	0.097	0.002	-0.53	-0.572	-0.658	-0.725	-0.111	-0.018	-0.085	0.002	-0.556	-0.495	-0.038	-0.411	-0.029	0.045	0.028	-0.022	0.133	-0.001	0.203	-0.023
1:12700001-12800000	1	12700001	12800000	0.17	0.001	-0.106	0.002	-0.401	-0.572	-0.981	-0.725	0.144	-0.018	-0.245	0.002	-0.4	-0.495	-0.482	-0.411	0.222	0.045	-0.198	-0.022	0.308	-0.001	-0.037	-0.023
1:12800001-12900000	1	12800001	12900000	NA	NA	NA	NA	NA	NA	NA	NA	NA	NA	NA	NA	NA	NA	NA	NA	NA	NA	NA	NA	NA	NA	NA	NA
1:12900001-13000000	1	12900001	13000000	NA	NA	NA	NA	NA	NA	NA	NA	NA	NA	NA	NA	NA	NA	NA	NA	NA	NA	NA	NA	NA	NA	NA	NA
1:13000001-13100000	1	13000001	13100000	NA	NA	NA	NA	NA	NA	NA	NA	NA	NA	NA	NA	NA	NA	NA	NA	NA	NA	NA	NA	NA	NA	NA	NA
1:13100001-13200000	1	13100001	13200000	NA	NA	NA	NA	NA	NA	NA	NA	NA	NA	NA	NA	NA	NA	NA	NA	NA	NA	NA	NA	NA	NA	NA	NA
1:13200001-13300000	1	13200001	13300000	NA	NA	NA	NA	NA	NA	NA	NA	NA	NA	NA	NA	NA	NA	NA	NA	NA	NA	NA	NA	NA	NA	NA	NA
1:13300001-13400000	1	13300001	13400000	NA	NA	NA	NA	NA	NA	NA	NA	NA	NA	NA	NA	NA	NA	NA	NA	NA	NA	NA	NA	NA	NA	NA	NA
1:13400001-13500000	1	13400001	13500000	NA	NA	NA	NA	NA	NA	NA	NA	NA	NA	NA	NA	NA	NA	NA	NA	NA	NA	NA	NA	NA	NA	NA	NA
1:13500001-13600000	1	13500001	13600000	NA	NA	NA	NA	NA	NA	NA	NA	NA	NA	NA	NA	NA	NA	NA	NA	NA	NA	NA	NA	NA	NA	NA	NA
1:13600001-13700000	1	13600001	13700000	NA	NA	NA	NA	NA	NA	NA	NA	NA	NA	NA	NA	NA	NA	NA	NA	NA	NA	NA	NA	NA	NA	NA	NA
1:13700001-13800000	1	13700001	13800000	NA	NA	NA	NA	NA	NA	NA	NA	NA	NA	NA	NA	NA	NA	NA	NA	NA	NA	NA	NA	NA	NA	NA	NA
1:13800001-13900000	1	13800001	13900000	0.096	0.001	0.001	0.002	-0.556	-0.572	-0.96	-0.725	0.001	-0.018	-0.088	0.002	-0.399	-0.495	-0.342	-0.411	0.114	0.045	-0.18	-0.022	0.123	-0.001	-0.132	-0.023
1:13900001-14000000	1	13900001	14000000	0.062	0.001	0.007	0.002	-0.581	-0.572	-0.617	-0.725	-0.108	-0.018	0.047	0.002	-0.544	-0.495	-0.478	-0.411	0.042	0.045	0.013	-0.022	-0.038	-0.001	0.119	-0.023
1:14000001-14100000	1	14000001	14100000	-0.107	0.001	-0.353	0.002	-0.591	-0.572	-0.702	-0.725	-0.103	-0.018	-0.091	0.002	-0.542	-0.495	-0.495	-0.411	-0.005	0.045	-0.092	-0.022	-0.077	-0.001	-0.107	-0.023
1:14100001-14200000	1	14100001	14200000	0.061	0.001	0.01	0.002	-0.488	-0.572	-0.574	-0.725	0.027	-0.018	-0.015	0.002	-0.369	-0.495	-0.333	-0.411	0.15	0.045	0.07	-0.022	0.129	-0.001	-0.01	-0.023
1:14200001-14300000	1	14200001	14300000	0.001	0.001	-0.048	0.002	-0.583	-0.572	-0.666	-0.725	0.013	-0.018	0.046	0.002	-0.475	-0.495	-0.41	-0.411	0.066	0.045	-0.047	-0.022	0.009	-0.001	0.055	-0.023
1:14300001-14400000	1	14300001	14400000	0.072	0.001	-0.105	0.002	-0.54	-0.572	-0.662	-0.725	0.019	-0.018	0.018	0.002	-0.362	-0.495	-0.446	-0.411	0.101	0.045	-0.1	-0.022	0.094	-0.001	-0.118	-0.023
1:14400001-14500000	1	14400001	14500000	-0.019	0.001	-0.142	0.002	-0.491	-0.572	-0.697	-0.725	0.147	-0.018	-0.002	0.002	-0.468	-0.495	-0.39	-0.411	0.154	0.045	-0.129	-0.022	0.001	-0.001	-0.083	-0.023
1:14500001-14600000	1	14500001	14600000	0.064	0.001	-0.142	0.002	-0.069	0.163	-0.252	0.122	-0.103	-0.018	-0.026	0.002	-0.514	-0.495	-0.458	-0.411	0.146	0.045	-0.076	-0.022	0.054	-0.001	-0.044	-0.023
1:14600001-14700000	1	14600001	14700000	0.191	0.001	-0.257	0.002	0.347	0.163	-0.13	0.122	0.178	-0.018	-0.177	0.002	-0.332	-0.495	-0.439	-0.411	0.158	0.045	-0.176	-0.022	0.175	-0.001	-0.107	-0.023
1:14700001-14800000	1	14700001	14800000	0.077	0.001	-0.028	0.002	0.359	0.163	0.119	0.122	0.189	-0.018	0.064	0.002	-0.31	-0.495	-0.387	-0.411	0.162	0.045	0.066	-0.022	0.21	-0.001	0.035	-0.023
1:14800001-14900000	1	14800001	14900000	0.055	0.001	-0.215	0.002	0.242	0.163	0.057	0.122	0.09	-0.018	-0.075	0.002	-0.486	-0.495	-0.47	-0.411	0.044	0.045	-0.143	-0.022	0.011	-0.001	-0.083	-0.023
1:14900001-15000000	1	14900001	15000000	-0.013	0.001	-0.111	0.002	0.118	0.163	0.038	0.122	-0.034	-0.018	-0.129	0.002	-0.43	-0.495	-0.366	-0.411	0.087	0.045	0.028	-0.022	0.004	-0.001	-0.123	-0.023
1:15000001-15100000	1	15000001	15100000	-0.007	0.001	-0.02	0.002	0.234	0.163	0.123	0.122	0.009	-0.018	0.034	0.002	-0.46	-0.495	-0.355	-0.411	0.052	0.045	-0.001	-0.022	0.108	-0.001	0.02	-0.023
1:15100001-15200000	1	15100001	15200000	0.047	0.001	0.018	0.002	0.17	0.163	0.226	0.122	-0.015	-0.018	0.051	0.002	-0.462	-0.495	-0.357	-0.411	0.117	0.045	0.069	-0.022	0.074	-0.001	0.074	-0.023
1:15200001-15300000	1	15200001	15300000	0.01	0.001	-0.03	0.002	0.213	0.163	0.152	0.122	0.077	-0.018	0.044	0.002	-0.264	-0.022	-0.234	-0.075	0.132	0.045	-0.097	-0.022	-0.019	-0.001	0.085	-0.023
1:15300001-15400000	1	15300001	15400000	0.108	0.001	0.335	0.002	0.226	0.163	0.323	0.122	-0.036	-0.018	0.25	0.002	0.017	-0.022	0.158	-0.075	0.072	0.045	0.19	-0.022	-0.01	-0.001	0.121	-0.023
1:15400001-15500000	1	15400001	15500000	0.039	0.001	-0.158	0.002	0.156	0.163	0.065	0.122	0.013	-0.018	-0.02	0.002	-0.012	-0.022	-0.148	-0.075	0.03	0.045	-0.146	-0.022	-0.015	-0.001	-0.046	-0.023
1:15500001-15600000	1	15500001	15600000	-0.035	0.001	-0.183	0.002	0.205	0.163	-0.174	0.122	0.058	-0.018	-0.237	0.002	-0.016	-0.022	-0.053	-0.075	0.076	0.045	-0.064	-0.022	-0.007	-0.001	-0.222	-0.023
1:15600001-15700000	1	15600001	15700000	-0.026	0.001	0.001	0.002	0.224	0.163	0.017	0.122	-0.016	-0.018	-0.074	0.002	-0.086	-0.022	0.058	-0.075	0.086	0.045	0.071	-0.022	0.046	-0.001	-0.094	-0.023
1:15700001-15800000	1	15700001	15800000	0.065	0.001	0.06	0.002	0.23	0.163	0.054	0.122	-0.025	-0.018	-0.121	0.002	-0.003	-0.022	0.058	-0.075	0.137	0.045	0.045	-0.022	0.141	-0.001	0.151	-0.023
1:15800001-15900000	1	15800001	15900000	-0.041	0.001	-0.328	0.002	0.142	0.163	-0.271	0.122	-0.026	-0.018	-0.525	0.002	0.017	-0.022	-0.085	-0.075	0.008	0.045	-0.067	-0.022	0.121	-0.001	-0.162	-0.023
1:15900001-16000000	1	15900001	16000000	-0.058	0.001	-0.073	0.002	0.065	0.163	0.169	0.122	-0.046	-0.018	-0.009	0.002	-0.039	-0.022	-0.307	-0.075	0.026	0.045	-0.153	-0.022	0.029	-0.001	0.205	-0.023
1:16000001-16100000	1	16000001	16100000	0.08	0.001	0.358	0.002	0.092	0.163	0.172	0.122	0.077	-0.018	0.094	0.002	-0.075	-0.022	0.242	-0.075	-0.007	0.045	0.203	-0.022	0.204	-0.001	0.398	-0.023
1:16100001-16200000	1	16100001	16200000	-0.16	0.001	-0.075	0.002	-0.023	0.163	-0.022	0.122	-0.332	-0.018	-0.108	0.002	-0.069	-0.022	-0.139	-0.075	-0.132	0.045	-0.095	-0.022	0.053	-0.001	0.109	-0.023
1:16200001-16300000	1	16200001	16300000	-0.143	0.001	-0.258	0.002	0.107	0.163	0.013	0.122	-0.034	-0.018	-0.283	0.002	-0.058	-0.022	-0.176	-0.075	-0.016	0.045	-0.051	-0.022	0.022	-0.001	-0.052	-0.023
1:16300001-16400000	1	16300001	16400000	NA	NA	NA	NA	NA	NA	NA	NA	NA	NA	NA	NA	NA	NA	NA	NA	NA	NA	NA	NA	NA	NA	NA	NA
1:16400001-16500000	1	16400001	16500000	0.016	0.001	0.102	0.002	0.273	0.163	0.105	0.122	0.057	-0.018	0.001	0.002	0.075	-0.022	0.075	-0.075	0.168	0.045	0.184	-0.022	0.248	-0.001	0.406	-0.023
1:16500001-16600000	1	16500001	16600000	-0.051	0.001	-0.091	0.002	0.162	0.163	0.05	0.122	-0.144	-0.018	-0.11	0.002	-0.104	-0.022	-0.166	-0.075	0.02	0.045	0.047	-0.022	0.099	-0.001	0.196	-0.023
1:16600001-16700000	1	16600001	16700000	-0.266	0.001	-0.051	0.002	-0.04	0.163	0.19	0.122	-0.268	-0.018	0.031	0.002	-0.158	-0.022	-0.046	-0.075	-0.118	0.045	-0.022	-0.022	-0.062	-0.001	0.234	-0.023
1:16700001-16800000	1	16700001	16800000	0.006	0.001	0.043	0.002	0.145	0.163	0.021	0.122	-0.012	-0.018	-0.104	0.002	0.006	-0.022	-0.125	-0.075	0.09	0.045	-0.134	-0.022	0.232	-0.001	0.099	-0.023
1:16800001-16900000	1	16800001	16900000	NA	NA	NA	NA	NA	NA	NA	NA	NA	NA	NA	NA	NA	NA	NA	NA	NA	NA	NA	NA	NA	NA	NA	NA
1:16900001-17000000	1	16900001	17000000	NA	NA	NA	NA	NA	NA	NA	NA	NA	NA	NA	NA	NA	NA	NA	NA	NA	NA	NA	NA	NA	NA	NA	NA
1:17000001-17100000	1	17000001	17100000	NA	NA	NA	NA	NA	NA	NA	NA	NA	NA	NA	NA	NA	NA	NA	NA	NA	NA	NA	NA	NA	NA	NA	NA
1:17100001-17200000	1	17100001	17200000	NA	NA	NA	NA	NA	NA	NA	NA	NA	NA	NA	NA	NA	NA	NA	NA	NA	NA	NA	NA	NA	NA	NA	NA
1:17200001-17300000	1	17200001	17300000	NA	NA	NA	NA	NA	NA	NA	NA	NA	NA	NA	NA	NA	NA	NA	NA	NA	NA	NA	NA	NA	NA	NA	NA
1:17300001-17400000	1	17300001	17400000	-0.079	0.001	-0.144	0.002	0.077	0.163	-0.005	0.122	-0.044	-0.018	0.007	0.002	-0.007	-0.022	0.036	-0.075	-0.026	0.045	0.051	-0.022	-0.003	-0.001	-0.041	-0.023
1:17400001-17500000	1	17400001	17500000	0.011	0.001	-0.085	0.002	0.189	0.163	0.128	0.122	-0.069	-0.018	0.053	0.002	0.001	-0.022	0.1	-0.075	0.053	0.045	0.09	-0.022	0.035	-0.001	-0.302	-0.023
1:17500001-17600000	1	17500001	17600000	NA	NA	NA	NA	NA	NA	NA	NA	NA	NA	NA	NA	NA	NA	NA	NA	NA	NA	NA	NA	NA	NA	NA	NA
1:17600001-17700000	1	17600001	17700000	-0.037	0.001	0.046	0.002	0.146	0.163	-0.03	0.122	0.13	-0.018	0.022	0.002	0.046	-0.022	-0.106	-0.075	0.036	0.045	-0.009	-0.022	0.018	-0.001	-0.158	-0.023
1:17700001-17800000	1	17700001	17800000	0.073	0.001	0.14	0.002	0.246	0.163	0.042	0.122	-0.029	-0.018	0.004	0.002	0.086	-0.022	-0.024	-0.075	0.155	0.045	0.008	-0.022	0.082	-0.001	0.122	-0.023
1:17800001-17900000	1	17800001	17900000	0.136	0.001	0.116	0.002	0.238	0.163	0.095	0.122	0.115	-0.018	0.002	0.002	0.054	-0.022	0.013	-0.075	0.129	0.045	0.036	-0.022	0.1	-0.001	0.145	-0.023
1:17900001-18000000	1	17900001	18000000	0.042	0.001	-0.118	0.002	0.188	0.163	0.012	0.122	0.042	-0.018	-0.149	0.002	-0.008	-0.022	-0.019	-0.075	0.071	0.045	-0.015	-0.022	0.023	-0.001	-0.006	-0.023
1:18000001-18100000	1	18000001	18100000	-0.018	0.001	-0.14	0.002	0.101	0.163	-0.034	0.122	-0.073	-0.018	-0.031	0.002	-0.006	-0.022	-0.043	-0.075	-0.044	0.045	-0.033	-0.022	-0.007	-0.001	-0.208	-0.023
1:18100001-18200000	1	18100001	18200000	-0.061	0.001	0.001	0.002	0.14	0.163	0.083	0.122	0.013	-0.018	-0.051	0.002	0.047	-0.022	-0.087	-0.075	0.039	0.045	-0.074	-0.022	0.007	-0.001	-0.057	-0.023
1:18200001-18300000	1	18200001	18300000	0.035	0.001	-0.095	0.002	0.199	0.163	0.006	0.122	-0.026	-0.018	-0.069	0.002	0.087	-0.022	-0.01	-0.075	0.116	0.045	0.013	-0.022	0.088	-0.001	-0.107	-0.023
1:18300001-18400000	1	18300001	18400000	0.007	0.001	0.013	0.002	0.139	0.163	0.078	0.122	0.034	-0.018	0.059	0.002	-0.038	-0.022	-0.019	-0.075	0.086	0.045	0.014	-0.022	-0.083	-0.001	-0.24	-0.023
1:18400001-18500000	1	18400001	18500000	0.079	0.001	-0.123	0.002	0.255	0.163	0.109	0.122	0.162	-0.018	-0.014	0.002	0.085	-0.022	0.093	-0.075	0.14	0.045	0.031	-0.022	-0.113	-0.001	-0.18	-0.023
1:18500001-18600000	1	18500001	18600000	0.015	0.001	-0.248	0.002	0.213	0.163	-0.118	0.122	0.051	-0.018	-0.283	0.002	0.082	-0.022	-0.12	-0.075	0.114	0.045	-0.056	-0.022	-0.018	-0.001	-0.402	-0.023
1:18600001-18700000	1	18600001	18700000	-0.009	0.001	0.001	0.002	0.226	0.163	0.069	0.122	-0.104	-0.018	-0.017	0.002	-0.01	-0.022	0.085	-0.075	0.042	0.045	0.12	-0.022	-0.2	-0.001	-0.548	-0.023
1:18700001-18800000	1	18700001	18800000	0.033	0.001	-0.001	0.002	0.173	0.163	-0.058	0.122	-0.036	-0.018	-0.07	0.002	0.026	-0.022	-0.004	-0.075	0.105	0.045	-0.017	-0.022	-0.173	-0.001	-0.57	-0.023
1:18800001-18900000	1	18800001	18900000	-0.004	0.001	-0.225	0.002	0.175	0.163	-0.129	0.122	0.007	-0.018	-0.349	0.002	0.025	-0.022	-0.082	-0.075	0.12	0.045	-0.199	-0.022	0.02	-0.001	-0.505	-0.023
1:18900001-19000000	1	18900001	19000000	-0.065	0.001	0.018	0.002	0.11	0.163	0.02	0.122	-0.07	-0.018	0.039	0.002	-0.104	-0.022	-0.074	-0.075	-0.011	0.045	0.019	-0.022	-0.021	-0.001	-0.083	-0.023
1:19000001-19100000	1	19000001	19100000	0.022	0.001	0.134	0.002	0.149	0.163	-0.013	0.122	0.051	-0.018	-0.001	0.002	0.001	-0.022	0.004	-0.075	0.08	0.045	-0.092	-0.022	0.008	-0.001	-0.166	-0.023
1:19100001-19200000	1	19100001	19200000	0.022	0.001	-0.001	0.002	0.154	0.163	0.085	0.122	0.054	-0.018	0.001	0.002	0.085	-0.022	-0.193	-0.075	0.093	0.045	-0.19	-0.022	0.032	-0.001	0.008	-0.023
1:19200001-19300000	1	19200001	19300000	-0.041	0.001	-0.413	0.002	0.237	0.163	0.035	0.122	-0.048	-0.018	-0.224	0.002	0.032	-0.022	-0.079	-0.075	0.12	0.045	-0.06	-0.022	-0.036	-0.001	-0.247	-0.023
1:19300001-19400000	1	19300001	19400000	-0.035	0.001	-0.081	0.002	0.149	0.163	-0.008	0.122	-0.034	-0.018	-0.154	0.002	-0.082	-0.022	-0.217	-0.075	0.044	0.045	-0.085	-0.022	-0.028	-0.001	-0.21	-0.023
1:19400001-19500000	1	19400001	19500000	0.014	0.001	-0.271	0.002	0.199	0.163	0.007	0.122	-0.019	-0.018	-0.227	0.002	0.012	-0.022	-0.173	-0.075	0.084	0.045	-0.057	-0.022	-0.031	-0.001	-0.206	-0.023
1:19500001-19600000	1	19500001	19600000	0.001	0.001	-0.223	0.002	0.041	0.163	-0.116	0.122	-0.111	-0.018	-0.312	0.002	-0.009	-0.022	-0.269	-0.075	-0.038	0.045	-0.224	-0.022	-0.064	-0.001	-0.291	-0.023
1:19600001-19700000	1	19600001	19700000	0.003	0.001	-0.252	0.002	0.14	0.163	0.072	0.122	-0.069	-0.018	-0.186	0.002	-0.023	-0.022	-0.166	-0.075	0.059	0.045	-0.133	-0.022	0.045	-0.001	-0.198	-0.023
1:19700001-19800000	1	19700001	19800000	-0.01	0.001	-0.135	0.002	0.128	0.163	0.064	0.122	-0.074	-0.018	-0.037	0.002	-0.017	-0.022	-0.217	-0.075	-0.024	0.045	-0.198	-0.022	0.187	-0.001	0.255	-0.023
1:19800001-19900000	1	19800001	19900000	0.151	0.001	0.101	0.002	0.199	0.163	0.199	0.122	0.053	-0.018	0.076	0.002	-0.036	-0.022	0.245	-0.075	0.07	0.045	0.15	-0.022	0.107	-0.001	0.304	-0.023
1:19900001-20000000	1	19900001	20000000	-0.072	0.001	-0.109	0.002	0.114	0.163	0.071	0.122	-0.02	-0.018	-0.013	0.002	-0.137	-0.022	-0.177	-0.075	-0.02	0.045	-0.245	-0.022	-0.26	-0.001	-0.46	-0.023
1:20000001-20100000	1	20000001	20100000	0.001	0.001	0.063	0.002	0.217	0.163	0.283	0.122	0.003	-0.018	0.071	0.002	0.004	-0.022	-0.007	-0.075	0.08	0.045	0.107	-0.022	-0.132	-0.001	-0.156	-0.023
1:20100001-20200000	1	20100001	20200000	-0.048	0.001	-0.127	0.002	0.095	0.163	0.047	0.122	-0.078	-0.018	-0.012	0.002	0.001	-0.022	-0.18	-0.075	0.025	0.045	-0.081	-0.022	-0.146	-0.001	-0.335	-0.023
1:20200001-20300000	1	20200001	20300000	0.065	0.001	-0.116	0.002	0.218	0.163	0.07	0.122	-0.089	-0.018	-0.162	0.002	0.044	-0.022	-0.168	-0.075	0.043	0.045	-0.129	-0.022	-0.018	-0.001	-0.109	-0.023
1:20300001-20400000	1	20300001	20400000	0.251	0.001	-0.173	0.002	0.51	0.163	0.047	0.122	0.44	-0.018	-0.184	0.002	0.334	-0.022	-0.338	-0.075	0.341	0.045	-0.223	-0.022	0.381	-0.001	-0.136	-0.023
1:20400001-20500000	1	20400001	20500000	0.074	0.001	-0.248	0.002	0.242	0.163	-0.181	0.122	0.067	-0.018	-0.209	0.002	0.05	-0.022	-0.279	-0.075	0.131	0.045	-0.251	-0.022	0.05	-0.001	-0.247	-0.023
1:20500001-20600000	1	20500001	20600000	0.027	0.001	-0.165	0.002	0.305	0.163	-0.007	0.122	0.021	-0.018	-0.052	0.002	0.021	-0.022	-0.051	-0.075	0.058	0.045	-0.138	-0.022	0.015	-0.001	-0.145	-0.023
1:20600001-20700000	1	20600001	20700000	-0.028	0.001	0.018	0.002	0.227	0.163	0.182	0.122	-0.045	-0.018	-0.008	0.002	0.018	-0.022	-0.07	-0.075	-0.002	0.045	0.008	-0.022	-0.031	-0.001	0.007	-0.023
1:20700001-20800000	1	20700001	20800000	0.042	0.001	-0.173	0.002	0.197	0.163	-0.049	0.122	-0.063	-0.018	-0.11	0.002	0.014	-0.022	-0.117	-0.075	0.051	0.045	-0.114	-0.022	0.031	-0.001	-0.188	-0.023
1:20800001-20900000	1	20800001	20900000	-0.02	0.001	-0.155	0.002	0.141	0.163	0.087	0.122	0.067	-0.018	-0.09	0.002	0.015	-0.022	-0.074	-0.075	0.049	0.045	-0.015	-0.022	0.003	-0.001	-0.079	-0.023
1:20900001-21000000	1	20900001	21000000	0.001	0.001	0.038	0.002	0.193	0.163	0.042	0.122	-0.009	-0.018	-0.043	0.002	-0.023	-0.022	-0.102	-0.075	0.106	0.045	-0.035	-0.022	0.147	-0.001	-0.138	-0.023
1:21000001-21100000	1	21000001	21100000	0.018	0.001	-0.35	0.002	0.162	0.163	-0.174	0.122	-0.058	-0.018	-0.36	0.002	-0.018	-0.022	-0.243	-0.075	0.09	0.045	-0.229	-0.022	-0.064	-0.001	-0.269	-0.023
1:21100001-21200000	1	21100001	21200000	-0.201	0.001	-0.301	0.002	0.077	0.163	-0.016	0.122	-0.125	-0.018	-0.13	0.002	-0.181	-0.022	-0.243	-0.075	-0.155	0.045	-0.095	-0.022	-0.107	-0.001	-0.143	-0.023
1:21200001-21300000	1	21200001	21300000	-0.167	0.001	-0.303	0.002	-0.022	0.163	-0.073	0.122	-0.124	-0.018	-0.26	0.002	-0.152	-0.022	0.003	-0.075	-0.134	0.045	-0.085	-0.022	-0.294	-0.001	-0.183	-0.023
1:21300001-21400000	1	21300001	21400000	-0.218	0.001	-0.461	0.002	-0.014	0.163	-0.042	0.122	-0.161	-0.018	-0.287	0.002	-0.188	-0.022	-0.281	-0.075	-0.149	0.045	-0.182	-0.022	-0.234	-0.001	-0.143	-0.023
1:21400001-21500000	1	21400001	21500000	-0.161	0.001	-0.458	0.002	-0.128	0.163	-0.054	0.122	-0.265	-0.018	-0.25	0.002	-0.316	-0.022	-0.259	-0.075	-0.156	0.045	-0.098	-0.022	-0.173	-0.001	-0.055	-0.023
1:21500001-21600000	1	21500001	21600000	0.021	0.001	0.179	0.002	0.191	0.163	0.248	0.122	-0.03	-0.018	0.159	0.002	-0.014	-0.022	0.268	-0.075	0.085	0.045	0.122	-0.022	-0.017	-0.001	0.117	-0.023
1:21600001-21700000	1	21600001	21700000	0.043	0.001	0.1	0.002	0.168	0.163	0.008	0.122	0.056	-0.018	-0.136	0.002	-0.029	-0.022	-0.03	-0.075	0.066	0.045	-0.032	-0.022	-0.008	-0.001	0.061	-0.023
1:21700001-21800000	1	21700001	21800000	0.152	0.001	-0.163	0.002	0.382	0.163	-0.087	0.122	0.078	-0.018	-0.197	0.002	0.122	-0.022	-0.355	-0.075	0.213	0.045	-0.387	-0.022	0.102	-0.001	-0.31	-0.023
1:21800001-21900000	1	21800001	21900000	0.142	0.001	0.006	0.002	0.336	0.163	0.005	0.122	0.113	-0.018	-0.08	0.002	0.151	-0.022	-0.08	-0.075	0.213	0.045	-0.1	-0.022	0.029	-0.001	-0.182	-0.023
1:21900001-22000000	1	21900001	22000000	0.04	0.001	-0.193	0.002	0.197	0.163	0.208	0.122	0.104	-0.018	-0.038	0.002	-0.056	-0.022	-0.094	-0.075	0.126	0.045	0.001	-0.022	0.035	-0.001	-0.006	-0.023
1:22000001-22100000	1	22000001	22100000	-0.211	0.001	-0.228	0.002	0.032	0.163	-0.002	0.122	-0.248	-0.018	-0.097	0.002	-0.246	-0.022	-0.201	-0.075	-0.159	0.045	-0.166	-0.022	-0.229	-0.001	-0.084	-0.023
1:22100001-22200000	1	22100001	22200000	0.06	0.001	0.272	0.002	0.238	0.163	0.256	0.122	0.018	-0.018	0.026	0.002	0.036	-0.022	-0.006	-0.075	0.145	0.045	-0.012	-0.022	0.152	-0.001	0.146	-0.023
1:22200001-22300000	1	22200001	22300000	0.047	0.001	0.323	0.002	0.204	0.163	0.251	0.122	-0.005	-0.018	0.144	0.002	0.066	-0.022	0.142	-0.075	0.107	0.045	0.214	-0.022	0.058	-0.001	0.061	-0.023
1:22300001-22400000	1	22300001	22400000	-0.101	0.001	0.18	0.002	0.004	0.163	0.202	0.122	-0.243	-0.018	0.094	0.002	-0.182	-0.022	0.048	-0.075	-0.074	0.045	0.114	-0.022	-0.308	-0.001	0.215	-0.023
1:22400001-22500000	1	22400001	22500000	-0.076	0.001	0.008	0.002	0.173	0.163	-0.013	0.122	-0.022	-0.018	-0.068	0.002	0.017	-0.022	-0.053	-0.075	0.027	0.045	0.058	-0.022	-0.016	-0.001	0.004	-0.023
1:22500001-22600000	1	22500001	22600000	-0.041	0.001	-0.017	0.002	0.068	0.163	-0.051	0.122	-0.107	-0.018	-0.149	0.002	-0.064	-0.022	0.009	-0.075	0.051	0.045	-0.255	-0.022	-0.02	-0.001	-0.066	-0.023
1:22600001-22700000	1	22600001	22700000	NA	NA	NA	NA	NA	NA	NA	NA	NA	NA	NA	NA	NA	NA	NA	NA	NA	NA	NA	NA	NA	NA	NA	NA
1:22700001-22800000	1	22700001	22800000	-0.083	0.001	-0.175	0.002	0.161	0.163	-0.052	0.122	-0.02	-0.018	-0.212	0.002	-0.027	-0.022	-0.046	-0.075	0.022	0.045	-0.03	-0.022	-0.063	-0.001	-0.308	-0.023
1:22800001-22900000	1	22800001	22900000	0.039	0.001	-0.089	0.002	0.173	0.163	0.16	0.122	-0.049	-0.018	0.068	0.002	-0.022	-0.022	-0.039	-0.075	0.04	0.045	-0.029	-0.022	-0.032	-0.001	0.084	-0.023
1:22900001-23000000	1	22900001	23000000	0.007	0.001	-0.074	0.002	0.126	0.163	0.002	0.122	-0.114	-0.018	-0.141	0.002	-0.063	-0.022	-0.199	-0.075	0.022	0.045	-0.109	-0.022	-0.019	-0.001	-0.107	-0.023
1:23000001-23100000	1	23000001	23100000	-0.087	0.001	-0.008	0.002	0.204	0.163	0.028	0.122	-0.121	-0.018	0.03	0.002	-0.039	-0.022	-0.025	-0.075	0.027	0.045	-0.064	-0.022	-0.032	-0.001	-0.05	-0.023
1:23100001-23200000	1	23100001	23200000	0.038	0.001	-0.249	0.002	0.234	0.163	-0.038	0.122	0.036	-0.018	-0.048	0.002	0.012	-0.022	0.076	-0.075	0.116	0.045	0.141	-0.022	0.009	-0.001	-0.079	-0.023
1:23200001-23300000	1	23200001	23300000	0.013	0.001	0.104	0.002	0.202	0.163	-0.182	0.122	-0.023	-0.018	-0.212	0.002	-0.008	-0.022	0.062	-0.075	0.014	0.045	-0.039	-0.022	0.034	-0.001	-0.372	-0.023
1:23300001-23400000	1	23300001	23400000	-0.093	0.001	-0.026	0.002	0.117	0.163	0.243	0.122	0.036	-0.018	0.012	0.002	-0.027	-0.022	-0.27	-0.075	-0.021	0.045	0.001	-0.022	-0.091	-0.001	0.11	-0.023
1:23400001-23500000	1	23400001	23500000	-0.105	0.001	-0.166	0.002	0.035	0.163	0.027	0.122	-0.034	-0.018	-0.25	0.002	-0.205	-0.022	-0.161	-0.075	-0.103	0.045	-0.068	-0.022	-0.162	-0.001	-0.287	-0.023
1:23500001-23600000	1	23500001	23600000	0.024	0.001	0.24	0.002	0.098	0.163	0.4	0.122	-0.056	-0.018	0.328	0.002	-0.072	-0.022	-0.084	-0.075	-0.05	0.045	0.076	-0.022	0.012	-0.001	0.393	-0.023
1:23600001-23700000	1	23600001	23700000	-0.182	0.001	-0.427	0.002	0.011	0.163	-0.093	0.122	-0.095	-0.018	-0.248	0.002	-0.169	-0.022	-0.303	-0.075	-0.097	0.045	-0.05	-0.022	-0.223	-0.001	-0.174	-0.023
1:23700001-23800000	1	23700001	23800000	0.028	0.001	-0.069	0.002	0.215	0.163	0.119	0.122	0.002	-0.018	-0.22	0.002	0.008	-0.022	0	-0.075	0.035	0.045	0.104	-0.022	0.022	-0.001	-0.189	-0.023
1:23800001-23900000	1	23800001	23900000	-0.015	0.001	0.046	0.002	0.208	0.163	0.153	0.122	-0.074	-0.018	0.06	0.002	-0.054	-0.022	0.106	-0.075	0.004	0.045	0.053	-0.022	-0.08	-0.001	0.041	-0.023
1:23900001-24000000	1	23900001	24000000	0.047	0.001	0.026	0.002	0.146	0.163	0.132	0.122	0.078	-0.018	-0.018	0.002	0.031	-0.022	0.041	-0.075	0.054	0.045	0.163	-0.022	0.092	-0.001	0.102	-0.023
1:24000001-24100000	1	24000001	24100000	0.062	0.001	0.079	0.002	0.105	0.163	0.115	0.122	-0.011	-0.018	0.03	0.002	0.016	-0.022	0.108	-0.075	0.099	0.045	0.067	-0.022	-0.013	-0.001	-0.044	-0.023
1:24100001-24200000	1	24100001	24200000	-0.012	0.001	-0.193	0.002	0.135	0.163	0.042	0.122	0.049	-0.018	-0.051	0.002	-0.009	-0.022	-0.22	-0.075	0.062	0.045	-0.195	-0.022	-0.03	-0.001	-0.041	-0.023
1:24200001-24300000	1	24200001	24300000	NA	NA	NA	NA	NA	NA	NA	NA	NA	NA	NA	NA	NA	NA	NA	NA	NA	NA	NA	NA	NA	NA	NA	NA
1:24300001-24400000	1	24300001	24400000	NA	NA	NA	NA	NA	NA	NA	NA	NA	NA	NA	NA	NA	NA	NA	NA	NA	NA	NA	NA	NA	NA	NA	NA
1:24400001-24500000	1	24400001	24500000	-0.027	0.001	0.077	0.002	0.156	0.163	0.115	0.122	-0.042	-0.018	0.028	0.002	-0.532	-0.512	-0.394	-0.394	0.025	0.045	-0.083	-0.022	-0.024	-0.001	-0.021	-0.023
1:24500001-24600000	1	24500001	24600000	0.096	0.001	-0.111	0.002	0.169	0.163	-0.21	0.122	0.073	-0.018	-0.16	0.002	-0.416	-0.512	-0.323	-0.394	-0.003	0.045	-0.07	-0.022	0.054	-0.001	-0.238	-0.023
1:24600001-24700000	1	24600001	24700000	-0.051	0.001	0.078	0.002	0.722	0.672	0.658	0.122	-0.02	-0.018	0.202	0.002	-0.476	-0.512	-0.311	-0.394	0.046	0.045	-0.068	-0.022	-0.011	-0.001	0.182	-0.023
1:24700001-24800000	1	24700001	24800000	-0.083	0.001	-0.204	0.002	0.73	0.672	0.476	0.122	-0.096	-0.018	-0.243	0.002	-0.541	-0.512	-0.575	-0.394	0.02	0.045	-0.317	-0.022	-0.025	-0.001	-0.191	-0.023
1:24800001-24900000	1	24800001	24900000	-0.186	0.001	0.011	0.002	0.549	0.672	0.648	0.122	-0.21	-0.018	-0.064	0.002	-0.587	-0.512	-0.382	-0.394	-0.018	0.045	-0.066	-0.022	-0.093	-0.001	0.006	-0.023
1:24900001-25000000	1	24900001	25000000	-0.16	0.001	-0.246	0.002	0.592	0.672	0.445	0.122	-0.148	-0.018	-0.143	0.002	-0.642	-0.512	-0.503	-0.394	-0.107	0.045	-0.117	-0.022	-0.13	-0.001	-0.143	-0.023
1:25000001-25100000	1	25000001	25100000	0.04	0.001	0.107	0.002	0.665	0.672	0.765	0.122	-0.236	-0.018	-0.002	0.002	-0.542	-0.512	-0.279	-0.394	0.014	0.045	0.161	-0.022	-0.009	-0.001	0.149	-0.023
1:25100001-25200000	1	25100001	25200000	-0.092	0.001	-0.422	0.002	0.61	0.672	0.578	0.122	-0.163	-0.018	-0.171	0.002	-0.518	-0.512	-0.461	-0.394	-0.027	0.045	-0.123	-0.022	-0.104	-0.001	-0.278	-0.023
1:25200001-25300000	1	25200001	25300000	0.014	0.001	-0.004	0.002	0.758	0.672	0.63	0.122	-0.01	-0.018	0.117	0.002	-0.463	-0.512	-0.511	-0.394	-0.012	0.045	-0.196	-0.022	-0.082	-0.001	-0.087	-0.023
1:25300001-25400000	1	25300001	25400000	0.051	0.001	-0.003	0.002	0.753	0.672	0.753	0.122	0.029	-0.018	0.046	0.002	-0.402	-0.512	-0.493	-0.394	0.053	0.045	-0.12	-0.022	0.04	-0.001	-0.016	-0.023
1:25400001-25500000	1	25400001	25500000	NA	NA	NA	NA	NA	NA	NA	NA	NA	NA	NA	NA	NA	NA	NA	NA	NA	NA	NA	NA	NA	NA	NA	NA
1:25500001-25600000	1	25500001	25600000	-0.084	0.001	-0.215	0.002	0.125	0.172	-0.259	0.122	-0.053	-0.018	-0.558	0.002	-0.606	-0.512	-0.318	-0.394	-0.008	0.045	-0.277	-0.022	-0.018	-0.001	-0.547	-0.023
1:25600001-25700000	1	25600001	25700000	NA	NA	NA	NA	NA	NA	NA	NA	NA	NA	NA	NA	NA	NA	NA	NA	NA	NA	NA	NA	NA	NA	NA	NA
1:25700001-25800000	1	25700001	25800000	NA	NA	NA	NA	NA	NA	NA	NA	NA	NA	NA	NA	NA	NA	NA	NA	NA	NA	NA	NA	NA	NA	NA	NA
1:25800001-25900000	1	25800001	25900000	0.002	0.001	-0.099	0.002	0.186	0.172	0.075	0.122	0.12	-0.018	-0.208	0.002	-0.523	-0.512	-0.383	-0.394	0.053	0.045	0.011	-0.022	0.102	-0.001	0.002	-0.023
1:25900001-26000000	1	25900001	26000000	0.067	0.001	0.068	0.002	0.248	0.172	0.057	0.122	-0.026	-0.018	-0.045	0.002	-0.379	-0.512	-0.298	-0.394	0.106	0.045	0.005	-0.022	0.073	-0.001	-0.184	-0.023
1:26000001-26100000	1	26000001	26100000	0.008	0.001	-0.052	0.002	0.145	0.172	0.204	0.122	0.043	-0.018	0.032	0.002	-0.432	-0.512	-0.49	-0.394	0.044	0.045	-0.047	-0.022	-0.088	-0.001	0.015	-0.023
1:26100001-26200000	1	26100001	26200000	-0.026	0.001	-0.192	0.002	0.145	0.172	-0.13	0.122	-0.03	-0.018	-0.141	0.002	-0.481	-0.512	-0.404	-0.394	0.018	0.045	-0.175	-0.022	-0.008	-0.001	-0.158	-0.023
1:26200001-26300000	1	26200001	26300000	0.036	0.001	0.053	0.002	0.109	0.172	0.322	0.122	0.098	-0.018	0.147	0.002	-0.516	-0.512	-0.362	-0.394	0.089	0.045	0.06	-0.022	-0.001	-0.001	0.173	-0.023
1:26300001-26400000	1	26300001	26400000	0.041	0.001	0.093	0.002	0.223	0.172	0.176	0.122	0.077	-0.018	0.138	0.002	-0.414	-0.512	-0.34	-0.394	0.031	0.045	-0.023	-0.022	-0.029	-0.001	0.07	-0.023
1:26400001-26500000	1	26400001	26500000	-0.054	0.001	-0.062	0.002	0.126	0.172	0	0.122	-0.088	-0.018	-0.009	0.002	-0.542	-0.512	-0.45	-0.394	-0.025	0.045	-0.153	-0.022	-0.061	-0.001	-0.034	-0.023
1:26500001-26600000	1	26500001	26600000	-0.032	0.001	0.113	0.002	0.178	0.172	0.066	0.122	0.068	-0.018	0.182	0.002	-0.531	-0.512	-0.454	-0.394	-0.014	0.045	0.052	-0.022	0.007	-0.001	0.098	-0.023
1:26600001-26700000	1	26600001	26700000	0.075	0.001	0.204	0.002	0.144	0.172	0.22	0.122	-0.04	-0.018	0.217	0.002	-0.509	-0.512	-0.385	-0.394	0.022	0.045	0.046	-0.022	0.033	-0.001	0.16	-0.023
1:26700001-26800000	1	26700001	26800000	0.057	0.001	-0.147	0.002	0.205	0.172	0.012	0.122	0.022	-0.018	-0.075	0.002	-0.445	-0.512	-0.516	-0.394	-0.021	0.045	-0.131	-0.022	-0.076	-0.001	-0.102	-0.023
1:26800001-26900000	1	26800001	26900000	0.042	0.001	0.049	0.002	0.214	0.172	0.103	0.122	0.103	-0.018	0.049	0.002	-0.508	-0.512	-0.301	-0.394	0.116	0.045	0.05	-0.022	0.093	-0.001	-0.02	-0.023
1:26900001-27000000	1	26900001	27000000	-0.073	0.001	0.025	0.002	0.052	0.172	0.223	0.122	-0.138	-0.018	0.104	0.002	-0.646	-0.512	-0.426	-0.394	-0.082	0.045	0.155	-0.022	-0.1	-0.001	0.135	-0.023
1:27000001-27100000	1	27000001	27100000	-0.006	0.001	0.053	0.002	0.165	0.172	0.141	0.122	-0.08	-0.018	-0.022	0.002	-0.587	-0.512	-0.319	-0.394	-0.04	0.045	0.083	-0.022	-0.095	-0.001	0.029	-0.023
1:27100001-27200000	1	27100001	27200000	0.076	0.001	0.051	0.002	0.213	0.172	0.171	0.122	0.179	-0.018	0.13	0.002	-0.396	-0.512	-0.256	-0.394	0.099	0.045	0.044	-0.022	0.06	-0.001	0.145	-0.023
1:27200001-27300000	1	27200001	27300000	-0.017	0.001	0.025	0.002	0.195	0.172	0.093	0.122	0.031	-0.018	0.002	0.002	-0.515	-0.512	-0.254	-0.394	0.143	0.045	0.103	-0.022	0.054	-0.001	-0.04	-0.023
1:27300001-27400000	1	27300001	27400000	0.152	0.001	0.281	0.002	0.251	0.172	0.105	0.122	-0.142	-0.018	0.148	0.002	-0.542	-0.512	-0.363	-0.394	0.108	0.045	0	-0.022	-0.017	-0.001	0.183	-0.023
1:27400001-27500000	1	27400001	27500000	0.042	0.001	0.045	0.002	0.574	0.677	0.697	0.122	-0.092	-0.018	0.086	0.002	-0.607	-0.512	-0.272	-0.394	0.045	0.045	0.089	-0.022	0.027	-0.001	0.219	-0.023
1:27500001-27600000	1	27500001	27600000	-0.079	0.001	0.155	0.002	0.616	0.677	0.783	0.122	-0.221	-0.018	0.196	0.002	-0.598	-0.512	-0.281	-0.394	0.107	0.045	0.145	-0.022	-0.183	-0.001	0.124	-0.023
1:27600001-27700000	1	27600001	27700000	-0.022	0.001	0.016	0.002	0.734	0.677	0.488	0.122	-0.054	-0.018	-0.05	0.002	-0.524	-0.512	-0.368	-0.394	0.091	0.045	-0.049	-0.022	0.05	-0.001	0.068	-0.023
1:27700001-27800000	1	27700001	27800000	0.015	0.001	-0.418	0.002	0.664	0.677	0.53	0.122	-0.039	-0.018	-0.255	0.002	-0.569	-0.512	-0.68	-0.394	0.042	0.045	-0.09	-0.022	-0.096	-0.001	-0.237	-0.023
1:27800001-27900000	1	27800001	27900000	0.024	0.001	-0.045	0.002	0.784	0.677	0.547	0.122	0.113	-0.018	-0.2	0.002	-0.534	-0.512	-0.431	-0.394	0.099	0.045	-0.032	-0.022	0.005	-0.001	-0.055	-0.023
1:27900001-28000000	1	27900001	28000000	-0.038	0.001	-0.184	0.002	0.644	0.677	0.384	0.122	-0.009	-0.018	-0.284	0.002	-0.584	-0.512	-0.483	-0.394	-0.055	0.045	-0.064	-0.022	-0.068	-0.001	-0.194	-0.023
1:28000001-28100000	1	28000001	28100000	-0.026	0.001	-0.141	0.002	0.726	0.677	0.567	0.122	-0.202	-0.018	-0.208	0.002	-0.291	-0.512	-0.342	-0.394	0.07	0.045	-0.104	-0.022	-0.024	-0.001	-0.162	-0.023
1:28100001-28200000	1	28100001	28200000	-0.035	0.001	-0.078	0.002	0.418	0.178	0.455	0.122	-0.083	-0.018	-0.161	0.002	-0.092	-0.002	-0.02	-0.044	0.002	0.045	0.206	-0.022	-0.003	-0.001	-0.052	-0.023
1:28200001-28300000	1	28200001	28300000	NA	NA	NA	NA	NA	NA	NA	NA	NA	NA	NA	NA	NA	NA	NA	NA	NA	NA	NA	NA	NA	NA	NA	NA
1:28300001-28400000	1	28300001	28400000	-0.12	0.001	-0.213	0.002	-0.029	0.178	0.069	0.122	-0.216	-0.018	-0.178	0.002	-0.236	-0.002	-0.25	-0.044	-0.109	0.045	-0.036	-0.022	-0.275	-0.001	-0.085	-0.023
1:28400001-28500000	1	28400001	28500000	-0.119	0.001	-0.21	0.002	0.035	0.178	-0.062	0.122	-0.029	-0.018	-0.231	0.002	-0.079	-0.002	-0.274	-0.044	-0.027	0.045	-0.092	-0.022	-0.043	-0.001	-0.202	-0.023
1:28500001-28600000	1	28500001	28600000	-0.04	0.001	-0.13	0.002	0.105	0.178	0.012	0.122	-0.077	-0.018	-0.227	0.002	-0.064	-0.002	0.002	-0.044	0.071	0.045	-0.064	-0.022	-0.105	-0.001	-0.116	-0.023
1:28600001-28700000	1	28600001	28700000	-0.116	0.001	0.066	0.002	-0.005	0.178	0.165	0.122	-0.051	-0.018	-0.244	0.002	-0.116	-0.002	0.219	-0.044	-0.119	0.045	0.118	-0.022	-0.137	-0.001	0.062	-0.023
1:28700001-28800000	1	28700001	28800000	-0.148	0.001	-0.152	0.002	-0.032	0.178	-0.08	0.122	-0.151	-0.018	-0.198	0.002	-0.234	-0.002	-0.2	-0.044	-0.14	0.045	-0.136	-0.022	-0.338	-0.001	-0.237	-0.023
1:28800001-28900000	1	28800001	28900000	-0.055	0.001	0.021	0.002	0.101	0.178	0.194	0.122	-0.057	-0.018	-0.121	0.002	-0.14	-0.002	0.371	-0.044	-0.116	0.045	0.236	-0.022	-0.035	-0.001	-0.091	-0.023
1:28900001-29000000	1	28900001	29000000	-0.009	0.001	0.237	0.002	0.144	0.178	-0.039	0.122	-0.08	-0.018	-0.07	0.002	-0.009	-0.002	0.245	-0.044	0.065	0.045	0.222	-0.022	0.05	-0.001	0.06	-0.023
1:29000001-29100000	1	29000001	29100000	-0.246	0.001	-0.238	0.002	-0.05	0.178	-0.046	0.122	-0.259	-0.018	-0.241	0.002	-0.161	-0.002	-0.072	-0.044	-0.148	0.045	-0.162	-0.022	-0.266	-0.001	-0.272	-0.023
1:29100001-29200000	1	29100001	29200000	0.098	0.001	0.023	0.002	0.186	0.178	0.046	0.122	-0.063	-0.018	-0.012	0.002	-0.051	-0.002	-0.118	-0.044	0.037	0.045	-0.047	-0.022	0.126	-0.001	-0.273	-0.023
1:29200001-29300000	1	29200001	29300000	-0.145	0.001	-0.087	0.002	-0.038	0.178	0.042	0.122	-0.237	-0.018	0.07	0.002	-0.162	-0.002	-0.018	-0.044	-0.075	0.045	-0.035	-0.022	-0.167	-0.001	-0.099	-0.023
1:29300001-29400000	1	29300001	29400000	-0.29	0.001	-0.227	0.002	-0.107	0.178	0.05	0.122	-0.265	-0.018	-0.092	0.002	-0.274	-0.002	-0.177	-0.044	-0.282	0.045	-0.131	-0.022	-0.443	-0.001	-0.074	-0.023
1:29400001-29500000	1	29400001	29500000	-0.077	0.001	0.23	0.002	0.059	0.178	0.186	0.122	-0.122	-0.018	0.133	0.002	-0.034	-0.002	0.086	-0.044	-0.124	0.045	0.013	-0.022	-0.025	-0.001	0.178	-0.023
1:29500001-29600000	1	29500001	29600000	-0.03	0.001	-0.08	0.002	0.167	0.178	0.123	0.122	0.1	-0.018	-0.043	0.002	-0.011	-0.002	0.002	-0.044	0.048	0.045	-0.118	-0.022	-0.072	-0.001	-0.07	-0.023
1:29600001-29700000	1	29600001	29700000	0.06	0.001	0.289	0.002	0.217	0.178	0.354	0.122	0.004	-0.018	0.215	0.002	0.008	-0.002	0.523	-0.044	0.052	0.045	0.379	-0.022	0.031	-0.001	0.13	-0.023
1:29700001-29800000	1	29700001	29800000	0.181	0.001	-0.003	0.002	0.332	0.178	-0.026	0.122	0.022	-0.018	0.006	0.002	0.099	-0.002	-0.039	-0.044	0.135	0.045	-0.178	-0.022	0.149	-0.001	-0.111	-0.023
1:29800001-29900000	1	29800001	29900000	0.022	0.001	0.365	0.002	0.163	0.178	0.368	0.122	0.103	-0.018	0.381	0.002	-0.003	-0.002	0.327	-0.044	-0.018	0.045	0.118	-0.022	-0.019	-0.001	0.165	-0.023
1:29900001-30000000	1	29900001	30000000	NA	NA	NA	NA	NA	NA	NA	NA	NA	NA	NA	NA	NA	NA	NA	NA	NA	NA	NA	NA	NA	NA	NA	NA
1:30000001-30100000	1	30000001	30100000	0.023	0.001	0.513	0.002	0.256	0.178	0.547	0.122	0.059	-0.018	0.499	0.002	0.015	-0.002	0.4	-0.044	0.079	0.045	0.316	-0.022	0.06	-0.001	0.445	-0.023
1:30100001-30200000	1	30100001	30200000	-0.009	0.001	0.057	0.002	0.228	0.178	0.121	0.122	-0.072	-0.018	0.072	0.002	0.02	-0.002	0.027	-0.044	0.035	0.045	-0.068	-0.022	0.151	-0.001	0.033	-0.023
1:30200001-30300000	1	30200001	30300000	0.009	0.001	-0.215	0.002	0.203	0.178	-0.104	0.122	-0.042	-0.018	-0.201	0.002	0.067	-0.002	-0.269	-0.044	0.041	0.045	-0.294	-0.022	0.05	-0.001	-0.265	-0.023
1:30300001-30400000	1	30300001	30400000	0.035	0.001	0.07	0.002	0.232	0.178	0.066	0.122	-0.035	-0.018	-0.033	0.002	-0.008	-0.002	-0.049	-0.044	0.049	0.045	-0.064	-0.022	0.051	-0.001	-0.148	-0.023
1:30400001-30500000	1	30400001	30500000	0.024	0.001	-0.15	0.002	0.237	0.178	-0.128	0.122	0.109	-0.018	-0.211	0.002	0.007	-0.002	-0.143	-0.044	0.163	0.045	-0.216	-0.022	0.09	-0.001	-0.382	-0.023
1:30500001-30600000	1	30500001	30600000	0.088	0.001	0.105	0.002	0.271	0.178	0.142	0.122	0.142	-0.018	0.027	0.002	0.095	-0.002	-0.102	-0.044	0.105	0.045	-0.083	-0.022	0.11	-0.001	0.014	-0.023
1:30600001-30700000	1	30600001	30700000	0.159	0.001	-0.042	0.002	0.327	0.178	0.02	0.122	0.153	-0.018	-0.093	0.002	0.057	-0.002	-0.038	-0.044	0.124	0.045	-0.126	-0.022	0.238	-0.001	-0.088	-0.023
1:30700001-30800000	1	30700001	30800000	0.075	0.001	0.005	0.002	0.269	0.178	0.033	0.122	0.012	-0.018	-0.069	0.002	0.122	-0.002	-0.136	-0.044	0.148	0.045	-0.217	-0.022	0.078	-0.001	-0.111	-0.023
1:30800001-30900000	1	30800001	30900000	NA	NA	NA	NA	NA	NA	NA	NA	NA	NA	NA	NA	NA	NA	NA	NA	NA	NA	NA	NA	NA	NA	NA	NA
1:30900001-31000000	1	30900001	31000000	0.422	0.001	-0.211	0.002	0.556	0.178	-0.212	0.122	0.496	-0.018	-0.298	0.002	0.383	-0.002	-0.232	-0.044	0.444	0.045	-0.32	-0.022	0.426	-0.001	-0.404	-0.023
1:31000001-31100000	1	31000001	31100000	0.082	0.001	0.023	0.002	0.335	0.178	-0.016	0.122	0.143	-0.018	-0.002	0.002	0.146	-0.002	0.002	-0.044	0.117	0.045	-0.111	-0.022	0.096	-0.001	-0.094	-0.023
1:31100001-31200000	1	31100001	31200000	0.048	0.001	0.108	0.002	0.184	0.178	0.055	0.122	-0.01	-0.018	-0.125	0.002	-0.009	-0.002	-0.169	-0.044	0.087	0.045	-0.038	-0.022	0.033	-0.001	-0.077	-0.023
1:31200001-31300000	1	31200001	31300000	NA	NA	NA	NA	NA	NA	NA	NA	NA	NA	NA	NA	NA	NA	NA	NA	NA	NA	NA	NA	NA	NA	NA	NA
1:31300001-31400000	1	31300001	31400000	0.019	0.001	-0.142	0.002	0.162	0.178	0.065	0.122	-0.045	-0.018	-0.085	0.002	-0.062	-0.002	-0.123	-0.044	0.076	0.045	0.125	-0.022	-0.052	-0.001	0.037	-0.023
1:31400001-31500000	1	31400001	31500000	-0.156	0.001	-0.436	0.002	0.057	0.178	-0.165	0.122	-0.196	-0.018	-0.356	0.002	-0.152	-0.002	-0.499	-0.044	-0.076	0.045	-0.273	-0.022	-0.116	-0.001	-0.464	-0.023
1:31500001-31600000	1	31500001	31600000	-0.179	0.001	0.137	0.002	-0.11	0.178	0.157	0.122	-0.399	-0.018	-0.053	0.002	-0.216	-0.002	0.188	-0.044	-0.188	0.045	0.249	-0.022	-0.192	-0.001	-0.048	-0.023
1:31600001-31700000	1	31600001	31700000	0.134	0.001	0.223	0.002	0.08	0.178	0.163	0.122	0.106	-0.018	0.181	0.002	0.047	-0.002	0.1	-0.044	0.086	0.045	0.105	-0.022	0.064	-0.001	0.18	-0.023
1:31700001-31800000	1	31700001	31800000	-0.074	0.001	0.016	0.002	0.013	0.178	0.112	0.122	-0.103	-0.018	-0.035	0.002	-0.111	-0.002	-0.016	-0.044	0.078	0.045	0.081	-0.022	-0.04	-0.001	-0.017	-0.023
1:31800001-31900000	1	31800001	31900000	-0.056	0.001	-0.109	0.002	0.094	0.178	-0.038	0.122	-0.095	-0.018	-0.196	0.002	-0.037	-0.002	-0.214	-0.044	0.072	0.045	-0.134	-0.022	-0.096	-0.001	-0.107	-0.023
1:31900001-32000000	1	31900001	32000000	0.221	0.001	-0.038	0.002	0.363	0.178	-0.056	0.122	0.148	-0.018	-0.189	0.002	0.259	-0.002	-0.148	-0.044	0.196	0.045	-0.118	-0.022	0.27	-0.001	-0.223	-0.023
1:32000001-32100000	1	32000001	32100000	0.021	0.001	-0.009	0.002	0.129	0.178	0.09	0.122	0.014	-0.018	-0.054	0.002	0.057	-0.002	-0.173	-0.044	0.083	0.045	-0.102	-0.022	0.047	-0.001	-0.065	-0.023
1:32100001-32200000	1	32100001	32200000	0.007	0.001	-0.241	0.002	0.204	0.178	0.044	0.122	-0.023	-0.018	-0.168	0.002	0.013	-0.002	-0.106	-0.044	0.13	0.045	-0.005	-0.022	-0.018	-0.001	0.069	-0.023
1:32200001-32300000	1	32200001	32300000	-0.019	0.001	-0.332	0.002	0.164	0.178	-0.275	0.122	0.012	-0.018	-0.5	0.002	-0.071	-0.002	-0.313	-0.044	0.05	0.045	-0.233	-0.022	-0.045	-0.001	-0.423	-0.023
1:32300001-32400000	1	32300001	32400000	-0.042	0.001	-0.487	0.002	0.09	0.178	-0.154	0.122	-0.195	-0.018	-0.316	0.002	-0.118	-0.002	-0.346	-0.044	-0.041	0.045	-0.252	-0.022	-0.162	-0.001	-0.363	-0.023
1:32400001-32500000	1	32400001	32500000	-0.061	0.001	-0.083	0.002	0.167	0.178	0.054	0.122	0.079	-0.018	-0.01	0.002	-0.01	-0.002	0.034	-0.044	0.04	0.045	0.019	-0.022	-0.11	-0.001	0.057	-0.023
1:32500001-32600000	1	32500001	32600000	-0.05	0.001	-0.062	0.002	0.174	0.178	0.04	0.122	-0.203	-0.018	-0.137	0.002	-0.007	-0.002	-0.181	-0.044	-0.007	0.045	-0.175	-0.022	-0.087	-0.001	0.105	-0.023
1:32600001-32700000	1	32600001	32700000	-0.052	0.001	-0.11	0.002	0.167	0.178	0.059	0.122	-0.139	-0.018	-0.103	0.002	-0.005	-0.002	-0.057	-0.044	0.077	0.045	0.024	-0.022	-0.038	-0.001	-0.14	-0.023
1:32700001-32800000	1	32700001	32800000	-0.061	0.001	0.177	0.002	0.024	0.178	0.026	0.122	-0.152	-0.018	-0.055	0.002	-0.083	-0.002	-0.04	-0.044	-0.063	0.045	-0.011	-0.022	-0.055	-0.001	0.021	-0.023
1:32800001-32900000	1	32800001	32900000	NA	NA	NA	NA	NA	NA	NA	NA	NA	NA	NA	NA	NA	NA	NA	NA	NA	NA	NA	NA	NA	NA	NA	NA
1:32900001-33000000	1	32900001	33000000	0.084	0.001	0.048	0.002	0.261	0.178	0.225	0.122	-0.035	-0.018	-0.012	0.002	0.124	-0.002	0.253	-0.044	0.145	0.045	0.32	-0.022	0.107	-0.001	0.024	-0.023
1:33000001-33100000	1	33000001	33100000	-0.121	0.001	-0.109	0.002	-0.066	0.178	-0.105	0.122	-0.224	-0.018	-0.139	0.002	-0.169	-0.002	-0.119	-0.044	-0.106	0.045	-0.057	-0.022	-0.158	-0.001	-0.123	-0.023
1:33100001-33200000	1	33100001	33200000	0.027	0.001	-0.105	0.002	0.24	0.178	-0.125	0.122	-0.07	-0.018	-0.182	0.002	0.001	-0.002	-0.038	-0.044	0.028	0.045	-0.135	-0.022	-0.081	-0.001	-0.207	-0.023
1:33200001-33300000	1	33200001	33300000	-0.08	0.001	0.085	0.002	0.146	0.178	0.007	0.122	-0.156	-0.018	-0.124	0.002	-0.073	-0.002	0.022	-0.044	-0.029	0.045	0.083	-0.022	-0.038	-0.001	-0.278	-0.023
1:33300001-33400000	1	33300001	33400000	-0.172	0.001	-0.056	0.002	0.129	0.178	0.079	0.122	-0.105	-0.018	-0.155	0.002	-0.134	-0.002	-0.066	-0.044	-0.026	0.045	-0.119	-0.022	-0.004	-0.001	-0.084	-0.023
1:33400001-33500000	1	33400001	33500000	0.063	0.001	-0.16	0.002	0.22	0.178	-0.081	0.122	0.029	-0.018	-0.138	0.002	0.064	-0.002	-0.11	-0.044	0.134	0.045	-0.155	-0.022	0.013	-0.001	-0.154	-0.023
1:33500001-33600000	1	33500001	33600000	0.151	0.001	0.1	0.002	0.286	0.178	0.083	0.122	-0.009	-0.018	-0.013	0.002	0.047	-0.002	0.199	-0.044	0.126	0.045	0.13	-0.022	0.154	-0.001	-0.116	-0.023
1:33600001-33700000	1	33600001	33700000	0.081	0.001	-0.54	0.002	0.266	0.178	-0.258	0.122	0.09	-0.018	-0.444	0.002	0.129	-0.002	-0.213	-0.044	0.122	0.045	-0.219	-0.022	0.136	-0.001	-0.288	-0.023
1:33700001-33800000	1	33700001	33800000	0.012	0.001	-0.165	0.002	0.218	0.178	-0.138	0.122	0.069	-0.018	-0.247	0.002	-0.03	-0.002	-0.173	-0.044	0.075	0.045	-0.084	-0.022	0.091	-0.001	-0.123	-0.023
1:33800001-33900000	1	33800001	33900000	-0.009	0.001	-0.409	0.002	0.223	0.178	-0.016	0.122	-0.07	-0.018	-0.34	0.002	-0.038	-0.002	-0.099	-0.044	0.098	0.045	-0.063	-0.022	-0.014	-0.001	-0.085	-0.023
1:33900001-34000000	1	33900001	34000000	0.03	0.001	-0.224	0.002	0.271	0.178	0.019	0.122	0.039	-0.018	-0.14	0.002	0.072	-0.002	-0.269	-0.044	0.078	0.045	-0.197	-0.022	0.092	-0.001	-0.248	-0.023
1:34000001-34100000	1	34000001	34100000	0.081	0.001	-0.139	0.002	0.219	0.178	0.023	0.122	0.084	-0.018	-0.038	0.002	-0.022	-0.002	-0.073	-0.044	0.084	0.045	-0.049	-0.022	0.033	-0.001	-0.144	-0.023
1:34100001-34200000	1	34100001	34200000	0.128	0.001	-0.043	0.002	0.316	0.178	-0.08	0.122	0.102	-0.018	-0.088	0.002	0.197	-0.002	0.054	-0.044	0.157	0.045	-0.056	-0.022	0.192	-0.001	-0.192	-0.023
1:34200001-34300000	1	34200001	34300000	0.127	0.001	-0.016	0.002	0.287	0.178	0.078	0.122	0.122	-0.018	0.036	0.002	0.112	-0.002	-0.148	-0.044	0.159	0.045	-0.088	-0.022	0.111	-0.001	0.022	-0.023
1:34300001-34400000	1	34300001	34400000	0.076	0.001	0.05	0.002	0.309	0.178	0.214	0.122	0.008	-0.018	0.096	0.002	0.09	-0.002	0.024	-0.044	0.134	0.045	-0.032	-0.022	0.203	-0.001	0.013	-0.023
1:34400001-34500000	1	34400001	34500000	0.033	0.001	0.014	0.002	0.189	0.178	0.17	0.122	0.133	-0.018	0.043	0.002	0.084	-0.002	-0.032	-0.044	0.032	0.045	-0.039	-0.022	0.022	-0.001	0.054	-0.023
1:34500001-34600000	1	34500001	34600000	0.151	0.001	0.068	0.002	0.384	0.178	0.224	0.122	0.2	-0.018	0.133	0.002	0.121	-0.002	-0.053	-0.044	0.13	0.045	-0.038	-0.022	0.118	-0.001	0.098	-0.023
1:34600001-34700000	1	34600001	34700000	-0.031	0.001	-0.036	0.002	0.16	0.178	0.11	0.122	-0.097	-0.018	0.017	0.002	-0.099	-0.002	-0.168	-0.044	0.019	0.045	-0.127	-0.022	-0.006	-0.001	0.092	-0.023
1:34700001-34800000	1	34700001	34800000	0.087	0.001	0.035	0.002	0.362	0.178	0.166	0.122	0.172	-0.018	0.131	0.002	0.163	-0.002	-0.154	-0.044	0.109	0.045	-0.066	-0.022	0.162	-0.001	-0.062	-0.023
1:34800001-34900000	1	34800001	34900000	-0.002	0.001	-0.101	0.002	0.209	0.178	0.039	0.122	-0.032	-0.018	-0.109	0.002	-0.006	-0.002	-0.134	-0.044	0.082	0.045	-0.152	-0.022	-0.034	-0.001	-0.12	-0.023
1:34900001-35000000	1	34900001	35000000	0.021	0.001	-0.122	0.002	0.188	0.178	-0.001	0.122	0.124	-0.018	-0.143	0.002	0.035	-0.002	-0.276	-0.044	0.095	0.045	-0.217	-0.022	0.051	-0.001	-0.217	-0.023
1:35000001-35100000	1	35000001	35100000	0.145	0.001	0.023	0.002	0.373	0.178	0.164	0.122	0.15	-0.018	0.05	0.002	0.167	-0.002	-0.153	-0.044	0.174	0.045	0.014	-0.022	0.143	-0.001	0.03	-0.023
1:35100001-35200000	1	35100001	35200000	-0.067	0.001	-0.061	0.002	0.261	0.178	-0.021	0.122	0.056	-0.018	-0.055	0.002	0.005	-0.002	0.001	-0.044	-0.112	0.045	-0.103	-0.022	0.077	-0.001	-0.101	-0.023
1:35200001-35300000	1	35200001	35300000	0.044	0.001	0.081	0.002	0.172	0.178	-0.013	0.122	0.077	-0.018	-0.064	0.002	0.059	-0.002	-0.061	-0.044	0.064	0.045	-0.149	-0.022	0.028	-0.001	-0.184	-0.023
1:35300001-35400000	1	35300001	35400000	-0.1	0.001	-0.027	0.002	0.139	0.178	0.088	0.122	-0.082	-0.018	-0.083	0.002	-0.002	-0.002	-0.035	-0.044	-0.004	0.045	-0.169	-0.022	-0.027	-0.001	-0.041	-0.023
1:35400001-35500000	1	35400001	35500000	-0.115	0.001	-0.11	0.002	0.046	0.178	-0.089	0.122	-0.345	-0.018	-0.101	0.002	-0.177	-0.002	-0.175	-0.044	-0.089	0.045	-0.055	-0.022	-0.209	-0.001	-0.196	-0.023
1:35500001-35600000	1	35500001	35600000	0.044	0.001	-0.188	0.002	0.143	0.178	-0.019	0.122	-0.047	-0.018	-0.155	0.002	-0.029	-0.002	0.113	-0.044	-0.036	0.045	0.153	-0.022	-0.097	-0.001	-0.248	-0.023
1:35600001-35700000	1	35600001	35700000	-0.027	0.001	-0.057	0.002	0.163	0.178	0.023	0.122	-0.025	-0.018	-0.121	0.002	0.01	-0.002	0.016	-0.044	0.003	0.045	-0.125	-0.022	-0.027	-0.001	-0.167	-0.023
1:35700001-35800000	1	35700001	35800000	-0.24	0.001	-0.197	0.002	-0.121	0.178	0.008	0.122	-0.403	-0.018	-0.086	0.002	-0.307	-0.002	0.046	-0.044	-0.159	0.045	-0.035	-0.022	-0.341	-0.001	-0.111	-0.023
1:35800001-35900000	1	35800001	35900000	-0.226	0.001	-0.37	0.002	0.015	0.178	-0.045	0.122	-0.302	-0.018	-0.259	0.002	-0.204	-0.002	-0.249	-0.044	-0.178	0.045	-0.172	-0.022	-0.309	-0.001	-0.404	-0.023
1:35900001-36000000	1	35900001	36000000	0.008	0.001	-0.058	0.002	0.211	0.178	0.138	0.122	-0.015	-0.018	-0.009	0.002	-0.012	-0.002	-0.032	-0.044	0.057	0.045	-0.102	-0.022	-0.012	-0.001	-0.02	-0.023
1:36000001-36100000	1	36000001	36100000	-0.114	0.001	-0.076	0.002	0.132	0.178	0.015	0.122	-0.234	-0.018	-0.133	0.002	-0.088	-0.002	-0.095	-0.044	-0.005	0.045	-0.185	-0.022	0.005	-0.001	-0.092	-0.023
1:36100001-36200000	1	36100001	36200000	-0.031	0.001	-0.011	0.002	0.073	0.178	0.089	0.122	0.009	-0.018	-0.046	0.002	-0.053	-0.002	0.022	-0.044	0.016	0.045	-0.04	-0.022	-0.148	-0.001	0.018	-0.023
1:36200001-36300000	1	36200001	36300000	-0.217	0.001	-0.107	0.002	-0.039	0.178	0.12	0.122	-0.271	-0.018	0.022	0.002	-0.231	-0.002	-0.119	-0.044	-0.087	0.045	0.057	-0.022	-0.144	-0.001	0.021	-0.023
1:36300001-36400000	1	36300001	36400000	-0.11	0.001	-0.136	0.002	0.103	0.178	-0.002	0.122	-0.128	-0.018	-0.094	0.002	-0.111	-0.002	-0.012	-0.044	-0.013	0.045	-0.089	-0.022	-0.017	-0.001	-0.221	-0.023
1:36400001-36500000	1	36400001	36500000	-0.284	0.001	-0.395	0.002	-0.054	0.178	-0.041	0.122	-0.172	-0.018	-0.264	0.002	-0.329	-0.002	-0.234	-0.044	-0.228	0.045	-0.111	-0.022	-0.271	-0.001	-0.292	-0.023
1:36500001-36600000	1	36500001	36600000	-0.065	0.001	0.241	0.002	0.097	0.178	0.334	0.122	-0.088	-0.018	0.084	0.002	-0.097	-0.002	0.02	-0.044	0.033	0.045	0.18	-0.022	-0.134	-0.001	0.237	-0.023
1:36600001-36700000	1	36600001	36700000	0.136	0.001	0.025	0.002	0.222	0.178	0.094	0.122	-0.029	-0.018	-0.032	0.002	0.008	-0.002	-0.07	-0.044	0.171	0.045	0.023	-0.022	0.089	-0.001	-0.179	-0.023
1:36700001-36800000	1	36700001	36800000	-0.048	0.001	-0.135	0.002	0.127	0.178	0.12	0.122	-0.144	-0.018	0.017	0.002	-0.084	-0.002	-0.008	-0.044	-0.085	0.045	0.031	-0.022	-0.014	-0.001	0.053	-0.023
1:36800001-36900000	1	36800001	36900000	0.038	0.001	-0.149	0.002	0.239	0.178	0.042	0.122	0.047	-0.018	0.026	0.002	0.004	-0.002	-0.127	-0.044	0.082	0.045	-0.113	-0.022	0.106	-0.001	0.025	-0.023
1:36900001-37000000	1	36900001	37000000	-0.052	0.001	-0.093	0.002	0.164	0.178	-0.051	0.122	0.047	-0.018	-0.117	0.002	-0.043	-0.002	-0.151	-0.044	0.014	0.045	-0.146	-0.022	-0.095	-0.001	-0.089	-0.023
1:37000001-37100000	1	37000001	37100000	-0.007	0.001	0.038	0.002	0.202	0.178	0.19	0.122	-0.035	-0.018	0.041	0.002	-0.02	-0.002	-0.054	-0.044	-0.014	0.045	-0.048	-0.022	-0.04	-0.001	0.004	-0.023
1:37100001-37200000	1	37100001	37200000	0.053	0.001	-0.047	0.002	0.19	0.178	0.073	0.122	0.004	-0.018	0.036	0.002	-0.001	-0.002	-0.136	-0.044	0.087	0.045	0.022	-0.022	0.022	-0.001	-0.072	-0.023
1:37200001-37300000	1	37200001	37300000	0.052	0.001	-0.183	0.002	0.194	0.178	0.147	0.122	0.015	-0.018	-0.092	0.002	-0.017	-0.002	-0.107	-0.044	0.119	0.045	0.064	-0.022	-0.002	-0.001	-0.075	-0.023
1:37300001-37400000	1	37300001	37400000	NA	NA	NA	NA	NA	NA	NA	NA	NA	NA	NA	NA	NA	NA	NA	NA	NA	NA	NA	NA	NA	NA	NA	NA
1:37400001-37500000	1	37400001	37500000	-0.001	0.001	-0.132	0.002	0.216	0.178	-0.017	0.122	-0.056	-0.018	-0.248	0.002	0.034	-0.002	0.16	-0.044	0.054	0.045	0.028	-0.022	0.009	-0.001	-0.261	-0.023
1:37500001-37600000	1	37500001	37600000	0.083	0.001	0.056	0.002	0.285	0.178	0.259	0.122	0.155	-0.018	0.091	0.002	0.065	-0.002	0.018	-0.044	0.169	0.045	0.043	-0.022	0.033	-0.001	0.064	-0.023
1:37600001-37700000	1	37600001	37700000	0.071	0.001	-0.376	0.002	0.254	0.178	-0.079	0.122	0.089	-0.018	-0.232	0.002	0.105	-0.002	-0.297	-0.044	0.164	0.045	-0.162	-0.022	0.083	-0.001	-0.368	-0.023
1:37700001-37800000	1	37700001	37800000	0.036	0.001	-0.012	0.002	0.2	0.178	0.106	0.122	0.086	-0.018	0.035	0.002	-0.041	-0.002	-0.041	-0.044	0.099	0.045	0.004	-0.022	-0.006	-0.001	0.016	-0.023
1:37800001-37900000	1	37800001	37900000	0.155	0.001	0.056	0.002	0.4	0.178	0.082	0.122	0.187	-0.018	-0.059	0.002	0.201	-0.002	-0.116	-0.044	0.241	0.045	-0.058	-0.022	0.097	-0.001	-0.059	-0.023
1:37900001-38000000	1	37900001	38000000	-0.049	0.001	-0.104	0.002	0.099	0.178	-0.008	0.122	-0.136	-0.018	-0.145	0.002	-0.105	-0.002	-0.294	-0.044	0.057	0.045	-0.164	-0.022	-0.074	-0.001	-0.145	-0.023
1:38000001-38100000	1	38000001	38100000	NA	NA	NA	NA	NA	NA	NA	NA	NA	NA	NA	NA	NA	NA	NA	NA	NA	NA	NA	NA	NA	NA	NA	NA
1:38100001-38200000	1	38100001	38200000	0.05	0.001	-0.087	0.002	0.18	0.178	0.156	0.122	-0.004	-0.018	-0.044	0.002	-0.034	-0.002	0.08	-0.044	0.134	0.045	-0.001	-0.022	-0.075	-0.001	0.088	-0.023
1:38200001-38300000	1	38200001	38300000	-0.093	0.001	-0.29	0.002	0.069	0.178	0.044	0.122	-0.202	-0.018	-0.234	0.002	-0.107	-0.002	-0.247	-0.044	-0.005	0.045	-0.23	-0.022	-0.138	-0.001	-0.204	-0.023
1:38300001-38400000	1	38300001	38400000	0.077	0.001	0.188	0.002	0.169	0.178	0.201	0.122	-0.099	-0.018	0.178	0.002	0.067	-0.002	-0.016	-0.044	0.035	0.045	0.063	-0.022	0.079	-0.001	0.236	-0.023
1:38400001-38500000	1	38400001	38500000	0.146	0.001	0.06	0.002	0.221	0.178	0.067	0.122	0.129	-0.018	0.016	0.002	0.106	-0.002	0.109	-0.044	0.102	0.045	0.123	-0.022	0.078	-0.001	0.145	-0.023
1:38500001-38600000	1	38500001	38600000	-0.059	0.001	-0.005	0.002	0.233	0.178	0.155	0.122	0.004	-0.018	0.071	0.002	-0.025	-0.002	-0.119	-0.044	-0.001	0.045	-0.099	-0.022	-0.076	-0.001	-0.003	-0.023
1:38600001-38700000	1	38600001	38700000	0.028	0.001	0.206	0.002	0.305	0.178	0.189	0.122	0.151	-0.018	0.182	0.002	0.063	-0.002	0.098	-0.044	0.2	0.045	0.023	-0.022	0.013	-0.001	0.081	-0.023
1:38700001-38800000	1	38700001	38800000	0.033	0.001	-0.001	0.002	0.132	0.178	0.09	0.122	0.008	-0.018	-0.115	0.002	0.026	-0.002	0.046	-0.044	0.061	0.045	0.034	-0.022	0.064	-0.001	-0.078	-0.023
1:38800001-38900000	1	38800001	38900000	0.029	0.001	-0.083	0.002	0.306	0.178	0.086	0.122	0.102	-0.018	0.012	0.002	0.144	-0.002	-0.082	-0.044	0.119	0.045	-0.056	-0.022	0.123	-0.001	-0.113	-0.023
1:38900001-39000000	1	38900001	39000000	0.027	0.001	-0.089	0.002	0.213	0.178	0.164	0.122	0.055	-0.018	0.002	0.002	0.019	-0.002	-0.114	-0.044	0.097	0.045	0.019	-0.022	0.013	-0.001	-0.023	-0.023
1:39000001-39100000	1	39000001	39100000	0.053	0.001	-0.196	0.002	0.314	0.178	-0.195	0.122	0.031	-0.018	-0.23	0.002	0.145	-0.002	-0.084	-0.044	0.157	0.045	-0.205	-0.022	0.104	-0.001	-0.239	-0.023
1:39100001-39200000	1	39100001	39200000	0.058	0.001	-0.094	0.002	0.274	0.178	-0.069	0.122	0.107	-0.018	-0.163	0.002	0.096	-0.002	-0.097	-0.044	0.153	0.045	-0.173	-0.022	0.142	-0.001	-0.28	-0.023
1:39200001-39300000	1	39200001	39300000	0.029	0.001	-0.024	0.002	0.263	0.178	0.058	0.122	0.029	-0.018	-0.038	0.002	0.126	-0.002	-0.095	-0.044	0.097	0.045	-0.188	-0.022	0.097	-0.001	-0.051	-0.023
1:39300001-39400000	1	39300001	39400000	NA	NA	NA	NA	NA	NA	NA	NA	NA	NA	NA	NA	NA	NA	NA	NA	NA	NA	NA	NA	NA	NA	NA	NA
1:39400001-39500000	1	39400001	39500000	0.023	0.001	0.029	0.002	0.063	0.178	0.221	0.122	-0.031	-0.018	0.101	0.002	-0.039	-0.002	-0.056	-0.044	0.004	0.045	-0.042	-0.022	-0.02	-0.001	0.158	-0.023
1:39500001-39600000	1	39500001	39600000	-0.063	0.001	0.113	0.002	0.119	0.178	0.266	0.122	-0.118	-0.018	0.036	0.002	-0.068	-0.002	0.011	-0.044	0.014	0.045	0.03	-0.022	-0.113	-0.001	0.202	-0.023
1:39600001-39700000	1	39600001	39700000	-0.118	0.001	-0.189	0.002	0.123	0.178	0.13	0.122	-0.22	-0.018	-0.08	0.002	-0.11	-0.002	-0.173	-0.044	-0.038	0.045	-0.025	-0.022	-0.136	-0.001	-0.009	-0.023
1:39700001-39800000	1	39700001	39800000	-0.145	0.001	-0.269	0.002	0.084	0.178	0.085	0.122	-0.039	-0.018	-0.282	0.002	-0.126	-0.002	-0.282	-0.044	-0.091	0.045	-0.07	-0.022	-0.118	-0.001	-0.113	-0.023
1:39800001-39900000	1	39800001	39900000	-0.056	0.001	-0.212	0.002	0.171	0.178	0.082	0.122	-0.227	-0.018	-0.154	0.002	-0.076	-0.002	-0.178	-0.044	-0.084	0.045	0.009	-0.022	-0.062	-0.001	-0.026	-0.023
1:39900001-40000000	1	39900001	40000000	-0.082	0.001	0.076	0.002	0.057	0.178	0.194	0.122	-0.315	-0.018	-0.012	0.002	-0.206	-0.002	-0.161	-0.044	-0.171	0.045	-0.115	-0.022	-0.198	-0.001	0.076	-0.023
1:40000001-40100000	1	40000001	40100000	0.096	0.001	0.07	0.002	0.202	0.178	0.106	0.122	0.02	-0.018	0.015	0.002	0.014	-0.002	-0.04	-0.044	0.147	0.045	-0.013	-0.022	0.107	-0.001	0.178	-0.023
1:40100001-40200000	1	40100001	40200000	-0.056	0.001	-0.171	0.002	0.135	0.178	-0.065	0.122	-0.085	-0.018	-0.087	0.002	0.015	-0.002	-0.152	-0.044	0.038	0.045	-0.111	-0.022	0.034	-0.001	-0.123	-0.023
1:40200001-40300000	1	40200001	40300000	-0.072	0.001	0.108	0.002	0.074	0.178	0.229	0.122	-0.021	-0.018	0.04	0.002	-0.136	-0.002	-0.141	-0.044	-0.096	0.045	0.038	-0.022	-0.083	-0.001	0.11	-0.023
1:40300001-40400000	1	40300001	40400000	0.025	0.001	-0.135	0.002	0.17	0.178	0.083	0.122	-0.128	-0.018	-0.066	0.002	0.007	-0.002	-0.053	-0.044	0.008	0.045	0.046	-0.022	-0.029	-0.001	0.033	-0.023
1:40400001-40500000	1	40400001	40500000	0.011	0.001	-0.011	0.002	0.193	0.178	0.042	0.122	0.035	-0.018	-0.056	0.002	-0.042	-0.002	-0.147	-0.044	0.065	0.045	-0.076	-0.022	0.122	-0.001	0.016	-0.023
1:40500001-40600000	1	40500001	40600000	-0.111	0.001	-0.205	0.002	0.11	0.178	0.048	0.122	-0.095	-0.018	-0.09	0.002	-0.12	-0.002	-0.184	-0.044	0.027	0.045	-0.135	-0.022	-0.043	-0.001	-0.009	-0.023
1:40600001-40700000	1	40600001	40700000	-0.213	0.001	-0.165	0.002	-0.012	0.178	0.111	0.122	-0.415	-0.018	-0.113	0.002	-0.16	-0.002	-0.159	-0.044	-0.13	0.045	-0.067	-0.022	-0.203	-0.001	0.005	-0.023
1:40700001-40800000	1	40700001	40800000	-0.052	0.001	-0.098	0.002	0.101	0.178	0.15	0.122	-0.075	-0.018	-0.143	0.002	-0.057	-0.002	-0.029	-0.044	-0.054	0.045	-0.042	-0.022	-0.098	-0.001	-0.042	-0.023
1:40800001-40900000	1	40800001	40900000	0.02	0.001	-0.29	0.002	0.265	0.178	0.021	0.122	-0.05	-0.018	-0.102	0.002	-0.053	-0.002	-0.26	-0.044	0.077	0.045	-0.16	-0.022	0.009	-0.001	-0.148	-0.023
1:40900001-41000000	1	40900001	41000000	-0.083	0.001	-0.412	0.002	0.039	0.178	-0.145	0.122	-0.173	-0.018	-0.319	0.002	-0.082	-0.002	-0.147	-0.044	-0.025	0.045	-0.196	-0.022	-0.149	-0.001	-0.422	-0.023
1:41000001-41100000	1	41000001	41100000	0.038	0.001	-0.099	0.002	0.172	0.178	-0.051	0.122	-0.019	-0.018	-0.113	0.002	0.068	-0.002	0.049	-0.044	0.035	0.045	0.039	-0.022	0.018	-0.001	-0.048	-0.023
1:41100001-41200000	1	41100001	41200000	0.006	0.001	-0.185	0.002	0.121	0.178	-0.065	0.122	-0.055	-0.018	-0.121	0.002	-0.035	-0.002	-0.236	-0.044	-0.036	0.045	-0.245	-0.022	-0.022	-0.001	-0.134	-0.023
1:41200001-41300000	1	41200001	41300000	-0.053	0.001	-0.107	0.002	0.154	0.178	0.135	0.122	-0.008	-0.018	0.029	0.002	-0.072	-0.002	-0.096	-0.044	0.007	0.045	-0.186	-0.022	-0.063	-0.001	0.07	-0.023
1:41300001-41400000	1	41300001	41400000	-0.028	0.001	0.106	0.002	0.132	0.178	0.084	0.122	-0.036	-0.018	-0.083	0.002	-0.063	-0.002	0.092	-0.044	0.056	0.045	0.037	-0.022	-0.006	-0.001	0.021	-0.023
1:41400001-41500000	1	41400001	41500000	-0.012	0.001	-0.027	0.002	0.151	0.178	0.134	0.122	-0.165	-0.018	0.023	0.002	0.013	-0.002	-0.092	-0.044	-0.024	0.045	-0.091	-0.022	-0.051	-0.001	0.007	-0.023
1:41500001-41600000	1	41500001	41600000	-0.036	0.001	-0.24	0.002	0.126	0.178	0.087	0.122	-0.132	-0.018	-0.175	0.002	-0.045	-0.002	-0.151	-0.044	-0.014	0.045	-0.061	-0.022	0.002	-0.001	-0.095	-0.023
1:41600001-41700000	1	41600001	41700000	0.04	0.001	-0.511	0.002	0.2	0.178	-0.242	0.122	-0.113	-0.018	-0.28	0.002	0.052	-0.002	-0.161	-0.044	0.123	0.045	-0.24	-0.022	-0.005	-0.001	-0.339	-0.023
1:41700001-41800000	1	41700001	41800000	0.033	0.001	-0.079	0.002	0.215	0.178	-0.07	0.122	-0.034	-0.018	-0.146	0.002	0.01	-0.002	-0.075	-0.044	0.077	0.045	-0.114	-0.022	0.014	-0.001	-0.114	-0.023
1:41800001-41900000	1	41800001	41900000	-0.058	0.001	0.013	0.002	0.2	0.178	0.148	0.122	-0.04	-0.018	-0.242	0.002	0.01	-0.002	0.109	-0.044	-0.006	0.045	0.177	-0.022	-0.001	-0.001	-0.149	-0.023
1:41900001-42000000	1	41900001	42000000	-0.002	0.001	0.119	0.002	0.193	0.178	0.29	0.122	-0.034	-0.018	0.116	0.002	0.041	-0.002	0.06	-0.044	0.044	0.045	-0.085	-0.022	-0.066	-0.001	0.19	-0.023
1:42000001-42100000	1	42000001	42100000	0.141	0.001	-0.094	0.002	0.277	0.178	0.118	0.122	0.091	-0.018	0.103	0.002	0.111	-0.002	-0.157	-0.044	0.124	0.045	-0.091	-0.022	0.044	-0.001	0.102	-0.023
1:42100001-42200000	1	42100001	42200000	-0.001	0.001	0.132	0.002	0.252	0.178	0.145	0.122	-0.007	-0.018	0.086	0.002	-0.011	-0.002	0.15	-0.044	0.062	0.045	0.051	-0.022	0.069	-0.001	0.081	-0.023
1:42200001-42300000	1	42200001	42300000	0.084	0.001	-0.141	0.002	0.243	0.178	0.054	0.122	0.132	-0.018	-0.028	0.002	0.069	-0.002	-0.071	-0.044	0.129	0.045	-0.047	-0.022	0.082	-0.001	-0.017	-0.023
1:42300001-42400000	1	42300001	42400000	-0.027	0.001	-0.011	0.002	0.151	0.178	0.119	0.122	-0.006	-0.018	-0.006	0.002	0.042	-0.002	-0.114	-0.044	0.084	0.045	-0.06	-0.022	0.005	-0.001	0.019	-0.023
1:42400001-42500000	1	42400001	42500000	0.134	0.001	-0.124	0.002	0.388	0.178	0.067	0.122	0.192	-0.018	-0.199	0.002	0.097	-0.002	-0.298	-0.044	0.19	0.045	-0.143	-0.022	0.187	-0.001	-0.13	-0.023
1:42500001-42600000	1	42500001	42600000	0.079	0.001	-0.213	0.002	0.281	0.178	-0.015	0.122	0.204	-0.018	-0.075	0.002	0.105	-0.002	-0.177	-0.044	0.143	0.045	-0.2	-0.022	0.155	-0.001	-0.373	-0.023
1:42600001-42700000	1	42600001	42700000	0.02	0.001	-0.072	0.002	0.185	0.178	0.175	0.122	-0.013	-0.018	-0.098	0.002	-0.004	-0.002	-0.055	-0.044	0.042	0.045	0.06	-0.022	0.019	-0.001	-0.077	-0.023
1:42700001-42800000	1	42700001	42800000	NA	NA	NA	NA	NA	NA	NA	NA	NA	NA	NA	NA	NA	NA	NA	NA	NA	NA	NA	NA	NA	NA	NA	NA
1:42800001-42900000	1	42800001	42900000	-0.042	0.001	-0.167	0.002	0.136	0.178	0.051	0.122	0.011	-0.018	-0.062	0.002	-0.039	-0.002	-0.186	-0.044	0.004	0.045	-0.083	-0.022	-0.028	-0.001	-0.057	-0.023
1:42900001-43000000	1	42900001	43000000	-0.016	0.001	-0.215	0.002	0.209	0.178	0.024	0.122	-0.129	-0.018	-0.197	0.002	-0.024	-0.002	-0.171	-0.044	0.09	0.045	-0.151	-0.022	0.017	-0.001	-0.186	-0.023
1:43000001-43100000	1	43000001	43100000	NA	NA	NA	NA	NA	NA	NA	NA	NA	NA	NA	NA	NA	NA	NA	NA	NA	NA	NA	NA	NA	NA	NA	NA
1:43100001-43200000	1	43100001	43200000	-0.068	0.001	-0.21	0.002	0.128	0.178	-0.018	0.122	0.014	-0.018	-0.244	0.002	-0.061	-0.002	-0.12	-0.044	0.004	0.045	-0.213	-0.022	-0.054	-0.001	-0.222	-0.023
1:43200001-43300000	1	43200001	43300000	NA	NA	NA	NA	NA	NA	NA	NA	NA	NA	NA	NA	NA	NA	NA	NA	NA	NA	NA	NA	NA	NA	NA	NA
1:43300001-43400000	1	43300001	43400000	0.139	0.001	-0.125	0.002	0.384	0.178	0.025	0.122	0.132	-0.018	-0.113	0.002	0.204	-0.002	-0.119	-0.044	0.23	0.045	-0.066	-0.022	0.14	-0.001	0.078	-0.023
1:43400001-43500000	1	43400001	43500000	0.013	0.001	-0.005	0.002	0.191	0.178	0.12	0.122	0.079	-0.018	-0.011	0.002	-0.004	-0.002	-0.097	-0.044	0.017	0.045	-0.005	-0.022	0.045	-0.001	0.008	-0.023
1:43500001-43600000	1	43500001	43600000	0.244	0.001	0.091	0.002	0.392	0.178	0.146	0.122	0.082	-0.018	-0.115	0.002	0.232	-0.002	-0.039	-0.044	0.201	0.045	-0.127	-0.022	0.282	-0.001	-0.016	-0.023
1:43600001-43700000	1	43600001	43700000	0.122	0.001	-0.306	0.002	0.259	0.178	-0.238	0.122	-0.042	-0.018	-0.346	0.002	0.05	-0.002	-0.205	-0.044	0.111	0.045	-0.172	-0.022	0.046	-0.001	-0.459	-0.023
1:43700001-43800000	1	43700001	43800000	0.073	0.001	-0.022	0.002	0.21	0.178	0.084	0.122	0.034	-0.018	0.116	0.002	-0.003	-0.002	-0.084	-0.044	-0.001	0.045	-0.144	-0.022	-0.012	-0.001	0.051	-0.023
1:43800001-43900000	1	43800001	43900000	0.057	0.001	-0.141	0.002	0.17	0.178	0.114	0.122	-0.038	-0.018	-0.081	0.002	0.058	-0.002	-0.087	-0.044	0.04	0.045	-0.058	-0.022	0.083	-0.001	-0.104	-0.023
1:43900001-44000000	1	43900001	44000000	-0.01	0.001	-0.076	0.002	0.183	0.178	-0.151	0.122	-0.026	-0.018	-0.45	0.002	0.007	-0.002	0.119	-0.044	0.081	0.045	0.173	-0.022	-0.057	-0.001	-0.513	-0.023
1:44000001-44100000	1	44000001	44100000	0.038	0.001	0.113	0.002	0.203	0.178	0.159	0.122	0.1	-0.018	0.06	0.002	0.075	-0.002	-0.065	-0.044	0.101	0.045	0.038	-0.022	0.106	-0.001	0.095	-0.023
1:44100001-44200000	1	44100001	44200000	0.036	0.001	-0.149	0.002	0.117	0.178	-0.07	0.122	-0.085	-0.018	-0.4	0.002	0.037	-0.002	0.127	-0.044	0.043	0.045	0.209	-0.022	0.047	-0.001	-0.363	-0.023
1:44200001-44300000	1	44200001	44300000	-0.082	0.001	-0.476	0.002	0.073	0.178	-0.168	0.122	-0.18	-0.018	-0.398	0.002	-0.074	-0.002	-0.317	-0.044	-0.059	0.045	-0.167	-0.022	-0.135	-0.001	-0.492	-0.023
1:44300001-44400000	1	44300001	44400000	-0.056	0.001	-0.208	0.002	0.154	0.178	-0.044	0.122	-0.026	-0.018	-0.19	0.002	0.034	-0.002	-0.136	-0.044	-0.016	0.045	-0.101	-0.022	-0.023	-0.001	-0.406	-0.023
1:44400001-44500000	1	44400001	44500000	0.015	0.001	0.074	0.002	0.165	0.178	0.34	0.122	-0.021	-0.018	0.184	0.002	0.02	-0.002	0.024	-0.044	0.036	0.045	0.095	-0.022	-0.022	-0.001	0.203	-0.023
1:44500001-44600000	1	44500001	44600000	0.004	0.001	-0.109	0.002	0.141	0.178	0.11	0.122	-0.051	-0.018	-0.03	0.002	-0.032	-0.002	-0.192	-0.044	-0.051	0.045	-0.048	-0.022	0.035	-0.001	-0.052	-0.023
1:44600001-44700000	1	44600001	44700000	-0.054	0.001	-0.146	0.002	0.066	0.178	-0.074	0.122	-0.085	-0.018	-0.223	0.002	-0.134	-0.002	-0.227	-0.044	-0.02	0.045	-0.144	-0.022	-0.128	-0.001	-0.21	-0.023
1:44700001-44800000	1	44700001	44800000	0.058	0.001	-0.207	0.002	0.222	0.178	0.073	0.122	0.068	-0.018	-0.13	0.002	-0.002	-0.002	-0.088	-0.044	0.036	0.045	-0.08	-0.022	-0.037	-0.001	-0.066	-0.023
1:44800001-44900000	1	44800001	44900000	-0.01	0.001	-0.189	0.002	0.127	0.178	0.108	0.122	-0.135	-0.018	-0.136	0.002	-0.08	-0.002	-0.213	-0.044	-0.027	0.045	-0.064	-0.022	-0.051	-0.001	-0.094	-0.023
1:44900001-45000000	1	44900001	45000000	-0.129	0.001	-0.128	0.002	0.07	0.178	-0.151	0.122	-0.312	-0.018	-0.286	0.002	-0.116	-0.002	-0.044	-0.044	-0.081	0.045	-0.105	-0.022	-0.109	-0.001	-0.3	-0.023
1:45000001-45100000	1	45000001	45100000	0.046	0.001	-0.097	0.002	0.138	0.178	0.163	0.122	-0.089	-0.018	0.071	0.002	-0.044	-0.002	-0.176	-0.044	0.035	0.045	-0.041	-0.022	0.067	-0.001	0.075	-0.023
1:45100001-45200000	1	45100001	45200000	0.066	0.001	-0.014	0.002	0.165	0.178	0.099	0.122	-0.045	-0.018	0.011	0.002	-0.045	-0.002	-0.191	-0.044	0.064	0.045	-0.141	-0.022	0.017	-0.001	0.141	-0.023
1:45200001-45300000	1	45200001	45300000	0.061	0.001	-0.064	0.002	0.267	0.178	-0.094	0.122	0.129	-0.018	-0.271	0.002	0.091	-0.002	0.02	-0.044	0.193	0.045	0.004	-0.022	0.131	-0.001	0.026	-0.023
1:45300001-45400000	1	45300001	45400000	-0.074	0.001	-0.02	0.002	0.159	0.178	0.226	0.122	-0.115	-0.018	-0.022	0.002	0.056	-0.002	-0.102	-0.044	0.012	0.045	-0.003	-0.022	-0.191	-0.001	0.049	-0.023
1:45400001-45500000	1	45400001	45500000	-0.042	0.001	-0.223	0.002	0.141	0.178	-0.042	0.122	0.055	-0.018	-0.169	0.002	-0.028	-0.002	0.02	-0.044	0.047	0.045	-0.064	-0.022	-0.086	-0.001	-0.213	-0.023
1:45500001-45600000	1	45500001	45600000	-0.087	0.001	-0.134	0.002	0.131	0.178	0.093	0.122	0.029	-0.018	-0.04	0.002	0.005	-0.002	0.071	-0.044	0.032	0.045	0.141	-0.022	0.023	-0.001	-0.243	-0.023
1:45600001-45700000	1	45600001	45700000	-0.007	0.001	-0.228	0.002	0.242	0.178	0.13	0.122	-0.075	-0.018	-0.069	0.002	-0.05	-0.002	-0.112	-0.044	0.032	0.045	-0.088	-0.022	0.003	-0.001	-0.023	-0.023
1:45700001-45800000	1	45700001	45800000	0.2	0.001	0.009	0.002	0.298	0.178	0.104	0.122	0.145	-0.018	-0.102	0.002	0.053	-0.002	-0.135	-0.044	0.175	0.045	-0.183	-0.022	0.164	-0.001	0.008	-0.023
1:45800001-45900000	1	45800001	45900000	-0.039	0.001	-0.067	0.002	0.127	0.178	0.136	0.122	-0.035	-0.018	0.03	0.002	-0.104	-0.002	-0.076	-0.044	0.057	0.045	-0.007	-0.022	-0.083	-0.001	-0.021	-0.023
1:45900001-46000000	1	45900001	46000000	-0.075	0.001	-0.142	0.002	0.148	0.178	0.074	0.122	-0.121	-0.018	-0.153	0.002	-0.099	-0.002	-0.069	-0.044	-0.001	0.045	-0.091	-0.022	-0.027	-0.001	-0.016	-0.023
1:46000001-46100000	1	46000001	46100000	-0.012	0.001	-0.177	0.002	0.214	0.178	-0.146	0.122	0.016	-0.018	-0.315	0.002	0.007	-0.002	-0.083	-0.044	0.116	0.045	-0.118	-0.022	0.039	-0.001	-0.329	-0.023
1:46100001-46200000	1	46100001	46200000	-0.197	0.001	-0.396	0.002	-0.036	0.178	-0.104	0.122	-0.145	-0.018	-0.378	0.002	-0.15	-0.002	-0.195	-0.044	-0.161	0.045	-0.086	-0.022	-0.161	-0.001	-0.344	-0.023
1:46200001-46300000	1	46200001	46300000	-0.142	0.001	-0.147	0.002	0.027	0.178	-0.053	0.122	-0.013	-0.018	-0.218	0.002	-0.124	-0.002	-0.151	-0.044	-0.084	0.045	-0.06	-0.022	-0.029	-0.001	-0.274	-0.023
1:46300001-46400000	1	46300001	46400000	-0.14	0.001	-0.291	0.002	0.086	0.178	0.077	0.122	-0.179	-0.018	-0.226	0.002	-0.174	-0.002	-0.072	-0.044	-0.063	0.045	-0.029	-0.022	-0.19	-0.001	-0.293	-0.023
1:46400001-46500000	1	46400001	46500000	0.117	0.001	-0.152	0.002	0.264	0.178	-0.03	0.122	0.08	-0.018	-0.335	0.002	0.181	-0.002	0.101	-0.044	0.093	0.045	0.057	-0.022	0.051	-0.001	-0.365	-0.023
1:46500001-46600000	1	46500001	46600000	-0.146	0.001	-0.298	0.002	0.102	0.178	0.088	0.122	-0.379	-0.018	-0.184	0.002	-0.179	-0.002	-0.173	-0.044	-0.116	0.045	-0.071	-0.022	-0.242	-0.001	-0.216	-0.023
1:46600001-46700000	1	46600001	46700000	-0.067	0.001	0.116	0.002	0.117	0.178	0.166	0.122	-0.14	-0.018	0.071	0.002	-0.054	-0.002	-0.037	-0.044	-0.035	0.045	-0.091	-0.022	-0.032	-0.001	0.107	-0.023
1:46700001-46800000	1	46700001	46800000	0.079	0.001	0.226	0.002	0.216	0.178	0.138	0.122	0.06	-0.018	0.172	0.002	0.091	-0.002	-0.05	-0.044	0.104	0.045	0.059	-0.022	0.038	-0.001	0.071	-0.023
1:46800001-46900000	1	46800001	46900000	0.18	0.001	0.153	0.002	0.322	0.178	0.323	0.122	0.192	-0.018	0.167	0.002	0.117	-0.002	0.14	-0.044	0.181	0.045	0.045	-0.022	0.138	-0.001	0.169	-0.023
1:46900001-47000000	1	46900001	47000000	NA	NA	NA	NA	NA	NA	NA	NA	NA	NA	NA	NA	NA	NA	NA	NA	NA	NA	NA	NA	NA	NA	NA	NA
1:47000001-47100000	1	47000001	47100000	-0.016	0.001	0.045	0.002	0.143	0.178	0.108	0.122	0.011	-0.018	0.054	0.002	0.011	-0.002	-0.012	-0.044	-0.009	0.045	0.057	-0.022	-0.002	-0.001	0.005	-0.023
1:47100001-47200000	1	47100001	47200000	0.054	0.001	-0.275	0.002	0.25	0.178	0.017	0.122	0.15	-0.018	-0.105	0.002	0.122	-0.002	-0.148	-0.044	0.121	0.045	-0.106	-0.022	0.065	-0.001	-0.161	-0.023
1:47200001-47300000	1	47200001	47300000	0.379	0.001	0.208	0.002	0.545	0.178	0.257	0.122	0.461	-0.018	0.169	0.002	0.413	-0.002	0.051	-0.044	0.362	0.045	0.08	-0.022	0.337	-0.001	0.173	-0.023
1:47300001-47400000	1	47300001	47400000	NA	NA	NA	NA	NA	NA	NA	NA	NA	NA	NA	NA	NA	NA	NA	NA	NA	NA	NA	NA	NA	NA	NA	NA
1:47400001-47500000	1	47400001	47500000	NA	NA	NA	NA	NA	NA	NA	NA	NA	NA	NA	NA	NA	NA	NA	NA	NA	NA	NA	NA	NA	NA	NA	NA
1:47500001-47600000	1	47500001	47600000	NA	NA	NA	NA	NA	NA	NA	NA	NA	NA	NA	NA	NA	NA	NA	NA	NA	NA	NA	NA	NA	NA	NA	NA
1:47600001-47700000	1	47600001	47700000	0.201	0.001	-0.208	0.002	0.438	0.178	-0.261	0.122	0.252	-0.018	-0.136	0.002	0.177	-0.002	-0.195	-0.044	0.208	0.045	-0.275	-0.022	0.241	-0.001	-0.331	-0.023
1:47700001-47800000	1	47700001	47800000	-0.211	0.001	-0.011	0.002	-0.008	0.178	0.107	0.122	-0.11	-0.018	0.063	0.002	-0.156	-0.002	0.16	-0.044	-0.198	0.045	0.16	-0.022	-0.189	-0.001	0.024	-0.023
1:47800001-47900000	1	47800001	47900000	-0.052	0.001	0.149	0.002	0.142	0.178	0.227	0.122	-0.1	-0.018	0.11	0.002	-0.056	-0.002	0.1	-0.044	-0.051	0.045	0.033	-0.022	0.04	-0.001	0.122	-0.023
1:47900001-48000000	1	47900001	48000000	-0.066	0.001	0.114	0.002	0.114	0.178	0.252	0.122	-0.153	-0.018	0.243	0.002	0.001	-0.002	0.121	-0.044	-0.007	0.045	0.16	-0.022	-0.027	-0.001	0.143	-0.023
1:48000001-48100000	1	48000001	48100000	0.075	0.001	-0.099	0.002	0.281	0.178	0.084	0.122	0.105	-0.018	-0.041	0.002	0.074	-0.002	-0.053	-0.044	0.163	0.045	-0.07	-0.022	0.143	-0.001	-0.117	-0.023
1:48100001-48200000	1	48100001	48200000	-0.016	0.001	0.066	0.002	0.147	0.178	0.227	0.122	0.042	-0.018	0.008	0.002	-0.025	-0.002	-0.008	-0.044	0.038	0.045	-0.016	-0.022	-0.037	-0.001	0.092	-0.023
1:48200001-48300000	1	48200001	48300000	0.035	0.001	0.111	0.002	0.226	0.178	0.171	0.122	0.019	-0.018	0.105	0.002	0.03	-0.002	0.114	-0.044	0.117	0.045	0.136	-0.022	0.147	-0.001	0.015	-0.023
1:48300001-48400000	1	48300001	48400000	-0.009	0.001	0.124	0.002	0.177	0.178	0.013	0.122	0.031	-0.018	0.017	0.002	0.079	-0.002	0.123	-0.044	0.116	0.045	0.025	-0.022	0.017	-0.001	-0.157	-0.023
1:48400001-48500000	1	48400001	48500000	0.021	0.001	0.06	0.002	0.25	0.178	0.181	0.122	0.042	-0.018	0.164	0.002	0.056	-0.002	-0.122	-0.044	0.105	0.045	-0.047	-0.022	0.046	-0.001	0.109	-0.023
1:48500001-48600000	1	48500001	48600000	0.087	0.001	0.089	0.002	0.331	0.178	0.145	0.122	0.168	-0.018	0.082	0.002	0.11	-0.002	0.216	-0.044	0.154	0.045	0.15	-0.022	0.13	-0.001	-0.161	-0.023
1:48600001-48700000	1	48600001	48700000	0.228	0.001	0.051	0.002	0.455	0.178	0.072	0.122	0.334	-0.018	0.066	0.002	0.276	-0.002	-0.052	-0.044	0.282	0.045	-0.101	-0.022	0.299	-0.001	0.085	-0.023
1:48700001-48800000	1	48700001	48800000	0.064	0.001	-0.167	0.002	0.386	0.178	0.126	0.122	0.19	-0.018	-0.067	0.002	0.21	-0.002	-0.038	-0.044	0.169	0.045	-0.023	-0.022	0.136	-0.001	-0.11	-0.023
1:48800001-48900000	1	48800001	48900000	0.002	0.001	-0.19	0.002	-0.057	0.178	-0.016	0.122	-0.042	-0.018	-0.125	0.002	-0.08	-0.002	-0.101	-0.044	0.043	0.045	-0.064	-0.022	-0.022	-0.001	-0.129	-0.023
1:48900001-49000000	1	48900001	49000000	0.106	0.001	-0.216	0.002	-0.706	-0.653	-0.893	0.122	0.152	-0.018	-0.283	0.002	0.046	-0.002	-0.209	-0.044	0.14	0.045	-0.189	-0.022	0.127	-0.001	-0.169	-0.023
1:49000001-49100000	1	49000001	49100000	-0.063	0.001	-0.077	0.002	-0.78	-0.653	-0.712	0.122	0.042	-0.018	0.058	0.002	0.029	-0.002	-0.062	-0.044	0.066	0.045	0.009	-0.022	0.029	-0.001	0.036	-0.023
1:49100001-49200000	1	49100001	49200000	-0.013	0.001	-0.011	0.002	-0.742	-0.653	-0.846	0.122	0.063	-0.018	-0.07	0.002	-0.014	-0.002	0.122	-0.044	0.05	0.045	-0.006	-0.022	0.061	-0.001	-0.107	-0.023
1:49200001-49300000	1	49200001	49300000	0.035	0.001	0.022	0.002	-0.384	-0.653	-0.471	0.122	0.114	-0.018	0.091	0.002	0.082	-0.002	0.015	-0.044	0.114	0.045	0.01	-0.022	0.067	-0.001	-0.16	-0.023
1:49300001-49400000	1	49300001	49400000	-0.103	0.001	-0.027	0.002	0.257	0.261	0.072	0.122	0.02	-0.018	0.04	0.002	-0.068	-0.002	0.019	-0.044	0.062	0.045	-0.12	-0.022	-0.042	-0.001	-0.139	-0.023
1:49400001-49500000	1	49400001	49500000	0.064	0.001	0.003	0.002	0.288	0.261	0.098	0.122	0.022	-0.018	0.138	0.002	0.145	-0.002	0.098	-0.044	0.168	0.045	-0.067	-0.022	0.072	-0.001	-0.019	-0.023
1:49500001-49600000	1	49500001	49600000	0.195	0.001	0.08	0.002	0.371	0.261	0.198	0.122	0.296	-0.018	0.095	0.002	0.246	-0.002	-0.028	-0.044	0.278	0.045	-0.02	-0.022	0.213	-0.001	0	-0.023
1:49600001-49700000	1	49600001	49700000	0.088	0.001	-0.097	0.002	0.245	0.261	-0.019	0.122	-0.01	-0.018	-0.029	0.002	0.095	-0.002	-0.114	-0.044	0.138	0.045	-0.106	-0.022	0.098	-0.001	-0.226	-0.023
1:49700001-49800000	1	49700001	49800000	0.098	0.001	-0.019	0.002	0.306	0.261	0.14	0.122	0.109	-0.018	0.053	0.002	0.081	-0.002	0.053	-0.044	0.081	0.045	-0.029	-0.022	0.027	-0.001	-0.039	-0.023
1:49800001-49900000	1	49800001	49900000	-0.04	0.001	0.05	0.002	0.238	0.261	0.223	0.122	0.127	-0.018	0.132	0.002	0.065	-0.002	-0.016	-0.044	0.03	0.045	-0.04	-0.022	-0.039	-0.001	0.006	-0.023
1:49900001-50000000	1	49900001	50000000	0.064	0.001	0.018	0.002	0.185	0.261	0.104	0.122	0.057	-0.018	0.055	0.002	0.076	-0.002	-0.119	-0.044	0.016	0.045	-0.124	-0.022	0.105	-0.001	0.025	-0.023
1:50000001-50100000	1	50000001	50100000	0.195	0.001	0.224	0.002	0.423	0.261	0.197	0.122	0.251	-0.018	0.194	0.002	0.259	-0.002	0.132	-0.044	0.174	0.045	0.045	-0.022	0.311	-0.001	0.157	-0.023
1:50100001-50200000	1	50100001	50200000	-0.003	0.001	0.074	0.002	0.249	0.261	0.27	0.122	0.003	-0.018	0.181	0.002	0.057	-0.002	-0.067	-0.044	0.081	0.045	0.022	-0.022	0.083	-0.001	0.083	-0.023
1:50200001-50300000	1	50200001	50300000	-0.01	0.001	0.156	0.002	0.278	0.261	0.231	0.122	0.062	-0.018	0.133	0.002	0.074	-0.002	0.001	-0.044	0.176	0.045	0.077	-0.022	0.099	-0.001	0.059	-0.023
1:50300001-50400000	1	50300001	50400000	0.098	0.001	-0.065	0.002	0.313	0.261	0.034	0.122	0.016	-0.018	-0.065	0.002	0.142	-0.002	-0.059	-0.044	0.148	0.045	-0.032	-0.022	0.142	-0.001	-0.215	-0.023
1:50400001-50500000	1	50400001	50500000	0.027	0.001	0.014	0.002	0.2	0.261	0.072	0.122	0.104	-0.018	0.045	0.002	0.054	-0.002	-0.143	-0.044	-0.036	0.045	-0.047	-0.022	0.05	-0.001	-0.108	-0.023
1:50500001-50600000	1	50500001	50600000	0.002	0.001	0.005	0.002	0.171	0.261	0.206	0.122	0.024	-0.018	0.094	0.002	0.036	-0.002	-0.038	-0.044	-0.018	0.045	-0.052	-0.022	0.082	-0.001	0.078	-0.023
1:50600001-50700000	1	50600001	50700000	-0.033	0.001	0.022	0.002	0.19	0.261	0.045	0.122	0.042	-0.018	-0.061	0.002	0.02	-0.002	0.052	-0.044	0.085	0.045	-0.111	-0.022	0.027	-0.001	-0.225	-0.023
1:50700001-50800000	1	50700001	50800000	0.038	0.001	0.18	0.002	0.283	0.261	0.125	0.122	0.07	-0.018	0.122	0.002	0.067	-0.002	0.069	-0.044	0.077	0.045	0.131	-0.022	0.077	-0.001	-0.036	-0.023
1:50800001-50900000	1	50800001	50900000	0.086	0.001	-0.022	0.002	0.28	0.261	0.06	0.122	-0.005	-0.018	-0.06	0.002	0.081	-0.002	-0.096	-0.044	0.071	0.045	-0.15	-0.022	0.141	-0.001	0.037	-0.023
1:50900001-51000000	1	50900001	51000000	-0.069	-0.129	0.02	0.002	0.15	0.261	0.057	0.122	-0.054	-0.018	-0.058	0.002	-0.149	-0.002	0.037	-0.044	-0.112	-0.089	-0.024	-0.022	-0.085	-0.001	-0.005	-0.023
1:51000001-51100000	1	51000001	51100000	-0.113	-0.129	-0.157	0.002	0.069	0.053	0.048	0.122	-0.124	-0.018	-0.043	0.002	-0.035	-0.002	-0.154	-0.044	-0.103	-0.089	-0.065	-0.022	-0.177	-0.001	-0.075	-0.023
1:51100001-51200000	1	51100001	51200000	-0.265	-0.129	0.053	0.002	-0.095	0.053	0.323	0.122	-0.231	-0.018	0.052	0.002	-0.183	-0.002	0.049	-0.044	-0.183	-0.089	0.171	-0.022	-0.228	-0.001	0.083	-0.023
1:51200001-51300000	1	51200001	51300000	-0.122	-0.129	-0.266	0.002	0.065	0.053	-0.045	0.122	-0.199	-0.018	-0.075	0.002	-0.069	-0.002	-0.025	-0.044	-0.067	-0.089	-0.014	-0.022	-0.145	-0.001	-0.195	-0.023
1:51300001-51400000	1	51300001	51400000	-0.004	-0.129	0.029	0.002	0.132	0.053	0.286	0.122	0.237	-0.018	0.142	0.002	0.06	-0.002	-0.097	-0.044	0.04	-0.089	0.016	-0.022	0.045	-0.001	0.156	-0.023
1:51400001-51500000	1	51400001	51500000	-0.214	-0.129	-0.278	0.002	0.143	0.053	0.085	0.122	-0.067	-0.018	-0.187	0.002	-0.093	-0.002	-0.188	-0.044	-0.112	-0.089	-0.1	-0.022	-0.22	-0.001	-0.147	-0.023
1:51500001-51600000	1	51500001	51600000	-0.021	-0.129	-0.108	0.002	0.088	0.053	0.036	0.122	-0.066	-0.018	-0.061	0.002	0.015	-0.002	-0.107	-0.044	-0.1	-0.089	-0.18	-0.022	-0.062	-0.001	-0.211	-0.023
1:51600001-51700000	1	51600001	51700000	-0.001	-0.129	0.34	0.002	0.165	0.053	0.417	0.122	-0.074	-0.018	0.315	0.002	0.016	-0.002	0.28	-0.044	-0.093	-0.089	0.17	-0.022	-0.024	-0.001	0.225	-0.023
1:51700001-51800000	1	51700001	51800000	-0.105	-0.129	0.071	0.002	0.081	0.053	0.163	0.122	-0.184	-0.018	0.023	0.002	-0.157	-0.002	-0.086	-0.044	-0.112	-0.089	-0.06	-0.022	-0.125	-0.001	0.039	-0.023
1:51800001-51900000	1	51800001	51900000	-0.178	-0.129	-0.082	0.002	0.085	0.053	0.076	0.122	-0.005	-0.018	-0.221	0.002	-0.072	-0.002	0.008	-0.044	0.02	-0.089	0.048	-0.022	-0.105	-0.001	-0.256	-0.023
1:51900001-52000000	1	51900001	52000000	-0.179	-0.129	-0.157	0.002	0.061	0.053	-0.003	0.122	-0.024	-0.018	-0.125	0.002	-0.238	-0.002	-0.104	-0.044	-0.187	-0.089	0.008	-0.022	-0.221	-0.001	-0.275	-0.023
1:52000001-52100000	1	52000001	52100000	-0.155	-0.129	-0.007	0.002	0.043	0.053	0.154	0.122	-0.261	-0.018	0.027	0.002	-0.056	-0.002	0.027	-0.044	-0.049	-0.089	0.045	-0.022	-0.219	-0.001	0.026	-0.023
1:52100001-52200000	1	52100001	52200000	-0.207	-0.129	-0.209	0.002	-0.036	0.053	0.12	0.122	-0.282	-0.018	0.017	0.002	-0.181	-0.002	-0.064	-0.044	-0.144	-0.089	-0.014	-0.022	-0.166	-0.001	-0.005	-0.023
1:52200001-52300000	1	52200001	52300000	-0.122	-0.129	-0.258	0.002	0.051	0.053	0.136	0.122	-0.188	-0.018	0	0.002	-0.179	-0.002	-0.127	-0.044	-0.175	-0.089	-0.011	-0.022	-0.092	-0.001	0.011	-0.023
1:52300001-52400000	1	52300001	52400000	-0.144	-0.129	-0.073	0.002	0.067	0.053	0.092	0.122	-0.079	-0.018	-0.027	0.002	-0.065	-0.002	-0.026	-0.044	-0.119	-0.089	-0.075	-0.022	-0.189	-0.001	0.011	-0.023
1:52400001-52500000	1	52400001	52500000	-0.071	-0.129	-0.018	0.002	0.111	0.053	-0.019	0.122	-0.085	-0.018	-0.079	0.002	-0.144	-0.002	0.183	-0.044	-0.083	-0.089	0.016	-0.022	-0.09	-0.001	-0.113	-0.023
1:52500001-52600000	1	52500001	52600000	-0.036	-0.129	-0.158	0.002	0.055	0.053	0.204	0.122	-0.105	-0.018	-0.066	0.002	-0.035	-0.002	-0.071	-0.044	-0.027	-0.089	-0.152	-0.022	-0.027	-0.001	-0.059	-0.023
1:52600001-52700000	1	52600001	52700000	-0.122	-0.129	-0.054	0.002	0.154	0.053	0.134	0.122	-0.018	-0.018	0.026	0.002	0.019	-0.002	-0.162	-0.044	-0.039	-0.089	-0.005	-0.022	-0.061	-0.001	0.054	-0.023
1:52700001-52800000	1	52700001	52800000	-0.25	-0.129	-0.223	0.002	-0.076	0.053	-0.111	0.122	-0.288	-0.018	-0.171	0.002	-0.097	-0.002	-0.205	-0.044	-0.154	-0.089	-0.092	-0.022	-0.28	-0.001	-0.237	-0.023
1:52800001-52900000	1	52800001	52900000	-0.053	-0.129	-0.097	0.002	0.163	0.053	0.09	0.122	-0.091	-0.018	-0.024	0.002	-0.09	-0.002	-0.165	-0.044	0.058	-0.089	0.015	-0.022	-0.134	-0.001	0.04	-0.023
1:52900001-53000000	1	52900001	53000000	-0.236	-0.129	-0.236	0.002	-0.12	0.053	0.157	0.122	-0.454	-0.018	-0.055	0.002	-0.342	-0.002	-0.113	-0.044	-0.185	-0.089	-0.011	-0.022	-0.317	-0.001	-0.007	-0.023
1:53000001-53100000	1	53000001	53100000	-0.149	-0.129	0.04	0.002	0.034	0.053	0.197	0.122	-0.143	-0.018	0.136	0.002	-0.153	-0.002	-0.012	-0.044	-0.093	-0.089	0.064	-0.022	-0.085	-0.001	0.067	-0.023
1:53100001-53200000	1	53100001	53200000	-0.091	-0.129	0.089	0.002	0.136	0.053	0.129	0.122	-0.043	-0.018	-0.062	0.002	-0.009	-0.002	0.026	-0.044	0.027	-0.089	0.002	-0.022	-0.092	-0.001	-0.027	-0.023
1:53200001-53300000	1	53200001	53300000	-0.177	-0.129	-0.067	0.002	-0.055	0.053	0.11	0.122	-0.356	-0.018	0.064	0.002	-0.269	-0.002	-0.02	-0.044	-0.123	-0.089	-0.013	-0.022	-0.139	-0.001	0.003	-0.023
1:53300001-53400000	1	53300001	53400000	-0.122	-0.129	0.143	0.002	-0.017	0.053	0.206	0.122	-0.192	-0.018	0.099	0.002	-0.204	-0.002	0.077	-0.044	-0.129	-0.089	0.044	-0.022	-0.084	-0.001	0.043	-0.023
1:53400001-53500000	1	53400001	53500000	-0.143	-0.129	-0.278	0.002	-0.027	0.053	-0.273	0.122	-0.124	-0.018	-0.4	0.002	-0.142	-0.002	-0.242	-0.044	-0.063	-0.089	-0.168	-0.022	-0.208	-0.001	-0.415	-0.023
1:53500001-53600000	1	53500001	53600000	-0.004	-0.004	-0.104	0.002	0.094	0.053	0.218	0.122	-0.056	-0.018	0.005	0.002	0.01	-0.002	-0.111	-0.044	0.064	0.034	-0.13	-0.022	-0.007	-0.001	0.072	-0.023
1:53600001-53700000	1	53600001	53700000	-0.051	-0.004	-0.263	0.002	0.14	0.214	0.035	0.122	-0.047	-0.018	-0.134	0.002	-0.089	-0.002	-0.213	-0.044	0.035	0.034	-0.175	-0.022	-0.028	-0.001	-0.03	-0.023
1:53700001-53800000	1	53700001	53800000	0.009	-0.004	-0.14	0.002	0.217	0.214	0.134	0.122	0.023	-0.018	-0.015	0.002	0.044	-0.002	-0.118	-0.044	0.061	0.034	0.003	-0.022	-0.027	-0.001	-0.005	-0.023
1:53800001-53900000	1	53800001	53900000	0.073	-0.004	-0.078	0.002	0.296	0.214	0.016	0.122	0.074	-0.018	-0.058	0.002	-0.012	-0.002	-0.06	-0.044	0.159	0.034	-0.043	-0.022	0.025	-0.001	-0.109	-0.023
1:53900001-54000000	1	53900001	54000000	-0.146	-0.004	0.007	0.002	0.116	0.214	0.22	0.122	-0.067	-0.018	0.067	0.002	-0.052	-0.002	-0.093	-0.044	0.019	0.034	-0.086	-0.022	-0.052	-0.001	0.107	-0.023
1:54000001-54100000	1	54000001	54100000	0.006	-0.004	-0.023	0.002	0.157	0.214	0.222	0.122	0	-0.018	0.058	0.002	0.057	-0.002	-0.143	-0.044	0.033	0.034	-0.028	-0.022	-0.086	-0.001	0.088	-0.023
1:54100001-54200000	1	54100001	54200000	-0.048	-0.004	0.09	0.002	0.136	0.214	0.112	0.122	0.025	-0.018	0.036	0.002	-0.031	-0.002	0.128	-0.044	0.031	0.034	0.047	-0.022	0.023	-0.001	-0.049	-0.023
1:54200001-54300000	1	54200001	54300000	-0.108	-0.004	-0.07	0.002	0.077	0.214	0.059	0.122	-0.196	-0.018	-0.026	0.002	-0.07	-0.002	-0.047	-0.044	-0.065	0.034	-0.099	-0.022	-0.122	-0.001	0.038	-0.023
1:54300001-54400000	1	54300001	54400000	-0.048	-0.004	-0.315	0.002	0.209	0.214	-0.066	0.122	-0.018	-0.018	-0.237	0.002	-0.023	-0.002	-0.065	-0.044	0.004	0.034	0.053	-0.022	-0.021	-0.001	-0.168	-0.023
1:54400001-54500000	1	54400001	54500000	0.065	-0.004	-0.088	0.002	0.2	0.214	-0.06	0.122	0	-0.018	-0.17	0.002	-0.033	-0.002	-0.023	-0.044	0.027	0.034	-0.072	-0.022	0.023	-0.001	-0.279	-0.023
1:54500001-54600000	1	54500001	54600000	-0.075	-0.004	-0.18	0.002	0.107	0.214	0.181	0.122	-0.102	-0.018	-0.034	0.002	-0.077	-0.002	-0.117	-0.044	-0.059	0.034	-0.038	-0.022	-0.099	-0.001	-0.039	-0.023
1:54600001-54700000	1	54600001	54700000	0.057	-0.004	0.114	0.002	0.252	0.214	0.142	0.122	0.027	-0.018	0.097	0.002	0.057	-0.002	0.036	-0.044	0.146	0.034	-0.067	-0.022	0.075	-0.001	0.045	-0.023
1:54700001-54800000	1	54700001	54800000	0	-0.004	-0.035	0.002	0.207	0.214	0.106	0.122	-0.071	-0.018	0.035	0.002	0.018	-0.002	-0.105	-0.044	0.014	0.034	-0.06	-0.022	0.014	-0.001	0.14	-0.023
1:54800001-54900000	1	54800001	54900000	-0.005	-0.004	0.176	0.002	0.153	0.214	0.29	0.122	-0.144	-0.018	0.19	0.002	-0.016	-0.002	0.018	-0.044	0.012	0.034	-0.05	-0.022	0.028	-0.001	0.224	-0.023
1:54900001-55000000	1	54900001	55000000	0.102	-0.004	0.131	0.002	0.205	0.214	0.17	0.122	0.085	-0.018	0.059	0.002	0.083	-0.002	-0.079	-0.044	0.085	0.122	-0.055	-0.022	0.094	-0.001	0.153	-0.023
1:55000001-55100000	1	55000001	55100000	0.009	-0.004	0.273	0.002	0.231	0.214	0.163	0.122	0.07	-0.018	-0.007	0.002	0.008	-0.002	0.151	-0.044	0.127	0.122	0.147	-0.022	0.058	-0.001	-0.128	-0.023
1:55100001-55200000	1	55100001	55200000	-0.049	-0.004	0.105	0.002	0.159	0.214	0.248	0.122	0.049	-0.018	0.132	0.002	0.032	-0.002	-0.059	-0.044	0.045	0.122	-0.031	-0.022	-0.08	-0.001	0.196	-0.023
1:55200001-55300000	1	55200001	55300000	-0.102	-0.004	0.124	0.002	0.151	0.214	0.175	0.122	-0.009	-0.018	0.183	0.002	0.011	-0.002	0.174	-0.044	0.079	0.122	0.096	-0.022	-0.001	-0.001	0.12	-0.023
1:55300001-55400000	1	55300001	55400000	0.206	-0.004	0.28	0.002	0.485	0.214	0.33	0.122	0.282	-0.018	0.2	0.002	0.246	-0.002	0.21	-0.044	0.275	0.122	0.173	-0.022	0.32	-0.001	0.228	-0.023
1:55400001-55500000	1	55400001	55500000	0.2	-0.004	0.243	0.002	0.336	0.214	0.198	0.122	0.176	-0.018	0.173	0.002	0.164	-0.002	0.073	-0.044	0.15	0.122	0.103	-0.022	0.176	-0.001	0.1	-0.023
1:55500001-55600000	1	55500001	55600000	-0.019	-0.004	0.069	0.002	0.201	0.214	0.122	0.122	-0.076	-0.018	0.019	0.002	-0.01	-0.002	-0.074	-0.044	0.06	0.122	-0.036	-0.022	-0.036	-0.001	0.051	-0.023
1:55600001-55700000	1	55600001	55700000	-0.127	-0.004	-0.276	0.002	0.121	0.214	0.069	0.122	-0.143	-0.018	-0.12	0.002	-0.168	-0.002	-0.207	-0.044	-0.03	0.122	-0.055	-0.022	-0.126	-0.001	-0.036	-0.023
1:55700001-55800000	1	55700001	55800000	0.054	-0.004	0.064	0.002	0.205	0.214	0.313	0.122	0.02	-0.018	0.221	0.002	-0.015	-0.002	0.012	-0.044	0.038	0.122	0.084	-0.022	-0.02	-0.001	0.267	-0.023
1:55800001-55900000	1	55800001	55900000	0.005	-0.004	0.012	0.002	0.372	0.214	0.17	0.122	0.044	-0.018	0.097	0.002	0.117	-0.002	-0.073	-0.044	0.15	0.122	-0.021	-0.022	0.06	-0.001	0.076	-0.023
1:55900001-56000000	1	55900001	56000000	0.203	-0.004	0.111	0.002	0.332	0.214	0.333	0.122	0.134	-0.018	0.227	0.002	0.164	-0.002	0	-0.044	0.094	0.122	0.066	-0.022	0.144	-0.001	0.135	-0.023
1:56000001-56100000	1	56000001	56100000	0.081	-0.004	-0.004	0.002	0.42	0.214	0.168	0.122	0.199	-0.018	0.116	0.002	0.14	-0.002	-0.12	-0.044	0.154	0.122	-0.016	-0.022	0.21	-0.001	0.036	-0.023
1:56100001-56200000	1	56100001	56200000	-0.002	-0.004	0.003	0.002	0.331	0.214	0.203	0.122	0.109	-0.018	0.04	0.002	0.146	-0.002	-0.011	-0.044	0.12	0.122	-0.063	-0.022	0.091	-0.001	0.016	-0.023
1:56200001-56300000	1	56200001	56300000	0.117	-0.004	0.012	0.002	0.382	0.214	0.204	0.122	0.156	-0.018	0.178	0.002	0.112	-0.002	-0.019	-0.044	0.189	0.122	-0.04	-0.022	0.178	-0.001	0.073	-0.023
1:56300001-56400000	1	56300001	56400000	0.062	-0.004	0.072	0.002	0.32	0.214	0.314	0.122	0.047	-0.018	0.213	0.002	0.08	-0.002	-0.066	-0.044	0.134	0.122	0.05	-0.022	0.073	-0.001	0.103	-0.023
1:56400001-56500000	1	56400001	56500000	0.078	-0.004	-0.006	0.002	0.337	0.214	0.107	0.122	0.059	-0.018	0.07	0.002	0.053	-0.002	-0.008	-0.044	0.124	0.122	-0.03	-0.022	0.091	-0.001	0	-0.023
1:56500001-56600000	1	56500001	56600000	0.132	-0.004	0.035	0.002	0.335	0.214	0.208	0.122	0.083	-0.018	0.145	0.002	0.175	-0.002	0.033	-0.044	0.206	0.122	0.112	-0.022	0.136	-0.001	-0.034	-0.023
1:56600001-56700000	1	56600001	56700000	-0.043	-0.004	-0.057	0.002	0.198	0.214	0.285	0.122	0.105	-0.018	0.09	0.002	0.044	-0.002	0.027	-0.044	-0.058	0.122	0.078	-0.022	0.086	-0.001	0.062	-0.023
1:56700001-56800000	1	56700001	56800000	0.163	-0.004	0.002	0.002	0.277	0.214	0.162	0.122	0.107	-0.018	0.107	0.002	0.15	-0.002	0.047	-0.044	0.162	0.122	0.119	-0.022	0.125	-0.001	0.041	-0.023
1:56800001-56900000	1	56800001	56900000	0.038	-0.004	-0.043	0.002	0.233	0.214	0.206	0.122	-0.039	-0.018	0.113	0.002	0.028	-0.002	0.151	-0.044	0.084	0.122	0.091	-0.022	-0.024	-0.001	0.071	-0.023
1:56900001-57000000	1	56900001	57000000	-0.049	-0.004	-0.089	0.002	0.179	0.214	0.022	0.122	0.082	-0.018	-0.108	0.002	-0.046	-0.002	0.099	-0.044	0.003	0.122	0.007	-0.022	0.034	-0.001	-0.111	-0.023
1:57000001-57100000	1	57000001	57100000	-0.028	-0.004	-0.091	0.002	0.253	0.214	-0.023	0.122	-0.025	-0.018	-0.176	0.002	0.006	-0.002	-0.148	-0.044	0.087	0.122	-0.172	-0.022	0.053	-0.001	-0.19	-0.023
1:57100001-57200000	1	57100001	57200000	-0.165	-0.004	-0.026	0.002	0.086	0.214	0.178	0.122	-0.014	-0.018	0.06	0.002	-0.151	-0.002	-0.089	-0.044	-0.072	0.122	-0.037	-0.022	-0.186	-0.001	0.026	-0.023
1:57200001-57300000	1	57200001	57300000	-0.017	-0.004	-0.156	0.002	0.195	0.214	-0.038	0.122	-0.086	-0.018	-0.105	0.002	-0.015	-0.002	-0.152	-0.044	0.148	0.122	-0.067	-0.022	-0.027	-0.001	-0.117	-0.023
1:57300001-57400000	1	57300001	57400000	0.051	-0.004	0.028	0.002	0.245	0.214	0.165	0.122	0.109	-0.018	0.072	0.002	0.043	-0.002	0.004	-0.044	0.1	0.122	-0.002	-0.022	0.09	-0.001	-0.007	-0.023
1:57400001-57500000	1	57400001	57500000	0.035	-0.004	-0.017	0.002	0.257	0.214	0.039	0.122	0.099	-0.018	-0.014	0.002	0.099	-0.002	-0.068	-0.044	0.055	0.122	-0.017	-0.022	0.029	-0.001	-0.118	-0.023
1:57500001-57600000	1	57500001	57600000	-0.087	-0.004	0.175	0.002	0.182	0.214	0.289	0.122	-0.143	-0.018	0.166	0.002	0.012	-0.002	0.011	-0.044	0.002	0.122	0.061	-0.022	-0.027	-0.001	0.057	-0.023
1:57600001-57700000	1	57600001	57700000	0.043	-0.004	0.031	0.002	0.279	0.214	0.093	0.122	0.099	-0.018	0.017	0.002	0.102	-0.002	0.006	-0.044	0.083	0.122	0.004	-0.022	0.087	-0.001	0.008	-0.023
1:57700001-57800000	1	57700001	57800000	0.037	-0.004	0.09	0.002	0.253	0.214	0.163	0.122	0.004	-0.018	0.101	0.002	0.063	-0.002	0.076	-0.044	0.079	0.122	0.101	-0.022	0.057	-0.001	0.007	-0.023
1:57800001-57900000	1	57800001	57900000	-0.017	-0.004	-0.048	0.002	0.222	0.214	0.262	0.122	0.043	-0.018	0.052	0.002	0.054	-0.002	-0.075	-0.044	0.124	0.122	-0.086	-0.022	-0.002	-0.001	0.103	-0.023
1:57900001-58000000	1	57900001	58000000	-0.034	-0.004	0.005	0.002	0.19	0.214	0.207	0.122	0.057	-0.018	0.122	0.002	-0.034	-0.002	-0.024	-0.044	-0.041	0.122	0.004	-0.022	0.05	-0.001	0.013	-0.023
1:58000001-58100000	1	58000001	58100000	0.076	-0.004	0.023	0.002	0.281	0.214	-0.006	0.122	0.089	-0.018	-0.003	0.002	0.126	-0.002	-0.172	-0.044	0.134	0.122	-0.175	-0.022	0.166	-0.001	-0.054	-0.023
1:58100001-58200000	1	58100001	58200000	0.085	-0.004	0.067	0.002	0.247	0.214	0.131	0.122	0.069	-0.018	0.001	0.002	0.067	-0.002	-0.022	-0.044	0.11	0.122	-0.029	-0.022	0.061	-0.001	-0.027	-0.023
1:58200001-58300000	1	58200001	58300000	NA	NA	NA	NA	NA	NA	NA	NA	NA	NA	NA	NA	NA	NA	NA	NA	NA	NA	NA	NA	NA	NA	NA	NA
1:58300001-58400000	1	58300001	58400000	-0.014	-0.004	0.084	0.002	0.199	0.214	0.149	0.122	-0.006	-0.018	0.141	0.002	-0.035	-0.002	0.008	-0.044	0.088	0.122	0.054	-0.022	0.009	-0.001	0.051	-0.023
1:58400001-58500000	1	58400001	58500000	0.053	-0.004	0.034	0.002	0.248	0.214	0.214	0.122	0.034	-0.018	0.106	0.002	0.061	-0.002	0.081	-0.044	0.124	0.122	0.086	-0.022	0.017	-0.001	0.032	-0.023
1:58500001-58600000	1	58500001	58600000	0.121	-0.004	0.249	0.002	0.384	0.214	0.182	0.122	0.231	-0.018	0.09	0.002	0.188	-0.002	0.191	-0.044	0.138	0.122	0.058	-0.022	0.179	-0.001	0.127	-0.023
1:58600001-58700000	1	58600001	58700000	0.11	-0.004	0.116	0.002	0.374	0.214	0.167	0.122	0.256	-0.018	0.151	0.002	0.178	-0.002	0.025	-0.044	0.169	0.122	0.016	-0.022	0.082	-0.001	0.101	-0.023
1:58700001-58800000	1	58700001	58800000	0.005	-0.004	-0.073	0.002	0.286	0.214	0.094	0.122	0.034	-0.018	0.054	0.002	0.126	-0.002	0.033	-0.044	0.131	0.122	-0.111	-0.022	0.123	-0.001	-0.08	-0.023
1:58800001-58900000	1	58800001	58900000	0.031	-0.004	-0.042	0.002	0.307	0.214	0.084	0.122	0.083	-0.018	-0.048	0.002	0.111	-0.002	0.005	-0.044	0.131	0.122	-0.042	-0.022	0.18	-0.001	-0.034	-0.023
1:58900001-59000000	1	58900001	59000000	0.006	-0.004	-0.078	0.002	0.215	0.214	0.14	0.122	0.113	-0.018	-0.04	0.002	0.02	-0.002	0.037	-0.044	0.029	0.122	-0.068	-0.022	0.075	-0.001	0.017	-0.023
1:59000001-59100000	1	59000001	59100000	0.09	-0.004	-0.092	0.002	0.3	0.214	0.133	0.122	0.17	-0.018	-0.031	0.002	0.042	-0.002	-0.011	-0.044	0.146	0.122	0.006	-0.022	0.083	-0.001	-0.024	-0.023
1:59100001-59200000	1	59100001	59200000	-0.101	-0.004	-0.149	0.002	0.115	0.214	-0.09	0.122	-0.016	-0.018	-0.063	0.002	-0.147	-0.002	-0.069	-0.044	-0.045	0.122	0.011	-0.022	-0.035	-0.001	-0.162	-0.023
1:59200001-59300000	1	59200001	59300000	-0.002	-0.004	-0.123	0.002	0.312	0.214	0.075	0.122	-0.035	-0.018	-0.05	0.002	0.006	-0.002	0.06	-0.044	0.07	0.122	0.118	-0.022	0.021	-0.001	-0.206	-0.023
1:59300001-59400000	1	59300001	59400000	0	-0.004	-0.185	0.002	0.249	0.214	0.075	0.122	0.015	-0.018	-0.102	0.002	0.054	-0.002	-0.009	-0.044	0.07	0.122	-0.039	-0.022	0.067	-0.001	-0.095	-0.023
1:59400001-59500000	1	59400001	59500000	0.11	-0.004	0.051	0.002	0.38	0.214	0.213	0.122	0.135	-0.018	-0.037	0.002	0.16	-0.002	0.151	-0.044	0.181	0.122	0.097	-0.022	0.153	-0.001	0.009	-0.023
1:59500001-59600000	1	59500001	59600000	-0.102	-0.004	-0.015	0.002	0.184	0.214	0.172	0.122	-0.039	-0.018	-0.069	0.002	0.013	-0.002	0	-0.044	0.034	0.122	-0.028	-0.022	-0.026	-0.001	-0.032	-0.023
1:59600001-59700000	1	59600001	59700000	0.035	-0.004	0.047	0.002	0.301	0.214	0.21	0.122	-0.057	-0.018	0.041	0.002	0.094	-0.002	-0.084	-0.044	0.118	0.122	0.099	-0.022	0.041	-0.001	0.12	-0.023
1:59700001-59800000	1	59700001	59800000	-0.041	-0.004	-0.076	0.002	0.278	0.214	0.017	0.122	0.062	-0.018	-0.112	0.002	0.042	-0.002	-0.15	-0.044	0.097	0.122	-0.01	-0.022	0.082	-0.001	-0.118	-0.023
1:59800001-59900000	1	59800001	59900000	0.058	-0.004	-0.163	0.002	0.299	0.214	0.017	0.122	0.107	-0.018	-0.069	0.002	0.16	-0.002	-0.025	-0.044	0.189	0.122	-0.044	-0.022	0.067	-0.001	-0.102	-0.023
1:59900001-60000000	1	59900001	60000000	0.116	-0.004	-0.238	0.002	0.341	0.214	-0.084	0.122	-0.053	-0.018	-0.128	0.002	0.16	-0.002	-0.106	-0.044	0.199	0.122	-0.029	-0.022	0.105	-0.001	-0.186	-0.023
1:60000001-60100000	1	60000001	60100000	NA	NA	NA	NA	NA	NA	NA	NA	NA	NA	NA	NA	NA	NA	NA	NA	NA	NA	NA	NA	NA	NA	NA	NA
1:60100001-60200000	1	60100001	60200000	0.101	-0.004	0.007	0.002	0.414	0.214	0.35	0.122	0.091	-0.018	0.145	0.002	0.19	-0.002	-0.071	-0.044	0.287	0.122	0.133	-0.022	0.148	-0.001	0.065	-0.023
1:60200001-60300000	1	60200001	60300000	-0.046	-0.004	-0.115	0.002	0.244	0.214	0.199	0.122	-0.029	-0.018	0.048	0.002	0.045	-0.002	-0.093	-0.044	0.072	0.122	-0.078	-0.022	-0.041	-0.001	-0.015	-0.023
1:60300001-60400000	1	60300001	60400000	0.136	-0.004	-0.075	0.002	0.32	0.214	0.064	0.122	0.22	-0.018	-0.045	0.002	0.043	-0.002	0.033	-0.044	0.069	0.122	-0.074	-0.022	0.052	-0.001	-0.116	-0.023
1:60400001-60500000	1	60400001	60500000	0.082	-0.004	-0.125	0.002	0.322	0.214	0.185	0.122	0.03	-0.018	0.029	0.002	0.024	-0.002	-0.013	-0.044	0.137	0.122	0.048	-0.022	0.131	-0.001	0.017	-0.023
1:60500001-60600000	1	60500001	60600000	-0.034	-0.004	-0.136	0.002	0.202	0.214	0.007	0.122	0.053	-0.018	-0.059	0.002	-0.012	-0.002	0.079	-0.044	0.019	0.122	0.036	-0.022	-0.014	-0.001	-0.104	-0.023
1:60600001-60700000	1	60600001	60700000	0.062	-0.004	-0.075	0.002	0.311	0.214	0.138	0.122	0.083	-0.018	0.012	0.002	0.038	-0.002	-0.079	-0.044	0.097	0.122	-0.04	-0.022	0.102	-0.001	-0.091	-0.023
1:60700001-60800000	1	60700001	60800000	0.194	-0.004	-0.018	0.002	0.327	0.214	0.07	0.122	0.234	-0.018	-0.029	0.002	0.116	-0.002	-0.039	-0.044	0.197	0.122	0.03	-0.022	0.076	-0.001	-0.139	-0.023
1:60800001-60900000	1	60800001	60900000	0.041	-0.004	-0.097	0.002	0.329	0.214	0.195	0.122	0.046	-0.018	0.001	0.002	0.061	-0.002	-0.047	-0.044	0.16	0.122	-0.02	-0.022	0.014	-0.001	-0.12	-0.023
1:60900001-61000000	1	60900001	61000000	0.024	-0.004	-0.18	0.002	0.306	0.214	0.167	0.122	0.165	-0.018	0.039	0.002	0.075	-0.002	-0.034	-0.044	0.169	0.122	0.053	-0.022	0.009	-0.001	-0.089	-0.023
1:61000001-61100000	1	61000001	61100000	0.058	-0.004	-0.139	0.002	0.286	0.214	0.092	0.122	0.121	-0.018	-0.03	0.002	0.061	-0.002	-0.019	-0.044	0.22	0.122	0.022	-0.022	0.046	-0.001	-0.063	-0.023
1:61100001-61200000	1	61100001	61200000	0.191	-0.004	-0.064	0.002	0.342	0.214	0.308	0.122	0.187	-0.018	0.074	0.002	0.175	-0.002	-0.024	-0.044	0.245	0.122	0.05	-0.022	0.229	-0.001	0.092	-0.023
1:61200001-61300000	1	61200001	61300000	0.193	-0.004	-0.132	0.002	0.36	0.214	0.06	0.122	0.324	-0.018	-0.126	0.002	0.147	-0.002	-0.187	-0.044	0.153	0.122	-0.068	-0.022	0.183	-0.001	-0.076	-0.023
1:61300001-61400000	1	61300001	61400000	0.031	-0.004	-0.266	0.002	0.248	0.214	0.006	0.122	0.113	-0.018	-0.168	0.002	0.02	-0.002	-0.075	-0.044	0.145	0.122	-0.036	-0.022	0.037	-0.001	-0.091	-0.023
1:61400001-61500000	1	61400001	61500000	0.025	-0.004	-0.135	0.002	0.231	0.214	0.07	0.122	0.035	-0.018	-0.083	0.002	-0.054	-0.002	-0.053	-0.044	0.067	0.122	-0.002	-0.022	-0.046	-0.001	-0.016	-0.023
1:61500001-61600000	1	61500001	61600000	-0.225	-0.004	-0.267	0.002	0.073	0.214	0.092	0.122	-0.147	-0.018	-0.118	0.002	-0.241	-0.002	-0.039	-0.044	0.11	0.122	0.584	-0.022	-0.186	-0.001	0.006	-0.023
1:61600001-61700000	1	61600001	61700000	-0.108	-0.004	-0.351	0.002	0.214	0.214	0.111	0.122	0.018	-0.018	-0.19	0.002	-0.08	-0.002	-0.17	-0.044	0.267	0.122	0.594	-0.022	-0.108	-0.001	-0.092	-0.023
1:61700001-61800000	1	61700001	61800000	0.003	-0.004	-0.252	0.002	0.308	0.214	0.04	0.122	0.029	-0.018	-0.101	0.002	0.015	-0.002	-0.125	-0.044	0.359	0.122	0.627	-0.022	0.02	-0.001	-0.157	-0.023
1:61800001-61900000	1	61800001	61900000	-0.044	-0.004	-0.113	0.002	0.215	0.214	0.122	0.122	-0.068	-0.018	0.034	0.002	0.039	-0.002	-0.048	-0.044	0.29	0.122	0.627	-0.022	-0.038	-0.001	0.047	-0.023
1:61900001-62000000	1	61900001	62000000	-0.074	-0.004	-0.121	0.002	0.216	0.214	0.08	0.122	0.077	-0.018	-0.099	0.002	0.009	-0.002	-0.179	-0.044	0.277	0.122	0.59	-0.022	0.04	-0.001	-0.053	-0.023
1:62000001-62100000	1	62000001	62100000	0.064	-0.004	0.006	0.002	0.307	0.214	0.125	0.122	0.088	-0.018	0.031	0.002	0.07	-0.002	0.024	-0.044	0.312	0.122	0.664	-0.022	0.11	-0.001	-0.022	-0.023
1:62100001-62200000	1	62100001	62200000	-0.389	-0.004	0.061	0.002	0.037	0.214	0.334	0.122	-0.127	-0.018	0.156	0.002	-0.247	-0.002	0.201	-0.044	0.152	0.122	0.849	-0.022	-0.325	-0.001	0.01	-0.023
1:62200001-62300000	1	62200001	62300000	-0.198	-0.004	0.036	0.002	-0.038	0.214	0.054	0.122	-0.211	-0.018	0.081	0.002	-0.174	-0.002	0.078	-0.044	-0.109	0.036	0.184	-0.022	-0.168	-0.001	-0.06	-0.023
1:62300001-62400000	1	62300001	62400000	-0.13	-0.004	-0.07	0.002	0.071	0.214	0.189	0.122	-0.038	-0.018	0.07	0.002	-0.123	-0.002	-0.135	-0.044	-0.024	0.036	0.033	-0.022	-0.181	-0.001	0.039	-0.023
1:62400001-62500000	1	62400001	62500000	-0.014	-0.004	-0.039	0.002	0.144	0.214	0.007	0.122	0.003	-0.018	0.051	0.002	-0.101	-0.002	-0.093	-0.044	-0.033	0.036	-0.114	-0.022	-0.132	-0.001	-0.067	-0.023
1:62500001-62600000	1	62500001	62600000	-0.159	-0.004	0.082	0.002	-0.011	0.214	0.125	0.122	-0.285	-0.018	-0.017	0.002	-0.234	-0.002	0.089	-0.044	-0.177	0.036	0.154	-0.022	-0.199	-0.001	-0.013	-0.023
1:62600001-62700000	1	62600001	62700000	-0.044	-0.004	0.534	0.002	0.056	0.214	0.413	0.122	0.086	-0.018	0.42	0.002	-0.042	-0.002	0.556	-0.044	0.03	0.036	0.421	-0.022	0.067	-0.001	0.294	-0.023
1:62700001-62800000	1	62700001	62800000	0.051	-0.004	0.138	0.002	0.139	0.214	0.251	0.122	0.06	-0.018	0.13	0.002	0.036	-0.002	0.139	-0.044	0.059	0.036	0.112	-0.022	0.046	-0.001	0.121	-0.023
1:62800001-62900000	1	62800001	62900000	-0.038	-0.004	0.228	0.002	0.117	0.214	0.285	0.122	-0.02	-0.018	0.144	0.002	-0.051	-0.002	0.152	-0.044	0.036	0.036	0.203	-0.022	-0.125	-0.001	0.209	-0.023
1:62900001-63000000	1	62900001	63000000	-0.116	-0.004	-0.155	0.002	0.012	0.214	0.019	0.122	-0.18	-0.018	-0.151	0.002	-0.17	-0.002	-0.083	-0.044	-0.136	0.036	-0.135	-0.022	-0.174	-0.001	-0.098	-0.023
1:63000001-63100000	1	63000001	63100000	-0.138	-0.004	-0.077	0.002	0.032	0.214	0.034	0.122	-0.096	-0.018	-0.065	0.002	-0.158	-0.002	-0.14	-0.044	-0.062	0.036	-0.081	-0.022	-0.031	-0.001	-0.104	-0.023
1:63100001-63200000	1	63100001	63200000	-0.215	-0.004	0.006	0.002	0.021	0.214	0.119	0.122	-0.034	-0.018	-0.109	0.002	-0.057	-0.002	0.057	-0.044	-0.118	0.036	0.052	-0.022	-0.177	-0.001	-0.092	-0.023
1:63200001-63300000	1	63200001	63300000	0.01	-0.004	-0.184	0.002	0.224	0.214	-0.107	0.122	-0.068	-0.018	-0.304	0.002	-0.048	-0.002	-0.036	-0.044	-0.005	0.036	-0.119	-0.022	0.028	-0.001	-0.327	-0.023
1:63300001-63400000	1	63300001	63400000	-0.075	-0.004	-0.001	0.002	0.116	0.214	0.122	0.122	-0.009	-0.018	-0.012	0.002	-0.058	-0.002	-0.072	-0.044	-0.023	0.036	0.108	-0.022	-0.061	-0.001	-0.052	-0.023
1:63400001-63500000	1	63400001	63500000	-0.082	-0.004	-0.016	0.002	0.146	0.214	0.182	0.122	0.042	-0.018	-0.024	0.002	-0.048	-0.002	0.054	-0.044	0.041	0.036	-0.012	-0.022	0.003	-0.001	-0.026	-0.023
1:63500001-63600000	1	63500001	63600000	-0.021	-0.004	-0.129	0.002	0.181	0.214	0.008	0.122	-0.036	-0.018	-0.078	0.002	0.034	-0.002	-0.059	-0.044	0.001	0.036	-0.042	-0.022	-0.043	-0.001	-0.228	-0.023
1:63600001-63700000	1	63600001	63700000	-0.162	-0.004	0.053	0.002	0.137	0.214	0.262	0.122	0.006	-0.018	0.085	0.002	-0.042	-0.002	-0.137	-0.044	-0.192	0.036	0.059	-0.022	-0.195	-0.001	0.054	-0.023
1:63700001-63800000	1	63700001	63800000	-0.126	-0.004	0.124	0.002	-0.008	0.214	0.176	0.122	-0.081	-0.018	-0.009	0.002	-0.13	-0.002	0.144	-0.044	-0.175	0.036	0.045	-0.022	-0.133	-0.001	0.093	-0.023
1:63800001-63900000	1	63800001	63900000	-0.095	-0.004	0.069	0.002	0.047	0.214	0.194	0.122	-0.099	-0.018	0.021	0.002	-0.108	-0.002	0.118	-0.044	-0.076	0.036	0.046	-0.022	-0.147	-0.001	0.121	-0.023
1:63900001-64000000	1	63900001	64000000	-0.241	-0.004	0.061	0.002	-0.029	0.214	0.218	0.122	-0.145	-0.018	0.058	0.002	-0.265	-0.002	0.013	-0.044	-0.218	0.036	0.068	-0.022	-0.222	-0.001	0.05	-0.023
1:64000001-64100000	1	64000001	64100000	-0.085	-0.004	-0.063	0.002	0.155	0.214	0.156	0.122	-0.02	-0.018	0.067	0.002	-0.1	-0.002	-0.019	-0.044	-0.045	0.036	-0.026	-0.022	-0.195	-0.001	0.019	-0.023
1:64100001-64200000	1	64100001	64200000	0.012	-0.004	0.197	0.002	0.201	0.214	0.227	0.122	0.006	-0.018	0.151	0.002	0.045	-0.002	0.144	-0.044	0.053	0.036	0.095	-0.022	0.015	-0.001	0.102	-0.023
1:64200001-64300000	1	64200001	64300000	-0.032	-0.004	0.098	0.002	0.219	0.214	0.309	0.122	0.062	-0.018	0.112	0.002	0.014	-0.002	0.066	-0.044	0.017	0.036	0.064	-0.022	0.03	-0.001	0.111	-0.023
1:64300001-64400000	1	64300001	64400000	0.031	-0.004	-0.017	0.002	0.233	0.214	0.211	0.122	-0.073	-0.018	-0.047	0.002	0.058	-0.002	-0.057	-0.044	0.038	0.036	-0.006	-0.022	0.167	-0.001	0.024	-0.023
1:64400001-64500000	1	64400001	64500000	-0.044	-0.004	0.124	0.002	0.214	0.214	0.198	0.122	-0.091	-0.018	0.002	0.002	0.08	-0.002	0.098	-0.044	-0.009	0.036	0.057	-0.022	-0.03	-0.001	-0.027	-0.023
1:64500001-64600000	1	64500001	64600000	-0.1	-0.004	0.004	0.002	0.176	0.214	0.261	0.122	-0.175	-0.018	0.144	0.002	-0.006	-0.002	-0.126	-0.044	-0.028	0.036	0.011	-0.022	0.057	-0.001	0.132	-0.023
1:64600001-64700000	1	64600001	64700000	-0.019	-0.004	0.01	0.002	0.213	0.214	0.099	0.122	-0.072	-0.018	0.01	0.002	0.024	-0.002	-0.048	-0.044	0.111	0.036	-0.02	-0.022	0.065	-0.001	0.03	-0.023
1:64700001-64800000	1	64700001	64800000	0.001	-0.004	0.114	0.002	0.291	0.214	0.203	0.122	0.07	-0.018	0.177	0.002	0.093	-0.002	-0.005	-0.044	0.123	0.036	0.022	-0.022	0.026	-0.001	0.109	-0.023
1:64800001-64900000	1	64800001	64900000	-0.009	-0.004	0.034	0.002	0.22	0.214	0.07	0.122	-0.101	-0.018	-0.037	0.002	-0.055	-0.002	0.082	-0.044	0.075	0.036	0.081	-0.022	0.047	-0.001	-0.14	-0.023
1:64900001-65000000	1	64900001	65000000	-0.121	-0.004	-0.076	0.002	0.178	0.214	0.158	0.122	-0.119	-0.018	-0.013	0.002	-0.105	-0.002	0.088	-0.044	0.022	0.036	0.028	-0.022	-0.048	-0.001	-0.112	-0.023
1:65000001-65100000	1	65000001	65100000	-0.029	-0.004	-0.124	0.002	0.259	0.214	0.05	0.122	-0.032	-0.018	-0.023	0.002	0.043	-0.002	-0.016	-0.044	0.055	0.036	0.098	-0.022	-0.043	-0.001	-0.138	-0.023
1:65100001-65200000	1	65100001	65200000	-0.056	-0.004	0.061	0.002	0.209	0.214	0.129	0.122	-0.084	-0.018	0.144	0.002	-0.067	-0.002	0.127	-0.044	0.037	0.036	0.118	-0.022	-0.018	-0.001	0.068	-0.023
1:65200001-65300000	1	65200001	65300000	-0.103	-0.004	-0.114	0.002	0.133	0.214	0.209	0.122	-0.117	-0.018	0.119	0.002	-0.143	-0.002	-0.237	-0.044	-0.051	0.036	0.005	-0.022	-0.142	-0.001	0.12	-0.023
1:65300001-65400000	1	65300001	65400000	0.05	-0.004	0.007	0.002	0.23	0.214	0.261	0.122	0.014	-0.018	0.017	0.002	0.06	-0.002	-0.045	-0.044	0.087	0.036	0.009	-0.022	-0.006	-0.001	0.054	-0.023
1:65400001-65500000	1	65400001	65500000	-0.184	-0.004	0.045	0.002	0.09	0.214	0.139	0.122	-0.15	-0.018	0.031	0.002	-0.172	-0.002	0.053	-0.044	-0.027	0.036	0.048	-0.022	-0.129	-0.001	-0.11	-0.023
1:65500001-65600000	1	65500001	65600000	-0.034	-0.004	-0.145	0.002	0.165	0.214	0.137	0.122	-0.09	-0.018	0.021	0.002	-0.121	-0.002	0.083	-0.044	-0.001	0.036	0.084	-0.022	0.037	-0.001	-0.072	-0.023
1:65600001-65700000	1	65600001	65700000	NA	NA	NA	NA	NA	NA	NA	NA	NA	NA	NA	NA	NA	NA	NA	NA	NA	NA	NA	NA	NA	NA	NA	NA
1:65700001-65800000	1	65700001	65800000	-0.165	-0.004	-0.125	0.002	0.119	0.214	0.123	0.122	-0.109	-0.018	-0.041	0.002	-0.046	-0.002	-0.192	-0.044	0.032	0.036	-0.091	-0.022	-0.111	-0.001	-0.028	-0.023
1:65800001-65900000	1	65800001	65900000	-0.111	-0.004	0.002	0.002	0.163	0.214	0	0.122	0.07	-0.018	-0.027	0.002	-0.012	-0.002	-0.022	-0.044	-0.044	0.036	-0.019	-0.022	0.023	-0.001	-0.099	-0.023
1:65900001-66000000	1	65900001	66000000	-0.048	-0.004	0.045	0.002	0.259	0.214	-0.041	0.122	-0.068	-0.018	-0.036	0.002	0.062	-0.002	-0.048	-0.044	0.092	0.036	-0.102	-0.022	-0.036	-0.001	-0.159	-0.023
1:66000001-66100000	1	66000001	66100000	-0.031	-0.004	0.058	0.002	0.314	0.214	0.269	0.122	-0.099	-0.018	0.083	0.002	0.012	-0.002	0.012	-0.044	0.074	0.036	0.023	-0.022	0.009	-0.001	0.094	-0.023
1:66100001-66200000	1	66100001	66200000	0.039	-0.004	-0.016	0.002	0.348	0.214	0.065	0.122	0.13	-0.018	-0.046	0.002	0.118	-0.002	-0.111	-0.044	0.078	0.036	-0.101	-0.022	0.119	-0.001	-0.128	-0.023
1:66200001-66300000	1	66200001	66300000	-0.022	-0.004	0.024	0.002	0.27	0.214	0.116	0.122	-0.058	-0.018	0.098	0.002	-0.096	-0.002	0.066	-0.044	0.127	0.036	0.08	-0.022	-0.034	-0.001	-0.187	-0.023
1:66300001-66400000	1	66300001	66400000	0.034	-0.004	0.117	0.002	0.306	0.214	0.292	0.122	-0.024	-0.018	0.222	0.002	0.012	-0.002	-0.082	-0.044	0.077	0.036	0.158	-0.022	0.001	-0.001	0.045	-0.023
1:66400001-66500000	1	66400001	66500000	0.021	-0.004	-0.208	0.002	0.288	0.214	0.068	0.122	0.056	-0.018	-0.256	0.002	0.05	-0.002	-0.185	-0.044	0.066	0.036	-0.131	-0.022	-0.089	-0.001	-0.128	-0.023
1:66500001-66600000	1	66500001	66600000	0.008	-0.004	-0.177	0.002	0.235	0.214	0.152	0.122	0.098	-0.018	-0.037	0.002	0.116	-0.002	-0.213	-0.044	0.189	0.036	-0.032	-0.022	0.044	-0.001	-0.005	-0.023
1:66600001-66700000	1	66600001	66700000	NA	NA	NA	NA	NA	NA	NA	NA	NA	NA	NA	NA	NA	NA	NA	NA	NA	NA	NA	NA	NA	NA	NA	NA
1:66700001-66800000	1	66700001	66800000	0.055	-0.004	-0.213	0.002	0.289	0.214	0.148	0.122	0.031	-0.018	-0.065	0.002	0.076	-0.002	-0.172	-0.044	0.144	0.036	-0.007	-0.022	-0.047	-0.001	0.061	-0.023
1:66800001-66900000	1	66800001	66900000	0.153	-0.004	-0.006	0.002	0.396	0.214	0.164	0.122	0.166	-0.018	-0.077	0.002	0.17	-0.002	-0.07	-0.044	0.171	0.036	0.011	-0.022	0.102	-0.001	0.08	-0.023
1:66900001-67000000	1	66900001	67000000	0.052	-0.004	-0.059	0.002	0.327	0.214	0.259	0.122	0.136	-0.018	0.113	0.002	0.109	-0.002	0.063	-0.044	0.154	0.036	0.041	-0.022	0.095	-0.001	0.092	-0.023
1:67000001-67100000	1	67000001	67100000	0.083	-0.004	-0.051	0.002	0.313	0.214	0.239	0.122	0.157	-0.018	0.07	0.002	0.124	-0.002	0.047	-0.044	0.166	0.036	0.059	-0.022	0.114	-0.001	0.05	-0.023
1:67100001-67200000	1	67100001	67200000	-0.006	-0.004	-0.029	0.002	0.169	0.214	0.162	0.122	-0.074	-0.018	0.081	0.002	-0.03	-0.002	-0.021	-0.044	0.087	0.036	-0.037	-0.022	-0.08	-0.001	-0.021	-0.023
1:67200001-67300000	1	67200001	67300000	0.02	-0.004	0.132	0.002	0.227	0.214	0.319	0.122	0.098	-0.018	0.161	0.002	0.072	-0.002	-0.02	-0.044	0.118	0.036	0.087	-0.022	-0.089	-0.001	0.128	-0.023
1:67300001-67400000	1	67300001	67400000	-0.066	-0.004	-0.014	0.002	0.076	0.214	0.06	0.122	-0.107	-0.018	0.008	0.002	-0.198	-0.002	0.109	-0.044	-0.082	0.036	0.032	-0.022	-0.207	-0.001	-0.122	-0.023
1:67400001-67500000	1	67400001	67500000	-0.032	-0.004	-0.062	0.002	0.188	0.214	0.154	0.122	-0.127	-0.018	-0.006	0.002	-0.117	-0.002	-0.094	-0.044	-0.002	0.036	0.017	-0.022	-0.142	-0.001	-0.028	-0.023
1:67500001-67600000	1	67500001	67600000	-0.098	-0.004	0.204	0.002	0.168	0.214	0.282	0.122	-0.167	-0.018	0.116	0.002	-0.053	-0.002	0.202	-0.044	0.002	0.036	0.165	-0.022	-0.039	-0.001	-0.028	-0.023
1:67600001-67700000	1	67600001	67700000	-0.012	-0.004	-0.014	0.002	0.262	0.214	-0.005	0.122	0.006	-0.018	0.029	0.002	-0.148	-0.002	-0.072	-0.044	0.098	0.036	-0.048	-0.022	0.109	-0.001	-0.122	-0.023
1:67700001-67800000	1	67700001	67800000	-0.019	-0.004	0.061	0.002	0.221	0.214	0.048	0.122	0.1	-0.018	-0.041	0.002	-0.466	-0.48	-0.287	-0.321	0.131	0.036	-0.053	-0.022	0	-0.001	-0.071	-0.023
1:67800001-67900000	1	67800001	67900000	-0.121	-0.004	0.021	0.002	0.149	0.214	0.148	0.122	-0.001	-0.018	0.082	0.002	-0.519	-0.48	-0.367	-0.321	0.038	0.036	-0.003	-0.022	-0.069	-0.001	-0.024	-0.023
1:67900001-68000000	1	67900001	68000000	0.004	-0.004	0.242	0.002	0.131	0.214	0.254	0.122	-0.003	-0.018	0.145	0.002	-0.581	-0.48	-0.169	-0.321	-0.051	0.036	0.157	-0.022	0.011	-0.001	0.067	-0.023
1:68000001-68100000	1	68000001	68100000	-0.085	-0.004	0.221	0.002	0.205	0.214	0.211	0.122	0.078	-0.018	0.19	0.002	-0.426	-0.48	-0.252	-0.321	0.095	0.036	0.079	-0.022	-0.02	-0.001	0.172	-0.023
1:68100001-68200000	1	68100001	68200000	0.01	-0.004	-0.075	0.002	0.262	0.214	0.213	0.122	0.011	-0.018	0.014	0.002	-0.426	-0.48	-0.429	-0.321	0.062	0.036	0.034	-0.022	-0.061	-0.001	0.084	-0.023
1:68200001-68300000	1	68200001	68300000	0.086	-0.004	-0.215	0.002	0.306	0.214	0.045	0.122	-0.048	-0.018	-0.156	0.002	-0.439	-0.48	-0.41	-0.321	0.132	0.036	-0.035	-0.022	0.013	-0.001	-0.177	-0.023
1:68300001-68400000	1	68300001	68400000	0.001	-0.004	0.181	0.002	0.249	0.214	0.243	0.122	-0.032	-0.018	0.09	0.002	-0.431	-0.48	-0.076	-0.321	0.119	0.036	0.12	-0.022	0.079	-0.001	0	-0.023
1:68400001-68500000	1	68400001	68500000	NA	NA	NA	NA	NA	NA	NA	NA	NA	NA	NA	NA	NA	NA	NA	NA	NA	NA	NA	NA	NA	NA	NA	NA
1:68500001-68600000	1	68500001	68600000	0.105	-0.004	-0.116	0.002	0.347	0.214	0.017	0.122	0.107	-0.018	-0.143	0.002	-0.388	-0.48	-0.345	-0.321	0.106	0.036	0.012	-0.022	0.063	-0.001	-0.189	-0.023
1:68600001-68700000	1	68600001	68700000	-0.021	-0.004	-0.117	0.002	0.259	0.214	0.146	0.122	0.017	-0.018	0.029	0.002	-0.477	-0.48	-0.378	-0.321	0.055	0.036	0.053	-0.022	-0.044	-0.001	0.061	-0.023
1:68700001-68800000	1	68700001	68800000	-0.096	-0.004	0.143	0.002	0.138	0.214	0.239	0.122	-0.001	-0.018	0.152	0.002	-0.475	-0.48	-0.046	-0.321	0	0.036	0.163	-0.022	-0.095	-0.001	0.156	-0.023
1:68800001-68900000	1	68800001	68900000	0.03	-0.004	0.145	0.002	0.295	0.214	0.248	0.122	-0.002	-0.018	0.081	0.002	-0.574	-0.48	-0.161	-0.321	0.002	0.036	0.252	-0.022	0.023	-0.001	0.241	-0.023
1:68900001-69000000	1	68900001	69000000	0.047	-0.004	0.074	0.002	0.245	0.214	0.261	0.122	-0.072	-0.018	0.075	0.002	-0.524	-0.48	-0.307	-0.321	0.062	0.036	0.115	-0.022	0.033	-0.001	0.01	-0.023
1:69000001-69100000	1	69000001	69100000	0.147	-0.004	-0.109	0.002	0.225	0.214	0.053	0.122	0.159	-0.018	0.082	0.002	-0.426	-0.48	-0.346	-0.321	0.123	0.036	-0.063	-0.022	0.036	-0.001	-0.178	-0.023
1:69100001-69200000	1	69100001	69200000	-0.012	-0.004	-0.019	0.002	0.259	0.214	0.117	0.122	-0.096	-0.018	0.046	0.002	-0.593	-0.48	-0.412	-0.321	0.031	0.036	-0.126	-0.022	-0.006	-0.001	-0.058	-0.023
1:69200001-69300000	1	69200001	69300000	0.012	-0.004	0.146	0.002	0.298	0.214	0.155	0.122	0.146	-0.018	0.144	0.002	-0.419	-0.48	-0.256	-0.321	0.024	0.036	-0.03	-0.022	0.054	-0.001	0.076	-0.023
1:69300001-69400000	1	69300001	69400000	0.184	-0.004	0.405	0.002	0.411	0.214	0.366	0.122	0.274	-0.018	0.308	0.002	-0.216	-0.48	-0.106	-0.321	0.161	0.036	0.203	-0.022	0.216	-0.001	0.186	-0.023
1:69400001-69500000	1	69400001	69500000	0.061	-0.004	0.075	0.002	0.299	0.214	0.187	0.122	0.244	-0.018	0.179	0.002	-0.401	-0.48	-0.273	-0.321	0.146	0.036	0.084	-0.022	0.095	-0.001	-0.023	-0.023
1:69500001-69600000	1	69500001	69600000	0.188	-0.004	0.271	0.002	0.369	0.214	0.264	0.122	0.169	-0.018	0.276	0.002	-0.324	-0.48	-0.3	-0.321	0.192	0.036	0.145	-0.022	0.249	-0.001	0.214	-0.023
1:69600001-69700000	1	69600001	69700000	0.085	-0.004	0.093	0.002	0.242	0.214	0.244	0.122	0.03	-0.018	0.128	0.002	-0.444	-0.48	-0.281	-0.321	0.053	0.036	0.097	-0.022	0.004	-0.001	0.097	-0.023
1:69700001-69800000	1	69700001	69800000	0.077	-0.004	0.06	0.002	0.293	0.214	0.221	0.122	0.04	-0.018	0.046	0.002	-0.45	-0.48	-0.34	-0.321	0.081	0.036	0.02	-0.022	0.112	-0.001	0.05	-0.023
1:69800001-69900000	1	69800001	69900000	0.069	-0.004	0.093	0.002	0.293	0.214	0.13	0.122	0.263	-0.018	0.053	0.002	-0.33	-0.48	-0.249	-0.321	0.112	0.036	-0.047	-0.022	0.084	-0.001	-0.072	-0.023
1:69900001-70000000	1	69900001	70000000	0.107	-0.004	0.077	0.002	0.232	0.214	0.118	0.122	0.137	-0.018	0.056	0.002	-0.475	-0.48	-0.354	-0.321	0.021	0.036	-0.079	-0.022	0.095	-0.001	-0.058	-0.023
1:70000001-70100000	1	70000001	70100000	-0.021	-0.004	-0.014	0.002	0.219	0.214	0.167	0.122	-0.041	-0.018	0.093	0.002	-0.506	-0.48	-0.418	-0.321	0.013	0.036	-0.037	-0.022	0.037	-0.001	0.08	-0.023
1:70100001-70200000	1	70100001	70200000	-0.041	-0.004	-0.09	0.002	0.245	0.214	0.101	0.122	0.086	-0.018	0.005	0.002	-0.459	-0.48	-0.438	-0.321	0.05	0.036	0.008	-0.022	-0.076	-0.001	-0.04	-0.023
1:70200001-70300000	1	70200001	70300000	0.014	-0.004	-0.022	0.002	0.159	0.214	-0.013	0.122	-0.095	-0.018	-0.035	0.002	-0.493	-0.48	-0.29	-0.321	-0.028	0.036	-0.032	-0.022	-0.002	-0.001	-0.082	-0.023
1:70300001-70400000	1	70300001	70400000	NA	NA	NA	NA	NA	NA	NA	NA	NA	NA	NA	NA	NA	NA	NA	NA	NA	NA	NA	NA	NA	NA	NA	NA
1:70400001-70500000	1	70400001	70500000	0.07	-0.004	0.037	0.002	0.201	0.214	0.234	0.122	0.105	-0.018	0.2	0.002	-0.449	-0.48	-0.348	-0.321	0.056	0.036	-0.028	-0.022	0.001	-0.001	0.074	-0.023
1:70500001-70600000	1	70500001	70600000	-0.111	-0.004	-0.008	0.002	0.234	0.214	0.106	0.122	0.011	-0.018	0.079	0.002	-0.586	-0.48	-0.436	-0.321	0.048	0.036	-0.105	-0.022	0.024	-0.001	0.071	-0.023
1:70600001-70700000	1	70600001	70700000	-0.084	-0.004	-0.059	0.002	0.07	0.214	0.142	0.122	-0.25	-0.018	0.03	0.002	-0.605	-0.48	-0.397	-0.321	-0.073	0.036	-0.037	-0.022	-0.216	-0.001	-0.07	-0.023
1:70700001-70800000	1	70700001	70800000	-0.269	-0.004	-0.052	0.002	-0.137	0.214	0.225	0.122	-0.251	-0.018	0.066	0.002	-0.754	-0.48	-0.439	-0.321	-0.181	0.036	-0.004	-0.022	-0.198	-0.001	0.102	-0.023
1:70800001-70900000	1	70800001	70900000	-0.168	-0.004	0.119	0.002	0.073	0.214	0.126	0.122	-0.239	-0.018	-0.03	0.002	-0.671	-0.48	-0.332	-0.321	-0.11	0.036	-0.024	-0.022	-0.179	-0.001	0.007	-0.023
1:70900001-71000000	1	70900001	71000000	-0.035	-0.004	0.048	0.002	0.097	0.214	0.136	0.122	-0.097	-0.018	0.049	0.002	-0.525	-0.48	-0.167	-0.321	0.019	0.036	0.133	-0.022	-0.054	-0.001	0.019	-0.023
1:71000001-71100000	1	71000001	71100000	0.085	-0.004	0.189	0.002	0.286	0.214	0.238	0.122	0.015	-0.018	0.213	0.002	-0.398	-0.48	-0.046	-0.321	0.184	0.036	0.183	-0.022	0.098	-0.001	0.133	-0.023
1:71100001-71200000	1	71100001	71200000	0.071	-0.004	0.01	0.002	0.225	0.214	0.108	0.122	0.04	-0.018	-0.065	0.002	-0.415	-0.48	-0.389	-0.321	0.081	0.036	-0.021	-0.022	0.112	-0.001	-0.062	-0.023
1:71200001-71300000	1	71200001	71300000	0.093	-0.004	0.195	0.002	0.354	0.214	0.162	0.122	0.094	-0.018	0.052	0.002	-0.255	-0.48	-0.39	-0.321	0.221	0.036	-0.027	-0.022	0.188	-0.001	0.025	-0.023
1:71300001-71400000	1	71300001	71400000	0.031	-0.004	0.245	0.002	0.239	0.214	0.252	0.122	0.053	-0.018	0.15	0.002	-0.518	-0.48	-0.17	-0.321	0.071	0.036	0.064	-0.022	0.02	-0.001	0.143	-0.023
1:71400001-71500000	1	71400001	71500000	0.032	-0.004	0.052	0.002	0.298	0.214	0.196	0.122	-0.069	-0.018	-0.009	0.002	-0.493	-0.48	-0.49	-0.321	0.102	0.036	-0.074	-0.022	0.12	-0.001	0.041	-0.023
1:71500001-71600000	1	71500001	71600000	-0.133	-0.004	0.016	0.002	0.228	0.214	0.043	0.122	-0.089	-0.018	0.042	0.002	-0.482	-0.48	-0.304	-0.321	0.014	0.036	-0.05	-0.022	0.124	-0.001	0.051	-0.023
1:71600001-71700000	1	71600001	71700000	0.065	-0.004	0.011	0.002	0.296	0.214	0.054	0.122	0.048	-0.018	-0.093	0.002	-0.273	-0.48	-0.432	-0.321	0.182	0.036	-0.085	-0.022	0.135	-0.001	-0.07	-0.023
1:71700001-71800000	1	71700001	71800000	0.035	-0.004	0.131	0.002	0.195	0.214	0.115	0.122	-0.018	-0.018	0.049	0.002	-0.6	-0.48	-0.356	-0.321	0.009	0.036	-0.034	-0.022	0.106	-0.001	0.01	-0.023
1:71800001-71900000	1	71800001	71900000	0.039	-0.004	-0.066	0.002	0.223	0.214	-0.025	0.122	-0.097	-0.018	-0.135	0.002	-0.427	-0.48	-0.344	-0.321	0.05	0.036	-0.182	-0.022	0.01	-0.001	-0.154	-0.023
1:71900001-72000000	1	71900001	72000000	-0.04	-0.004	0.107	0.002	0.292	0.214	0.06	0.122	-0.004	-0.018	0.052	0.002	-0.441	-0.48	-0.254	-0.321	0.069	0.036	-0.027	-0.022	0.024	-0.001	-0.016	-0.023
1:72000001-72100000	1	72000001	72100000	0.064	-0.004	0.128	0.002	0.248	0.214	0.052	0.122	-0.089	-0.018	0.022	0.002	-0.414	-0.48	-0.151	-0.321	0.029	0.036	0.022	-0.022	0.054	-0.001	-0.05	-0.023
1:72100001-72200000	1	72100001	72200000	0.049	-0.004	0.052	0.002	0.206	0.214	0.046	0.122	-0.038	-0.018	0.092	0.002	-0.457	-0.48	-0.207	-0.321	0.018	0.036	-0.064	-0.022	0.027	-0.001	0.052	-0.023
1:72200001-72300000	1	72200001	72300000	-0.022	-0.004	-0.127	0.002	0.168	0.214	-0.016	0.122	0.015	-0.018	-0.125	0.002	-0.454	-0.48	-0.393	-0.321	0.011	0.036	-0.107	-0.022	-0.054	-0.001	-0.174	-0.023
1:72300001-72400000	1	72300001	72400000	0.073	-0.004	0.165	0.002	0.135	0.214	0.151	0.122	-0.185	-0.018	0.093	0.002	-0.461	-0.48	-0.161	-0.321	0.017	0.036	0.059	-0.022	-0.05	-0.001	0.035	-0.023
1:72400001-72500000	1	72400001	72500000	-0.04	-0.004	0.097	0.002	0.198	0.214	0.045	0.122	0.143	-0.018	-0.046	0.002	-0.561	-0.48	-0.206	-0.321	-0.034	0.036	-0.028	-0.022	-0.002	-0.001	-0.1	-0.023
1:72500001-72600000	1	72500001	72600000	-0.04	-0.004	-0.002	0.002	0.117	0.214	0.187	0.122	-0.099	-0.018	0.048	0.002	-0.574	-0.48	-0.376	-0.321	-0.097	0.036	-0.012	-0.022	-0.085	-0.001	0.054	-0.023
1:72600001-72700000	1	72600001	72700000	-0.083	-0.004	-0.117	0.002	0.265	0.214	0.081	0.122	-0.003	-0.018	-0.016	0.002	-0.6	-0.48	-0.368	-0.321	-0.043	0.036	-0.136	-0.022	0.013	-0.001	-0.137	-0.023
1:72700001-72800000	1	72700001	72800000	NA	NA	NA	NA	NA	NA	NA	NA	NA	NA	NA	NA	NA	NA	NA	NA	NA	NA	NA	NA	NA	NA	NA	NA
1:72800001-72900000	1	72800001	72900000	NA	NA	NA	NA	NA	NA	NA	NA	NA	NA	NA	NA	NA	NA	NA	NA	NA	NA	NA	NA	NA	NA	NA	NA
1:72900001-73000000	1	72900001	73000000	0.062	-0.004	0.042	0.002	0.14	0.214	0.048	0.122	-0.119	-0.018	-0.052	0.002	-0.512	-0.48	-0.327	-0.321	0.119	0.036	-0.062	-0.022	0.048	-0.001	-0.1	-0.023
1:73000001-73100000	1	73000001	73100000	0.145	-0.004	0.072	0.002	0.243	0.214	0.165	0.122	-0.014	-0.018	0.083	0.002	-0.427	-0.48	-0.196	-0.321	0.044	0.036	-0.013	-0.022	0.015	-0.001	0.074	-0.023
1:73100001-73200000	1	73100001	73200000	0.039	-0.004	0.049	0.002	0.149	0.214	0.154	0.122	-0.138	-0.018	-0.007	0.002	-0.48	-0.48	-0.361	-0.321	0.046	0.036	-0.073	-0.022	0.062	-0.001	0	-0.023
1:73200001-73300000	1	73200001	73300000	0.072	-0.004	0.173	0.002	0.197	0.214	0.159	0.122	-0.005	-0.018	0.09	0.002	-0.382	-0.48	-0.332	-0.321	0.097	0.036	0.036	-0.022	0.122	-0.001	0.147	-0.023
1:73300001-73400000	1	73300001	73400000	0.083	-0.004	0.164	0.002	0.248	0.214	0.149	0.122	-0.246	-0.018	0.043	0.002	-0.509	-0.48	-0.519	-0.321	-0.023	0.036	-0.042	-0.022	-0.016	-0.001	0.1	-0.023
1:73400001-73500000	1	73400001	73500000	-0.032	-0.004	0.079	0.002	0.218	0.214	0.104	0.122	-0.115	-0.018	-0.039	0.002	-0.468	-0.48	-0.37	-0.321	-0.072	0.036	0.015	-0.022	0.04	-0.001	-0.139	-0.023
1:73500001-73600000	1	73500001	73600000	0.157	-0.004	-0.064	0.002	0.304	0.214	-0.024	0.122	0.014	-0.018	-0.06	0.002	-0.369	-0.48	-0.455	-0.321	0.114	0.036	-0.18	-0.022	0.091	-0.001	-0.205	-0.023
1:73600001-73700000	1	73600001	73700000	-0.066	-0.004	0.121	0.002	0.175	0.214	0.056	0.122	-0.084	-0.018	-0.012	0.002	-0.441	-0.48	-0.282	-0.321	0.153	0.036	-0.047	-0.022	0.118	-0.001	0.026	-0.023
1:73700001-73800000	1	73700001	73800000	-0.08	-0.004	0.076	0.002	0.116	0.214	0.22	0.122	-0.215	-0.018	0.028	0.002	-0.605	-0.48	-0.319	-0.321	-0.071	0.036	0.005	-0.022	-0.062	-0.001	0.134	-0.023
1:73800001-73900000	1	73800001	73900000	0.001	-0.004	0.049	0.002	0.143	0.214	0.151	0.122	-0.081	-0.018	0.006	0.002	-0.438	-0.48	-0.425	-0.321	0.076	0.036	-0.018	-0.022	-0.01	-0.001	0.046	-0.023
1:73900001-74000000	1	73900001	74000000	0.004	-0.004	-0.04	0.002	0.217	0.214	-0.034	0.122	0.022	-0.018	-0.144	0.002	-0.518	-0.48	-0.444	-0.321	-0.048	0.036	-0.151	-0.022	-0.027	-0.001	-0.171	-0.023
1:74000001-74100000	1	74000001	74100000	0.016	-0.004	0.123	0.002	0.285	0.214	0.066	0.122	0.056	-0.018	-0.033	0.002	-0.411	-0.48	-0.175	-0.321	0.051	0.036	0.048	-0.022	0.074	-0.001	-0.018	-0.023
1:74100001-74200000	1	74100001	74200000	0.013	-0.004	0.071	0.002	0.204	0.214	0.13	0.122	-0.172	-0.018	0.039	0.002	-0.392	-0.48	-0.165	-0.321	0.002	0.036	-0.048	-0.022	-0.001	-0.001	0.039	-0.023
1:74200001-74300000	1	74200001	74300000	0.027	-0.004	-0.047	0.002	0.203	0.214	0.061	0.122	0.131	-0.018	-0.165	0.002	-0.404	-0.48	-0.271	-0.321	0.137	0.036	-0.154	-0.022	0.029	-0.001	-0.262	-0.023
1:74300001-74400000	1	74300001	74400000	-0.009	-0.004	0.146	0.002	0.125	0.214	0.221	0.122	-0.108	-0.018	0.045	0.002	-0.588	-0.48	-0.281	-0.321	-0.064	0.036	0.058	-0.022	-0.074	-0.001	0.102	-0.023
1:74400001-74500000	1	74400001	74500000	0.024	-0.004	0.051	0.002	0.272	0.214	0.14	0.122	-0.001	-0.018	-0.015	0.002	-0.312	-0.48	-0.38	-0.321	0.101	0.036	-0.051	-0.022	0.048	-0.001	0.028	-0.023
1:74500001-74600000	1	74500001	74600000	0.064	-0.004	0	0.002	0.168	0.214	0.055	0.122	0.062	-0.018	-0.079	0.002	-0.517	-0.48	-0.489	-0.321	0.036	0.036	-0.042	-0.022	0.087	-0.001	-0.052	-0.023
1:74600001-74700000	1	74600001	74700000	-0.101	-0.004	-0.089	0.002	0.144	0.214	-0.021	0.122	-0.164	-0.018	-0.065	0.002	-0.587	-0.48	-0.291	-0.321	-0.03	0.036	-0.098	-0.022	-0.094	-0.001	-0.1	-0.023
1:74700001-74800000	1	74700001	74800000	0.021	-0.004	-0.024	0.002	0.252	0.214	0.141	0.122	0.013	-0.018	-0.034	0.002	-0.405	-0.48	-0.372	-0.321	-0.001	0.036	-0.07	-0.022	-0.051	-0.001	0.046	-0.023
1:74800001-74900000	1	74800001	74900000	-0.024	-0.004	0.164	0.002	0.28	0.214	0.277	0.122	-0.015	-0.018	0.042	0.002	-0.382	-0.48	-0.249	-0.321	0.091	0.036	0.107	-0.022	-0.086	-0.001	0.074	-0.023
1:74900001-75000000	1	74900001	75000000	0.027	-0.004	0.048	0.002	0.275	0.214	0.326	0.122	-0.009	-0.018	0.074	0.002	-0.521	-0.48	-0.358	-0.321	0.048	0.036	0.122	-0.022	0.005	-0.001	0.116	-0.023
1:75000001-75100000	1	75000001	75100000	0.027	-0.004	0.104	0.002	0.235	0.214	0.273	0.122	-0.072	-0.018	0.103	0.002	-0.475	-0.48	-0.344	-0.321	-0.034	0.036	-0.02	-0.022	0.094	-0.001	0.133	-0.023
1:75100001-75200000	1	75100001	75200000	-0.037	-0.004	0.12	0.002	0.159	0.214	0.053	0.122	-0.301	-0.018	-0.093	0.002	-0.496	-0.48	-0.125	-0.321	0.034	0.036	-0.01	-0.022	-0.021	-0.001	-0.046	-0.023
1:75200001-75300000	1	75200001	75300000	0.047	-0.004	-0.037	0.002	0.285	0.214	0.038	0.122	-0.053	-0.018	-0.067	0.002	-0.503	-0.48	-0.379	-0.321	0.104	0.036	-0.061	-0.022	0.027	-0.001	0.018	-0.023
1:75300001-75400000	1	75300001	75400000	0.214	-0.004	0.096	0.002	0.351	0.214	0.068	0.122	0.106	-0.018	-0.02	0.002	-0.291	-0.48	-0.353	-0.321	0.257	0.036	0.016	-0.022	0.188	-0.001	-0.081	-0.023
1:75400001-75500000	1	75400001	75500000	0.025	-0.004	0.177	0.002	0.15	0.214	0.12	0.122	-0.045	-0.018	0.028	0.002	-0.447	-0.48	-0.376	-0.321	0.005	0.036	0.083	-0.022	-0.098	-0.001	0.034	-0.023
1:75500001-75600000	1	75500001	75600000	0.025	-0.004	0.111	0.002	0.205	0.214	0.014	0.122	-0.075	-0.018	-0.039	0.002	-0.493	-0.48	-0.363	-0.321	0.061	0.036	-0.03	-0.022	0.003	-0.001	-0.019	-0.023
1:75600001-75700000	1	75600001	75700000	-0.065	-0.004	-0.056	0.002	0.147	0.214	0.066	0.122	-0.284	-0.018	-0.067	0.002	-0.5	-0.48	-0.444	-0.321	0.064	0.036	-0.12	-0.022	-0.019	-0.001	0.069	-0.023
1:75700001-75800000	1	75700001	75800000	0.026	-0.004	-0.047	0.002	0.208	0.214	-0.007	0.122	0.054	-0.018	-0.088	0.002	-0.426	-0.48	-0.428	-0.321	0.098	0.036	-0.09	-0.022	-0.01	-0.001	-0.083	-0.023
1:75800001-75900000	1	75800001	75900000	0.198	-0.004	0.052	0.002	0.28	0.214	0.044	0.122	-0.005	-0.018	-0.014	0.002	-0.372	-0.48	-0.21	-0.321	0.099	0.036	-0.038	-0.022	0.117	-0.001	0.018	-0.023
1:75900001-76000000	1	75900001	76000000	-0.038	-0.004	0.034	0.002	0.19	0.214	0.066	0.122	-0.118	-0.018	-0.013	0.002	-0.54	-0.48	-0.309	-0.321	-0.02	0.036	-0.029	-0.022	0.069	-0.001	0.095	-0.023
1:76000001-76100000	1	76000001	76100000	-0.04	-0.004	-0.172	0.002	0.115	0.214	-0.127	0.122	-0.127	-0.018	-0.212	0.002	-0.431	-0.48	-0.546	-0.321	0.006	0.036	-0.23	-0.022	-0.119	-0.001	-0.172	-0.023
1:76100001-76200000	1	76100001	76200000	-0.017	-0.004	0.144	0.002	0.23	0.214	0.127	0.122	-0.132	-0.018	0.139	0.002	-0.453	-0.48	-0.091	-0.321	0.098	0.036	0.107	-0.022	0.103	-0.001	0.101	-0.023
1:76200001-76300000	1	76200001	76300000	NA	NA	NA	NA	NA	NA	NA	NA	NA	NA	NA	NA	NA	NA	NA	NA	NA	NA	NA	NA	NA	NA	NA	NA
1:76300001-76400000	1	76300001	76400000	-0.071	-0.004	0.114	0.002	0.13	0.214	-0.11	0.122	-0.161	-0.018	0.048	0.002	-0.454	-0.48	-0.201	-0.321	-0.007	0.036	0.029	-0.022	0.031	-0.001	-0.225	-0.023
1:76400001-76500000	1	76400001	76500000	0.115	-0.004	0.209	0.002	0.228	0.214	0.161	0.122	-0.003	-0.018	0.119	0.002	-0.411	-0.48	-0.123	-0.321	0.118	0.036	0.143	-0.022	-0.049	-0.001	0.191	-0.023
1:76500001-76600000	1	76500001	76600000	-0.089	-0.004	0.046	0.002	0.132	0.214	0.096	0.122	-0.293	-0.018	-0.042	0.002	-0.546	-0.48	-0.375	-0.321	-0.081	0.036	0.048	-0.022	-0.037	-0.001	0.046	-0.023
1:76600001-76700000	1	76600001	76700000	0.022	-0.004	0.114	0.002	0.212	0.214	0.125	0.122	0.085	-0.018	-0.006	0.002	-0.404	-0.48	-0.183	-0.321	-0.021	0.036	-0.023	-0.022	0.059	-0.001	0.115	-0.023
1:76700001-76800000	1	76700001	76800000	0.027	-0.004	0.063	0.002	0.199	0.214	0.108	0.122	-0.065	-0.018	-0.007	0.002	-0.455	-0.48	-0.427	-0.321	0.015	0.036	-0.047	-0.022	0.004	-0.001	0.06	-0.023
1:76800001-76900000	1	76800001	76900000	0.002	-0.004	-0.14	0.002	0.166	0.214	-0.104	0.122	-0.232	-0.018	-0.126	0.002	-0.45	-0.48	-0.383	-0.321	0.122	0.036	-0.023	-0.022	0.025	-0.001	-0.013	-0.023
1:76900001-77000000	1	76900001	77000000	0.09	-0.004	-0.113	0.002	0.34	0.214	-0.039	0.122	-0.018	-0.018	-0.045	0.002	-0.353	-0.48	-0.442	-0.321	0.125	0.036	-0.133	-0.022	0.146	-0.001	-0.181	-0.023
1:77000001-77100000	1	77000001	77100000	0.036	-0.004	0.002	0.002	0.246	0.214	0.07	0.122	-0.062	-0.018	-0.033	0.002	-0.404	-0.48	-0.329	-0.321	-0.057	0.036	0.086	-0.022	0.057	-0.001	0.088	-0.023
1:77100001-77200000	1	77100001	77200000	0.034	-0.004	0.116	0.002	0.157	0.214	0.009	0.122	-0.151	-0.018	-0.122	0.002	-0.391	-0.48	-0.244	-0.321	0.029	0.036	0.017	-0.022	-0.077	-0.001	-0.059	-0.023
1:77200001-77300000	1	77200001	77300000	0.093	-0.004	0.027	0.002	0.277	0.214	0.046	0.122	-0.119	-0.018	-0.105	0.002	-0.436	-0.48	-0.296	-0.321	0.093	0.036	-0.078	-0.022	0.096	-0.001	0.049	-0.023
1:77300001-77400000	1	77300001	77400000	0.058	-0.004	0.052	0.002	0.342	0.214	0.122	0.122	0.009	-0.018	-0.054	0.002	-0.428	-0.48	-0.375	-0.321	0.129	0.036	0.004	-0.022	0.092	-0.001	0.063	-0.023
1:77400001-77500000	1	77400001	77500000	0.145	-0.004	0.101	0.002	0.361	0.214	0.022	0.122	0.004	-0.018	-0.107	0.002	-0.298	-0.48	-0.479	-0.321	0.209	0.036	-0.055	-0.022	0.199	-0.001	0.018	-0.023
1:77500001-77600000	1	77500001	77600000	0.018	-0.004	0.116	0.002	0.197	0.214	0.072	0.122	-0.157	-0.018	-0.05	0.002	-0.503	-0.48	-0.365	-0.321	0.017	0.036	-0.057	-0.022	-0.052	-0.001	0.01	-0.023
1:77600001-77700000	1	77600001	77700000	0.082	-0.004	0.043	0.002	0.216	0.214	0.194	0.122	-0.005	-0.018	0.124	0.002	-0.311	-0.48	-0.208	-0.321	0.062	0.036	0.14	-0.022	0.04	-0.001	0.131	-0.023
1:77700001-77800000	1	77700001	77800000	-0.064	-0.004	0.057	0.002	0.153	0.214	-0.068	0.122	-0.224	-0.018	-0.158	0.002	-0.441	-0.48	-0.236	-0.321	0.002	0.036	-0.104	-0.022	-0.073	-0.001	-0.088	-0.023
1:77800001-77900000	1	77800001	77900000	0.03	-0.004	0.088	0.002	0.164	0.214	0.119	0.122	-0.063	-0.018	0.016	0.002	-0.465	-0.48	-0.206	-0.321	-0.022	0.036	-0.004	-0.022	0.023	-0.001	-0.06	-0.023
1:77900001-78000000	1	77900001	78000000	-0.016	-0.004	-0.097	0.002	0.184	0.214	0.007	0.122	-0.24	-0.018	-0.067	0.002	-0.501	-0.48	-0.411	-0.321	0.08	0.036	-0.081	-0.022	-0.023	-0.001	-0.015	-0.023
1:78000001-78100000	1	78000001	78100000	-0.054	-0.004	-0.137	0.002	0.021	0.214	0.04	0.122	-0.077	-0.018	-0.087	0.002	-0.611	-0.48	-0.313	-0.321	-0.019	0.036	-0.026	-0.022	-0.063	-0.001	-0.046	-0.023
1:78100001-78200000	1	78100001	78200000	-0.277	-0.004	-0.071	0.002	-0.17	0.214	0.074	0.122	-0.382	-0.018	-0.089	0.002	-0.736	-0.48	-0.205	-0.321	-0.103	0.036	0.137	-0.022	-0.167	-0.001	-0.036	-0.023
1:78200001-78300000	1	78200001	78300000	-0.202	-0.004	-0.021	0.002	-0.084	0.214	0.119	0.122	-0.388	-0.018	-0.066	0.002	-0.578	-0.48	-0.237	-0.321	-0.081	0.036	0.076	-0.022	-0.097	-0.001	0.122	-0.023
1:78300001-78400000	1	78300001	78400000	-0.233	-0.004	0.244	0.002	-0.067	0.214	0.151	0.122	-0.469	-0.018	0.073	0.002	-0.642	-0.48	0.089	-0.321	-0.186	0.036	0.158	-0.022	-0.211	-0.001	0.087	-0.023
1:78400001-78500000	1	78400001	78500000	-0.149	-0.004	-0.306	0.002	-0.034	0.214	-0.141	0.122	-0.369	-0.018	-0.263	0.002	-0.77	-0.48	-0.544	-0.321	-0.12	0.036	-0.23	-0.022	-0.275	-0.001	-0.165	-0.023
1:78500001-78600000	1	78500001	78600000	-0.177	-0.004	0.105	0.002	0.047	0.214	0.13	0.122	-0.12	-0.018	-0.061	0.002	-0.514	-0.48	-0.06	-0.321	-0.094	0.036	0.183	-0.022	-0.096	-0.001	0.056	-0.023
1:78600001-78700000	1	78600001	78700000	0.291	-0.004	0.118	0.002	0.435	0.214	0.144	0.122	0.036	-0.018	-0.026	0.002	-0.296	-0.48	-0.329	-0.321	0.203	0.036	0.048	-0.022	0.216	-0.001	0.032	-0.023
1:78700001-78800000	1	78700001	78800000	0.07	-0.004	-0.008	0.002	0.268	0.214	0.009	0.122	0.003	-0.018	-0.211	0.002	-0.265	-0.48	-0.541	-0.321	0.044	0.036	-0.122	-0.022	0.151	-0.001	-0.055	-0.023
1:78800001-78900000	1	78800001	78900000	0.038	-0.004	0.1	0.002	0.248	0.214	0.097	0.122	0.068	-0.018	-0.04	0.002	-0.456	-0.48	-0.098	-0.321	0.091	0.036	0.05	-0.022	0.121	-0.001	0.009	-0.023
1:78900001-79000000	1	78900001	79000000	0.031	-0.004	0.042	0.002	0.193	0.214	-0.087	0.122	-0.137	-0.018	-0.196	0.002	-0.429	-0.48	-0.299	-0.321	0.039	0.036	-0.088	-0.022	0.005	-0.001	-0.114	-0.023
1:79000001-79100000	1	79000001	79100000	0.07	-0.004	-0.069	0.002	0.202	0.214	-0.056	0.122	-0.024	-0.018	-0.126	0.002	-0.405	-0.48	-0.305	-0.321	0.071	0.036	-0.04	-0.022	0.016	-0.001	-0.123	-0.023
1:79100001-79200000	1	79100001	79200000	0.011	-0.004	-0.275	0.002	0.209	0.214	-0.115	0.122	0.036	-0.018	-0.421	0.002	-0.417	-0.48	-0.556	-0.321	0.098	0.036	-0.253	-0.022	0.036	-0.001	-0.376	-0.023
1:79200001-79300000	1	79200001	79300000	0.041	-0.004	0.158	0.002	0.166	0.214	0.095	0.122	-0.153	-0.018	-0.043	0.002	-0.529	-0.48	-0.214	-0.321	-0.027	0.036	-0.017	-0.022	0.003	-0.001	-0.012	-0.023
1:79300001-79400000	1	79300001	79400000	0.061	-0.004	0.137	0.002	0.278	0.214	0.156	0.122	-0.128	-0.018	0.027	0.002	-0.464	-0.48	-0.45	-0.321	0.08	0.036	-0.056	-0.022	0.082	-0.001	0.074	-0.023
1:79400001-79500000	1	79400001	79500000	0.006	-0.004	0.052	0.002	0.113	0.214	0.043	0.122	-0.17	-0.018	0.001	0.002	-0.491	-0.48	-0.267	-0.321	-0.134	0.036	-0.008	-0.022	0.012	-0.001	0.018	-0.023
1:79500001-79600000	1	79500001	79600000	-0.014	-0.004	-0.007	0.002	0.132	0.214	0.067	0.122	-0.025	-0.018	-0.044	0.002	-0.436	-0.48	-0.448	-0.321	0.011	0.036	-0.086	-0.022	0.016	-0.001	-0.042	-0.023
1:79600001-79700000	1	79600001	79700000	0.054	-0.004	0.2	0.002	0.177	0.214	0.211	0.122	-0.088	-0.018	0.108	0.002	-0.495	-0.48	-0.135	-0.321	0.092	0.036	0.109	-0.022	-0.002	-0.001	0.15	-0.023
1:79700001-79800000	1	79700001	79800000	-0.054	-0.004	0.14	0.002	0.196	0.214	0.054	0.122	-0.098	-0.018	-0.086	0.002	-0.556	-0.48	-0.29	-0.321	-0.011	0.036	-0.067	-0.022	-0.023	-0.001	-0.037	-0.023
1:79800001-79900000	1	79800001	79900000	0.027	-0.004	0.08	0.002	0.182	0.214	0.002	0.122	-0.114	-0.018	-0.104	0.002	-0.471	-0.48	-0.315	-0.321	-0.051	0.036	-0.108	-0.022	-0.041	-0.001	-0.003	-0.023
1:79900001-80000000	1	79900001	80000000	-0.086	-0.004	0.165	0.002	0.082	0.214	0.078	0.122	-0.138	-0.018	0.017	0.002	-0.502	-0.48	-0.294	-0.321	-0.107	0.036	0.014	-0.022	0.068	-0.001	0.074	-0.023
1:80000001-80100000	1	80000001	80100000	0.045	-0.004	0.048	0.002	0.181	0.214	0.086	0.122	-0.151	-0.018	-0.06	0.002	-0.533	-0.48	-0.403	-0.321	0.017	0.036	-0.057	-0.022	0.037	-0.001	0.053	-0.023
1:80100001-80200000	1	80100001	80200000	0.001	-0.004	0.19	0.002	0.133	0.214	0.052	0.122	-0.128	-0.018	-0.041	0.002	-0.566	-0.48	-0.302	-0.321	-0.061	0.036	-0.039	-0.022	-0.102	-0.001	-0.028	-0.023
1:80200001-80300000	1	80200001	80300000	0.082	-0.004	0.103	0.002	0.177	0.214	-0.007	0.122	-0.165	-0.018	-0.129	0.002	-0.47	-0.48	-0.101	-0.321	0.051	0.036	0.007	-0.022	0.031	-0.001	-0.078	-0.023
1:80300001-80400000	1	80300001	80400000	0.053	-0.004	0.153	0.002	0.289	0.214	0.131	0.122	-0.09	-0.018	-0.141	0.002	-0.474	-0.48	-0.332	-0.321	0.024	0.036	-0.03	-0.022	0.118	-0.001	0.038	-0.023
1:80400001-80500000	1	80400001	80500000	0	-0.004	0.132	0.002	0.187	0.214	0.172	0.122	-0.157	-0.018	0.068	0.002	-0.471	-0.48	-0.216	-0.321	0.074	0.036	0.07	-0.022	0.083	-0.001	0.17	-0.023
1:80500001-80600000	1	80500001	80600000	0.081	-0.004	0.055	0.002	0.23	0.214	-0.062	0.122	-0.061	-0.018	-0.096	0.002	-0.416	-0.48	-0.436	-0.321	0.03	0.036	-0.218	-0.022	-0.038	-0.001	-0.084	-0.023
1:80600001-80700000	1	80600001	80700000	-0.001	-0.004	-0.018	0.002	0.19	0.214	0.025	0.122	-0.164	-0.018	-0.14	0.002	-0.497	-0.48	-0.38	-0.321	-0.029	0.036	-0.144	-0.022	-0.062	-0.001	-0.069	-0.023
1:80700001-80800000	1	80700001	80800000	-0.048	-0.004	0.137	0.002	0.162	0.214	0.037	0.122	-0.264	-0.018	-0.009	0.002	-0.427	-0.48	-0.335	-0.321	0.092	0.036	0.003	-0.022	-0.055	-0.001	-0.01	-0.023
1:80800001-80900000	1	80800001	80900000	-0.123	-0.004	0.123	0.002	0.145	0.214	0.097	0.122	0.025	-0.018	0.004	0.002	-0.655	-0.48	-0.188	-0.321	-0.043	0.036	0.011	-0.022	-0.028	-0.001	0.046	-0.023
1:80900001-81000000	1	80900001	81000000	-0.067	-0.004	0.229	0.002	0.08	0.214	0.24	0.122	-0.184	-0.018	0.142	0.002	-0.528	-0.48	-0.247	-0.321	-0.036	0.036	0.091	-0.022	-0.123	-0.001	0.219	-0.023
1:81000001-81100000	1	81000001	81100000	0.134	-0.004	0.157	0.002	0.23	0.214	0.009	0.122	0.048	-0.018	-0.027	0.002	-0.434	-0.48	-0.228	-0.321	0.098	0.036	-0.139	-0.022	0.097	-0.001	-0.138	-0.023
1:81100001-81200000	1	81100001	81200000	0.022	-0.004	0.102	0.002	0.263	0.214	0.13	0.122	0.06	-0.018	0.044	0.002	-0.387	-0.48	-0.464	-0.321	0.032	0.036	-0.096	-0.022	0.099	-0.001	0.035	-0.023
1:81200001-81300000	1	81200001	81300000	0.071	-0.004	0.062	0.002	0.178	0.214	0.129	0.122	-0.121	-0.018	0.01	0.002	-0.524	-0.48	-0.456	-0.321	0.079	0.036	-0.123	-0.022	0.008	-0.001	0.069	-0.023
1:81300001-81400000	1	81300001	81400000	-0.014	-0.004	-0.018	0.002	0.154	0.214	0.02	0.122	-0.256	-0.018	-0.07	0.002	-0.568	-0.48	-0.455	-0.321	-0.041	0.036	-0.111	-0.022	-0.017	-0.001	-0.099	-0.023
1:81400001-81500000	1	81400001	81500000	-0.039	-0.004	0.062	0.002	0.253	0.214	0.214	0.122	-0.071	-0.018	0.081	0.002	-0.583	-0.48	-0.232	-0.321	-0.022	0.036	0.05	-0.022	-0.14	-0.001	0.103	-0.023
1:81500001-81600000	1	81500001	81600000	0.008	-0.004	0.15	0.002	0.238	0.214	0.186	0.122	-0.037	-0.018	0.009	0.002	-0.55	-0.48	-0.353	-0.321	0.09	0.036	0.007	-0.022	0.05	-0.001	0.1	-0.023
1:81600001-81700000	1	81600001	81700000	0.015	-0.004	0.018	0.002	0.206	0.214	0.227	0.122	-0.174	-0.018	-0.004	0.002	-0.461	-0.48	-0.479	-0.321	0.103	0.036	-0.031	-0.022	-0.011	-0.001	0.135	-0.023
1:81700001-81800000	1	81700001	81800000	-0.057	-0.004	0.048	0.002	0.207	0.214	0.258	0.122	-0.113	-0.018	0.042	0.002	-0.505	-0.48	-0.407	-0.321	0.01	0.036	0.023	-0.022	0.115	-0.001	0.139	-0.023
1:81800001-81900000	1	81800001	81900000	-0.029	-0.004	-0.011	0.002	0.17	0.214	0.089	0.122	-0.107	-0.018	-0.092	0.002	-0.463	-0.48	-0.286	-0.321	0.052	0.036	-0.011	-0.022	0.084	-0.001	-0.059	-0.023
1:81900001-82000000	1	81900001	82000000	-0.142	-0.004	0.027	0.002	0.077	0.214	0.104	0.122	-0.319	-0.018	-0.022	0.002	-0.503	-0.48	-0.308	-0.321	0.02	0.036	0.07	-0.022	-0.025	-0.001	0.012	-0.023
1:82000001-82100000	1	82000001	82100000	-0.062	-0.004	0.113	0.002	0.118	0.214	0.215	0.122	-0.158	-0.018	0.042	0.002	-0.52	-0.48	-0.457	-0.321	0.035	0.036	-0.026	-0.022	-0.068	-0.001	0.04	-0.023
1:82100001-82200000	1	82100001	82200000	-0.158	-0.004	0.197	0.002	0.079	0.214	0.307	0.122	-0.264	-0.018	0.174	0.002	-0.67	-0.48	-0.256	-0.321	-0.168	0.036	0.089	-0.022	-0.097	-0.001	0.173	-0.023
1:82200001-82300000	1	82200001	82300000	-0.223	-0.004	0.038	0.002	-0.037	0.214	0.138	0.122	-0.355	-0.018	0.007	0.002	-0.657	-0.48	-0.298	-0.321	-0.073	0.036	0.006	-0.022	-0.217	-0.001	0.004	-0.023
1:82300001-82400000	1	82300001	82400000	0.004	-0.004	0.084	0.002	0.178	0.214	0.128	0.122	0.062	-0.018	0.101	0.002	-0.546	-0.48	-0.255	-0.321	0.01	0.036	-0.025	-0.022	-0.055	-0.001	0.14	-0.023
1:82400001-82500000	1	82400001	82500000	-0.055	-0.004	0.082	0.002	0.168	0.214	0.208	0.122	-0.047	-0.018	0.066	0.002	-0.494	-0.48	-0.264	-0.321	0.034	0.036	0.021	-0.022	0.004	-0.001	0.068	-0.023
1:82500001-82600000	1	82500001	82600000	0.018	-0.004	0.027	0.002	0.286	0.214	0.079	0.122	-0.051	-0.018	-0.055	0.002	-0.344	-0.48	-0.419	-0.321	0.109	0.036	-0.018	-0.022	0.01	-0.001	-0.13	-0.023
1:82600001-82700000	1	82600001	82700000	NA	NA	NA	NA	NA	NA	NA	NA	NA	NA	NA	NA	NA	NA	NA	NA	NA	NA	NA	NA	NA	NA	NA	NA
1:82700001-82800000	1	82700001	82800000	0.012	-0.004	0.171	0.002	0.258	0.214	0.256	0.122	-0.018	-0.018	0.062	0.002	-0.474	-0.48	-0.298	-0.321	0.051	0.036	0.007	-0.022	0.058	-0.001	0.113	-0.023
1:82800001-82900000	1	82800001	82900000	-0.017	-0.004	0.216	0.002	0.193	0.214	0.245	0.122	-0.034	-0.018	0.111	0.002	-0.518	-0.48	-0.232	-0.321	-0.022	0.036	0.029	-0.022	0.071	-0.001	0.077	-0.023
1:82900001-83000000	1	82900001	83000000	0.077	-0.004	0.124	0.002	0.3	0.214	0.274	0.122	0.11	-0.018	0.165	0.002	-0.392	-0.48	-0.326	-0.321	0.171	0.036	0.165	-0.022	0.114	-0.001	0.199	-0.023
1:83000001-83100000	1	83000001	83100000	0.046	-0.004	0.111	0.002	0.249	0.214	0.287	0.122	0.045	-0.018	0.123	0.002	-0.473	-0.48	-0.295	-0.321	0.041	0.036	0.113	-0.022	0.003	-0.001	0.121	-0.023
1:83100001-83200000	1	83100001	83200000	-0.079	-0.004	0.12	0.002	0.133	0.214	0.273	0.122	-0.024	-0.018	0.163	0.002	-0.546	-0.48	-0.401	-0.321	-0.041	0.036	0.068	-0.022	-0.042	-0.001	0.216	-0.023
1:83200001-83300000	1	83200001	83300000	0.031	-0.004	0.073	0.002	0.168	0.214	0.238	0.122	0.04	-0.018	0.052	0.002	-0.492	-0.48	-0.306	-0.321	-0.029	0.036	0.022	-0.022	-0.059	-0.001	0.087	-0.023
1:83300001-83400000	1	83300001	83400000	-0.002	-0.004	0.108	0.002	0.213	0.214	0.177	0.122	0.014	-0.018	0.061	0.002	-0.553	-0.48	-0.163	-0.321	0.008	0.036	0.023	-0.022	-0.003	-0.001	0.028	-0.023
1:83400001-83500000	1	83400001	83500000	-0.046	-0.004	0.201	0.002	0.23	0.214	0.265	0.122	-0.065	-0.018	0.109	0.002	-0.451	-0.48	-0.187	-0.321	0.074	0.036	0.126	-0.022	0.013	-0.001	0.065	-0.023
1:83500001-83600000	1	83500001	83600000	0.065	-0.004	0.102	0.002	0.208	0.214	0.221	0.122	-0.032	-0.018	0.12	0.002	-0.437	-0.48	-0.308	-0.321	0.046	0.036	-0.015	-0.022	0.038	-0.001	0.178	-0.023
1:83600001-83700000	1	83600001	83700000	NA	NA	NA	NA	NA	NA	NA	NA	NA	NA	NA	NA	NA	NA	NA	NA	NA	NA	NA	NA	NA	NA	NA	NA
1:83700001-83800000	1	83700001	83800000	NA	NA	NA	NA	NA	NA	NA	NA	NA	NA	NA	NA	NA	NA	NA	NA	NA	NA	NA	NA	NA	NA	NA	NA
1:83800001-83900000	1	83800001	83900000	NA	NA	NA	NA	NA	NA	NA	NA	NA	NA	NA	NA	NA	NA	NA	NA	NA	NA	NA	NA	NA	NA	NA	NA
1:83900001-84000000	1	83900001	84000000	NA	NA	NA	NA	NA	NA	NA	NA	NA	NA	NA	NA	NA	NA	NA	NA	NA	NA	NA	NA	NA	NA	NA	NA
1:84000001-84100000	1	84000001	84100000	-0.014	-0.004	0.061	0.002	0.234	0.214	0.11	0.122	-0.15	-0.018	0.035	0.002	-0.398	-0.48	-0.359	-0.321	0.004	0.036	-0.07	-0.022	0.055	-0.001	-0.004	-0.023
1:84100001-84200000	1	84100001	84200000	-0.029	-0.004	0.116	0.002	0.273	0.214	0.135	0.122	0.106	-0.018	0.092	0.002	-0.427	-0.48	-0.247	-0.321	0.019	0.036	0.056	-0.022	0.097	-0.001	0.096	-0.023
1:84200001-84300000	1	84200001	84300000	-0.012	-0.004	0.188	0.002	0.282	0.214	0.171	0.122	-0.011	-0.018	0.132	0.002	-0.396	-0.48	-0.337	-0.321	0.072	0.036	0.051	-0.022	-0.007	-0.001	0.106	-0.023
1:84300001-84400000	1	84300001	84400000	-0.006	-0.004	0.09	0.002	0.202	0.214	0.261	0.122	-0.004	-0.018	0.149	0.002	-0.473	-0.48	-0.253	-0.321	0.015	0.036	0.083	-0.022	-0.03	-0.001	0.063	-0.023
1:84400001-84500000	1	84400001	84500000	-0.05	-0.004	0.079	0.002	0.218	0.214	0.167	0.122	-0.006	-0.018	0.174	0.002	-0.523	-0.48	-0.044	-0.321	0.039	0.036	0.143	-0.022	0.029	-0.001	-0.014	-0.023
1:84500001-84600000	1	84500001	84600000	-0.046	-0.004	-0.143	0.002	0.173	0.214	-0.011	0.122	-0.006	-0.018	-0.082	0.002	-0.486	-0.48	-0.427	-0.321	0.016	0.036	0.011	-0.022	0.018	-0.001	-0.073	-0.023
1:84600001-84700000	1	84600001	84700000	-0.035	-0.004	-0.193	0.002	0.177	0.214	0.205	0.122	0.088	-0.018	0.123	0.002	-0.539	-0.48	-0.477	-0.321	0.015	0.036	0.023	-0.022	-0.007	-0.001	0.113	-0.023
1:84700001-84800000	1	84700001	84800000	-0.07	-0.004	-0.168	0.002	0.206	0.214	-0.043	0.122	-0.013	-0.018	-0.15	0.002	-0.541	-0.48	-0.485	-0.321	-0.109	0.036	-0.148	-0.022	-0.033	-0.001	-0.083	-0.023
1:84800001-84900000	1	84800001	84900000	-0.028	-0.004	-0.01	0.002	0.277	0.214	0.179	0.122	-0.03	-0.018	0.025	0.002	-0.48	-0.48	-0.23	-0.321	0.046	0.036	0.005	-0.022	0.025	-0.001	0.026	-0.023
1:84900001-85000000	1	84900001	85000000	-0.056	-0.004	-0.007	0.002	0.187	0.214	0.053	0.122	-0.018	-0.018	-0.068	0.002	-0.59	-0.48	-0.364	-0.321	-0.043	0.036	0.155	-0.022	-0.101	-0.001	-0.001	-0.023
1:85000001-85100000	1	85000001	85100000	-0.055	-0.004	-0.057	0.002	0.215	0.214	0.008	0.122	-0.074	-0.018	-0.064	0.002	-0.502	-0.48	-0.336	-0.321	0.018	0.036	-0.051	-0.022	-0.054	-0.001	-0.109	-0.023
1:85100001-85200000	1	85100001	85200000	-0.056	-0.004	-0.065	0.002	0.159	0.214	0.097	0.122	0.029	-0.018	-0.007	0.002	-0.423	-0.48	-0.288	-0.321	0.057	0.036	-0.033	-0.022	-0.048	-0.001	-0.044	-0.023
1:85200001-85300000	1	85200001	85300000	-0.116	-0.004	0.043	0.002	0.149	0.214	0.223	0.122	-0.173	-0.018	0.088	0.002	-0.591	-0.48	-0.374	-0.321	-0.086	0.036	0.065	-0.022	-0.086	-0.001	0.087	-0.023
1:85300001-85400000	1	85300001	85400000	-0.118	-0.004	0.203	0.002	0.145	0.214	0.128	0.122	-0.036	-0.018	0.114	0.002	-0.535	-0.48	-0.153	-0.321	-0.025	0.036	0.071	-0.022	-0.062	-0.001	0.126	-0.023
1:85400001-85500000	1	85400001	85500000	-0.016	-0.004	0.125	0.002	0.27	0.214	0.165	0.122	-0.042	-0.018	0.075	0.002	-0.457	-0.48	-0.252	-0.321	0.086	0.036	0.003	-0.022	0.155	-0.001	0.03	-0.023
1:85500001-85600000	1	85500001	85600000	-0.104	-0.004	0.03	0.002	0.144	0.214	0.017	0.122	-0.155	-0.018	0.01	0.002	-0.551	-0.48	-0.334	-0.321	-0.036	0.036	-0.072	-0.022	-0.045	-0.001	0.053	-0.023
1:85600001-85700000	1	85600001	85700000	-0.04	-0.004	0.042	0.002	0.105	0.214	0.104	0.122	-0.193	-0.018	0.011	0.002	-0.624	-0.48	-0.299	-0.321	-0.038	0.036	0.018	-0.022	-0.056	-0.001	-0.007	-0.023
1:85700001-85800000	1	85700001	85800000	-0.025	-0.004	0.174	0.002	0.236	0.214	0.276	0.122	-0.088	-0.018	0.167	0.002	-0.45	-0.48	-0.254	-0.321	0.04	0.036	0.2	-0.022	0.044	-0.001	0.203	-0.023
1:85800001-85900000	1	85800001	85900000	-0.034	-0.004	-0.177	0.002	0.217	0.214	0.124	0.122	-0.106	-0.018	-0.001	0.002	-0.431	-0.48	-0.55	-0.321	0.063	0.036	-0.104	-0.022	0.023	-0.001	0.042	-0.023
1:85900001-86000000	1	85900001	86000000	NA	NA	NA	NA	NA	NA	NA	NA	NA	NA	NA	NA	NA	NA	NA	NA	NA	NA	NA	NA	NA	NA	NA	NA
1:86000001-86100000	1	86000001	86100000	-0.001	-0.004	0.163	0.002	0.182	0.214	0.161	0.122	0.053	-0.018	0.081	0.002	-0.469	-0.48	-0.342	-0.321	0.11	0.036	0.073	-0.022	0.048	-0.001	0.121	-0.023
1:86100001-86200000	1	86100001	86200000	-0.041	-0.004	0.055	0.002	0.177	0.214	0.204	0.122	-0.032	-0.018	0.192	0.002	-0.546	-0.48	-0.381	-0.321	-0.106	0.036	0.059	-0.022	-0.031	-0.001	0.076	-0.023
1:86200001-86300000	1	86200001	86300000	-0.001	-0.004	0.359	0.002	0.207	0.214	0.341	0.122	-0.127	-0.018	0.283	0.002	-0.491	-0.48	-0.11	-0.321	0.031	0.036	0.232	-0.022	0.018	-0.001	0.17	-0.023
1:86300001-86400000	1	86300001	86400000	0.029	-0.004	0.305	0.002	0.174	0.214	0.364	0.122	-0.105	-0.018	0.281	0.002	-0.58	-0.48	-0.28	-0.321	-0.08	0.036	0.122	-0.022	-0.077	-0.001	0.25	-0.023
1:86400001-86500000	1	86400001	86500000	-0.046	-0.004	-0.01	0.002	0.232	0.214	0.133	0.122	-0.085	-0.018	0.062	0.002	-0.598	-0.48	-0.427	-0.321	0.045	0.036	-0.001	-0.022	0.034	-0.001	0.045	-0.023
1:86500001-86600000	1	86500001	86600000	0.032	-0.004	0.114	0.002	0.156	0.214	0.139	0.122	-0.024	-0.018	0.122	0.002	-0.428	-0.48	-0.411	-0.321	-0.008	0.036	-0.018	-0.022	-0.042	-0.001	0.084	-0.023
1:86600001-86700000	1	86600001	86700000	-0.085	-0.004	0.217	0.002	0.178	0.214	0.293	0.122	0.023	-0.018	0.175	0.002	-0.481	-0.48	-0.198	-0.321	0.004	0.036	0.03	-0.022	-0.064	-0.001	0.198	-0.023
1:86700001-86800000	1	86700001	86800000	0.05	-0.004	0.175	0.002	0.264	0.214	0.29	0.122	0.068	-0.018	0.127	0.002	-0.393	-0.48	-0.357	-0.321	0.078	0.036	0.065	-0.022	0.031	-0.001	0.176	-0.023
1:86800001-86900000	1	86800001	86900000	-0.024	-0.004	0.07	0.002	0.263	0.214	0.296	0.122	-0.014	-0.018	0.256	0.002	-0.432	-0.48	-0.363	-0.321	0.047	0.036	0.129	-0.022	0.033	-0.001	0.176	-0.023
1:86900001-87000000	1	86900001	87000000	-0.077	-0.004	0.085	0.002	0.205	0.214	0.18	0.122	0.05	-0.018	0.077	0.002	-0.564	-0.48	-0.318	-0.321	-0.008	0.036	-0.016	-0.022	-0.044	-0.001	0.079	-0.023
1:87000001-87100000	1	87000001	87100000	0.115	-0.004	0.281	0.002	0.37	0.214	0.232	0.122	0.123	-0.018	0.248	0.002	-0.454	-0.48	-0.289	-0.321	0.22	0.036	0.021	-0.022	0.149	-0.001	0.119	-0.023
1:87100001-87200000	1	87100001	87200000	0.025	-0.004	0.094	0.002	0.208	0.214	0.342	0.122	-0.006	-0.018	0.224	0.002	-0.541	-0.48	-0.405	-0.321	0.11	0.036	0.16	-0.022	-0.056	-0.001	0.16	-0.023
1:87200001-87300000	1	87200001	87300000	0.129	-0.004	0.209	0.002	0.366	0.214	0.301	0.122	0.169	-0.018	0.159	0.002	-0.314	-0.48	-0.256	-0.321	0.2	0.036	0.091	-0.022	0.201	-0.001	0.181	-0.023
1:87300001-87400000	1	87300001	87400000	-0.241	-0.004	0.134	0.002	0.038	0.214	0.292	0.122	-0.311	-0.018	0.207	0.002	-0.749	-0.48	-0.264	-0.321	-0.125	0.036	0.101	-0.022	-0.148	-0.001	0.24	-0.023
1:87400001-87500000	1	87400001	87500000	-0.207	-0.004	0.08	0.002	0.103	0.214	0.169	0.122	-0.113	-0.018	0.103	0.002	-0.579	-0.48	-0.242	-0.321	-0.162	0.036	0	-0.022	-0.173	-0.001	0.042	-0.023
1:87500001-87600000	1	87500001	87600000	0.019	-0.004	0.119	0.002	0.264	0.214	0.303	0.122	-0.069	-0.018	0.125	0.002	-0.435	-0.48	-0.359	-0.321	0.037	0.036	0.041	-0.022	-0.046	-0.001	0.061	-0.023
1:87600001-87700000	1	87600001	87700000	-0.09	-0.004	0.054	0.002	0.239	0.214	0.219	0.122	-0.07	-0.018	0.065	0.002	-0.44	-0.48	-0.416	-0.321	0.001	0.036	-0.068	-0.022	-0.037	-0.001	0.037	-0.023
1:87700001-87800000	1	87700001	87800000	-0.028	-0.004	0.085	0.002	0.196	0.214	0.22	0.122	-0.092	-0.018	0.111	0.002	-0.576	-0.48	-0.332	-0.321	0.033	0.036	0.03	-0.022	-0.055	-0.001	0.113	-0.023
1:87800001-87900000	1	87800001	87900000	0.077	-0.004	-0.158	0.002	0.311	0.214	0.127	0.122	0.076	-0.018	-0.091	0.002	-0.398	-0.48	-0.531	-0.321	0.11	0.036	-0.069	-0.022	0.058	-0.001	-0.061	-0.023
1:87900001-88000000	1	87900001	88000000	0.136	-0.004	-0.562	0.002	0.534	0.214	0.005	0.122	0.219	-0.018	-0.504	0.002	-0.204	-0.48	-0.641	-0.321	0.278	0.036	-0.403	-0.022	0.3	-0.001	-0.16	-0.023
1:88000001-88100000	1	88000001	88100000	-0.138	-0.004	0.12	0.002	0.12	0.214	0.254	0.122	-0.033	-0.018	0.164	0.002	-0.519	-0.48	-0.288	-0.321	-0.054	0.036	0.044	-0.022	-0.065	-0.001	0.088	-0.023
1:88100001-88200000	1	88100001	88200000	-0.017	-0.004	-0.022	0.002	0.171	0.214	0.093	0.122	0.062	-0.018	-0.011	0.002	-0.52	-0.48	-0.345	-0.321	0.052	0.036	-0.005	-0.022	-0.042	-0.001	0	-0.023
1:88200001-88300000	1	88200001	88300000	-0.074	-0.004	-0.093	0.002	0.171	0.214	0.133	0.122	-0.105	-0.018	0.047	0.002	-0.52	-0.48	-0.317	-0.321	0.028	0.036	0.034	-0.022	0.012	-0.001	0.01	-0.023
1:88300001-88400000	1	88300001	88400000	-0.018	-0.004	0.037	0.002	0.178	0.214	0.22	0.122	0.064	-0.018	0.168	0.002	-0.488	-0.48	-0.354	-0.321	0.033	0.036	0.045	-0.022	-0.001	-0.001	0.018	-0.023
1:88400001-88500000	1	88400001	88500000	0.018	-0.004	-0.031	0.002	0.323	0.214	0.158	0.122	-0.011	-0.018	0.018	0.002	-0.502	-0.48	-0.339	-0.321	0.086	0.036	-0.047	-0.022	0.01	-0.001	-0.009	-0.023
1:88500001-88600000	1	88500001	88600000	0.026	-0.004	0.169	0.002	0.255	0.214	0.23	0.122	0.067	-0.018	0.213	0.002	-0.398	-0.48	-0.227	-0.321	0.161	0.036	0.112	-0.022	0.13	-0.001	0.169	-0.023
1:88600001-88700000	1	88600001	88700000	0.039	-0.004	0.032	0.002	0.234	0.214	0.264	0.122	0.14	-0.018	0.16	0.002	-0.438	-0.48	-0.299	-0.321	0.064	0.036	0.067	-0.022	0.042	-0.001	0.096	-0.023
1:88700001-88800000	1	88700001	88800000	0.026	-0.004	0.005	0.002	0.286	0.214	0.248	0.122	0.067	-0.018	0.135	0.002	-0.547	-0.48	-0.423	-0.321	0.054	0.036	0.023	-0.022	0	-0.001	0.057	-0.023
1:88800001-88900000	1	88800001	88900000	0.031	-0.004	0.094	0.002	0.264	0.214	0.26	0.122	-0.02	-0.018	0.162	0.002	-0.465	-0.48	-0.394	-0.321	0.152	0.036	0.099	-0.022	0.05	-0.001	0.085	-0.023
1:88900001-89000000	1	88900001	89000000	0.025	-0.004	0.057	0.002	0.191	0.214	0.206	0.122	0.042	-0.018	0.13	0.002	-0.453	-0.48	-0.278	-0.321	0.14	0.036	0.07	-0.022	0.047	-0.001	0.116	-0.023
1:89000001-89100000	1	89000001	89100000	0.07	-0.004	-0.026	0.002	0.349	0.214	-0.084	0.122	0.043	-0.018	-0.097	0.002	-0.35	-0.48	-0.278	-0.321	0.101	0.036	0.013	-0.022	0.017	-0.001	-0.203	-0.023
1:89100001-89200000	1	89100001	89200000	0.01	-0.004	-0.171	0.002	0.173	0.214	0.128	0.122	-0.101	-0.018	-0.074	0.002	-0.506	-0.48	-0.589	-0.321	-0.006	0.036	-0.057	-0.022	-0.071	-0.001	0.001	-0.023
1:89200001-89300000	1	89200001	89300000	-0.069	-0.004	-0.038	0.002	0.049	0.214	0.171	0.122	-0.012	-0.018	-0.025	0.002	-0.648	-0.48	-0.295	-0.321	-0.077	0.036	0.072	-0.022	-0.072	-0.001	0	-0.023
1:89300001-89400000	1	89300001	89400000	0.02	-0.004	0.121	0.002	0.166	0.214	0.226	0.122	-0.118	-0.018	0.156	0.002	-0.498	-0.48	-0.059	-0.321	-0.019	0.036	0.192	-0.022	-0.05	-0.001	0.088	-0.023
1:89400001-89500000	1	89400001	89500000	-0.033	-0.004	-0.144	0.002	0.218	0.214	0.002	0.122	-0.072	-0.018	-0.155	0.002	-0.473	-0.48	-0.404	-0.321	0.018	0.036	-0.033	-0.022	-0.058	-0.001	-0.095	-0.023
1:89500001-89600000	1	89500001	89600000	0.033	-0.004	-0.164	0.002	0.311	0.214	-0.018	0.122	-0.031	-0.018	-0.137	0.002	-0.441	-0.48	-0.611	-0.321	0.076	0.036	-0.154	-0.022	0.026	-0.001	-0.237	-0.023
1:89600001-89700000	1	89600001	89700000	0.067	-0.004	0.008	0.002	0.315	0.214	0.139	0.122	0.157	-0.018	0.007	0.002	-0.322	-0.48	-0.461	-0.321	0.192	0.036	-0.091	-0.022	0.105	-0.001	-0.029	-0.023
1:89700001-89800000	1	89700001	89800000	0.16	-0.004	0.091	0.002	0.395	0.214	0.07	0.122	0.198	-0.018	0.115	0.002	-0.26	-0.48	-0.376	-0.321	0.257	0.036	-0.024	-0.022	0.064	-0.001	0.021	-0.023
1:89800001-89900000	1	89800001	89900000	0.202	-0.004	-0.006	0.002	0.395	0.214	-0.067	0.122	0.198	-0.018	-0.157	0.002	-0.227	-0.48	-0.53	-0.321	0.243	0.036	-0.183	-0.022	0.34	-0.001	-0.1	-0.023
1:89900001-90000000	1	89900001	90000000	0.114	-0.004	-0.043	0.002	0.385	0.214	0.163	0.122	0.155	-0.018	0.055	0.002	-0.358	-0.48	-0.391	-0.321	0.233	0.036	-0.01	-0.022	0.203	-0.001	-0.074	-0.023
1:90000001-90100000	1	90000001	90100000	-0.007	-0.004	-0.079	0.002	0.257	0.214	0.137	0.122	-0.027	-0.018	0.036	0.002	-0.424	-0.48	-0.253	-0.321	0.024	0.036	0.081	-0.022	-0.026	-0.001	-0.01	-0.023
1:90100001-90200000	1	90100001	90200000	0.009	-0.004	-0.035	0.002	0.256	0.214	0.154	0.122	0.053	-0.018	0.048	0.002	-0.493	-0.48	-0.225	-0.321	0.063	0.036	0.153	-0.022	-0.033	-0.001	0.024	-0.023
1:90200001-90300000	1	90200001	90300000	0.048	-0.004	0.018	0.002	0.234	0.214	0.303	0.122	-0.072	-0.018	0.127	0.002	-0.426	-0.48	-0.404	-0.321	0.11	0.036	0.14	-0.022	0.001	-0.001	0.089	-0.023
1:90300001-90400000	1	90300001	90400000	-0.003	-0.004	-0.187	0.002	0.241	0.214	0.202	0.122	-0.11	-0.018	-0.012	0.002	-0.403	-0.48	-0.445	-0.321	0.027	0.036	-0.048	-0.022	0.016	-0.001	-0.026	-0.023
1:90400001-90500000	1	90400001	90500000	-0.184	-0.004	-0.106	0.002	0.084	0.214	0.123	0.122	-0.133	-0.018	-0.004	0.002	-0.613	-0.48	-0.304	-0.321	-0.091	0.036	0.029	-0.022	-0.096	-0.001	-0.023	-0.023
1:90500001-90600000	1	90500001	90600000	NA	NA	NA	NA	NA	NA	NA	NA	NA	NA	NA	NA	NA	NA	NA	NA	NA	NA	NA	NA	NA	NA	NA	NA
1:90600001-90700000	1	90600001	90700000	0.055	-0.004	0.134	0.002	0.343	0.214	0.158	0.122	0.207	-0.018	0.097	0.002	-0.226	-0.48	-0.203	-0.321	0.164	0.036	0.091	-0.022	0.11	-0.001	0.067	-0.023
1:90700001-90800000	1	90700001	90800000	0.146	-0.004	-0.064	0.002	0.334	0.214	0.063	0.122	0.113	-0.018	-0.11	0.002	-0.324	-0.48	-0.58	-0.321	0.119	0.036	-0.175	-0.022	0.195	-0.001	-0.079	-0.023
1:90800001-90900000	1	90800001	90900000	0.064	-0.004	0.075	0.002	0.245	0.214	0.14	0.122	0.081	-0.018	0.034	0.002	-0.364	-0.48	-0.315	-0.321	0.098	0.036	0.042	-0.022	0	-0.001	0.033	-0.023
1:90900001-91000000	1	90900001	91000000	0	-0.004	-0.024	0.002	0.248	0.214	0.005	0.122	0.091	-0.018	-0.054	0.002	-0.473	-0.48	-0.397	-0.321	0.109	0.036	-0.141	-0.022	0.032	-0.001	-0.186	-0.023
1:91000001-91100000	1	91000001	91100000	0.094	-0.004	0.15	0.002	0.164	0.214	0.225	0.122	0.002	-0.018	0.104	0.002	-0.384	-0.48	-0.295	-0.321	0.141	0.036	0.041	-0.022	-0.035	-0.001	0.098	-0.023
1:91100001-91200000	1	91100001	91200000	-0.116	-0.004	0.183	0.002	0.071	0.214	0.25	0.122	-0.083	-0.018	0.181	0.002	-0.62	-0.48	-0.297	-0.321	-0.109	0.036	0.106	-0.022	-0.147	-0.001	0.126	-0.023
1:91200001-91300000	1	91200001	91300000	-0.028	-0.004	0.11	0.002	0.225	0.214	0.207	0.122	-0.126	-0.018	0.129	0.002	-0.332	-0.48	-0.314	-0.321	0.05	0.036	-0.049	-0.022	0.111	-0.001	0.034	-0.023
1:91300001-91400000	1	91300001	91400000	-0.099	-0.004	0.128	0.002	0.102	0.214	0.096	0.122	0.015	-0.018	0.055	0.002	-0.588	-0.48	-0.182	-0.321	-0.009	0.036	0.144	-0.022	-0.09	-0.001	0.036	-0.023
1:91400001-91500000	1	91400001	91500000	0.006	-0.004	-0.317	0.002	0.184	0.214	0.04	0.122	-0.079	-0.018	-0.094	0.002	-0.529	-0.48	-0.639	-0.321	-0.05	0.036	-0.248	-0.022	0.02	-0.001	-0.1	-0.023
1:91500001-91600000	1	91500001	91600000	0.09	-0.004	0.242	0.002	0.27	0.214	0.224	0.122	0.179	-0.018	0.219	0.002	-0.331	-0.48	-0.204	-0.321	0.125	0.036	0.089	-0.022	0.124	-0.001	0.117	-0.023
1:91600001-91700000	1	91600001	91700000	0.242	-0.004	0.154	0.002	0.453	0.214	0.186	0.122	0.297	-0.018	0.155	0.002	-0.237	-0.48	-0.417	-0.321	0.269	0.036	0.005	-0.022	0.249	-0.001	0.112	-0.023
1:91700001-91800000	1	91700001	91800000	0.043	-0.004	0.169	0.002	0.237	0.214	0.152	0.122	0.179	-0.018	0.138	0.002	-0.506	-0.48	-0.24	-0.321	0.073	0.036	0.013	-0.022	0.008	-0.001	-0.022	-0.023
1:91800001-91900000	1	91800001	91900000	NA	NA	NA	NA	NA	NA	NA	NA	NA	NA	NA	NA	NA	NA	NA	NA	NA	NA	NA	NA	NA	NA	NA	NA
1:91900001-92000000	1	91900001	92000000	0.025	-0.004	-0.115	0.002	0.323	0.214	0.009	0.122	-0.089	-0.018	-0.015	0.002	-0.467	-0.48	-0.497	-0.321	0.125	0.036	-0.081	-0.022	0.043	-0.001	-0.172	-0.023
1:92000001-92100000	1	92000001	92100000	-0.031	-0.004	0.119	0.002	0.174	0.214	0.124	0.122	-0.121	-0.018	0.134	0.002	-0.497	-0.48	-0.317	-0.321	0.083	0.036	0.073	-0.022	0.002	-0.001	0.047	-0.023
1:92100001-92200000	1	92100001	92200000	-0.082	-0.004	0.114	0.002	0.196	0.214	0.067	0.122	0.033	-0.018	0.06	0.002	-0.481	-0.48	-0.336	-0.321	0.004	0.036	0.07	-0.022	0.154	-0.001	-0.013	-0.023
1:92200001-92300000	1	92200001	92300000	-0.118	-0.004	0.017	0.002	0.184	0.214	0.12	0.122	-0.018	-0.018	0.061	0.002	-0.526	-0.48	-0.335	-0.321	-0.008	0.036	0.063	-0.022	-0.085	-0.001	0.055	-0.023
1:92300001-92400000	1	92300001	92400000	-0.189	-0.004	0.12	0.002	-0.075	0.027	0.053	0.122	-0.201	-0.018	0.097	0.002	-0.61	-0.48	-0.01	-0.321	-0.083	0.036	0.187	-0.022	-0.136	-0.001	0.067	-0.023
1:92400001-92500000	1	92400001	92500000	-0.288	-0.004	0.344	0.002	-0.122	0.027	0.322	0.122	-0.276	-0.018	0.313	0.002	-0.743	-0.48	-0.155	-0.321	-0.118	0.036	0.159	-0.022	-0.189	-0.001	0.224	-0.023
1:92500001-92600000	1	92500001	92600000	-0.156	-0.004	0.012	0.002	-0.022	0.027	0.123	0.122	-0.204	-0.018	0.08	0.002	-0.674	-0.48	-0.413	-0.321	-0.102	0.036	0.019	-0.022	-0.13	-0.001	0.023	-0.023
1:92600001-92700000	1	92600001	92700000	-0.128	-0.004	0.099	0.002	-0.016	0.027	0.256	0.122	-0.022	-0.018	0.161	0.002	-0.589	-0.48	-0.21	-0.321	-0.08	0.036	0.035	-0.022	-0.149	-0.001	0.097	-0.023
1:92700001-92800000	1	92700001	92800000	-0.065	-0.004	0.063	0.002	0.147	0.027	0.13	0.122	-0.063	-0.018	0.155	0.002	-0.47	-0.48	-0.415	-0.321	-0.07	0.036	0.109	-0.022	-0.079	-0.001	0.068	-0.023
1:92800001-92900000	1	92800001	92900000	-0.024	-0.004	0.199	0.002	0.133	0.027	0.211	0.122	-0.143	-0.018	0.189	0.002	-0.591	-0.48	-0.283	-0.321	-0.032	0.036	0.129	-0.022	-0.084	-0.001	0.115	-0.023
1:92900001-93000000	1	92900001	93000000	NA	NA	NA	NA	NA	NA	NA	NA	NA	NA	NA	NA	NA	NA	NA	NA	NA	NA	NA	NA	NA	NA	NA	NA
1:93000001-93100000	1	93000001	93100000	-0.076	-0.004	0.338	0.002	0.037	0.027	0.46	0.122	-0.038	-0.018	0.383	0.002	-0.667	-0.48	-0.231	-0.321	0.025	0.036	0.232	-0.022	-0.054	-0.001	0.234	-0.023
1:93100001-93200000	1	93100001	93200000	0.127	-0.004	-0.076	0.002	0.166	0.027	0.039	0.122	-0.197	-0.018	-0.139	0.002	-0.545	-0.48	-0.453	-0.321	0.089	0.036	-0.147	-0.022	-0.073	-0.001	-0.198	-0.023
1:93200001-93300000	1	93200001	93300000	-0.141	-0.004	0.206	0.002	-0.048	0.027	0.071	0.122	-0.324	-0.018	0.041	0.002	-0.666	-0.48	-0.308	-0.321	-0.105	0.036	0.104	-0.022	-0.218	-0.001	-0.155	-0.023
1:93300001-93400000	1	93300001	93400000	-0.044	-0.004	0.021	0.002	0.044	0.027	0.126	0.122	-0.285	-0.018	-0.008	0.002	-0.609	-0.48	-0.203	-0.321	-0.006	0.036	0.116	-0.022	-0.079	-0.001	-0.015	-0.023
1:93400001-93500000	1	93400001	93500000	-0.015	-0.004	-0.04	0.002	0.05	0.027	0.015	0.122	-0.16	-0.018	-0.039	0.002	-0.542	-0.48	-0.451	-0.321	-0.084	0.036	-0.092	-0.022	-0.112	-0.001	-0.043	-0.023
1:93500001-93600000	1	93500001	93600000	-0.201	-0.004	0.142	0.002	-0.055	0.027	0.271	0.122	-0.183	-0.018	0.011	0.002	-0.722	-0.48	-0.155	-0.321	-0.201	0.036	0.087	-0.022	-0.24	-0.001	-0.031	-0.023
1:93600001-93700000	1	93600001	93700000	-0.103	-0.004	-0.082	0.002	0.084	0.027	0.035	0.122	-0.052	-0.018	-0.046	0.002	-0.65	-0.48	-0.542	-0.321	-0.126	0.036	-0.102	-0.022	-0.177	-0.001	-0.1	-0.023
1:93700001-93800000	1	93700001	93800000	-0.073	-0.004	0.156	0.002	0.058	0.027	0.279	0.122	-0.188	-0.018	0.127	0.002	-0.612	-0.48	-0.301	-0.321	-0.011	0.036	0.079	-0.022	-0.195	-0.001	0.062	-0.023
1:93800001-93900000	1	93800001	93900000	0.02	-0.004	-0.167	0.002	0.181	0.22	0.054	0.122	-0.053	-0.018	-0.04	0.002	-0.418	-0.48	-0.398	-0.321	0.112	0.036	-0.098	-0.022	-0.025	-0.001	-0.016	-0.023
1:93900001-94000000	1	93900001	94000000	-0.07	-0.004	-0.062	0.002	0.094	0.22	0.107	0.122	-0.162	-0.018	-0.163	0.002	-0.631	-0.48	-0.306	-0.321	-0.081	0.036	-0.025	-0.022	-0.048	-0.001	-0.264	-0.023
1:94000001-94100000	1	94000001	94100000	0.005	-0.004	-0.158	0.002	0.249	0.22	0.143	0.122	-0.001	-0.018	-0.14	0.002	-0.486	-0.48	-0.419	-0.321	0.072	0.036	-0.071	-0.022	-0.025	-0.001	-0.029	-0.023
1:94100001-94200000	1	94100001	94200000	0.033	-0.004	0.183	0.002	0.258	0.22	0.141	0.122	-0.039	-0.018	0.051	0.002	-0.512	-0.48	-0.314	-0.321	0.128	0.036	0.033	-0.022	0.044	-0.001	0.088	-0.023
1:94200001-94300000	1	94200001	94300000	0.147	-0.004	0.124	0.002	0.31	0.22	0.19	0.122	0.128	-0.018	0.145	0.002	-0.359	-0.48	-0.447	-0.321	0.17	0.036	0.003	-0.022	0.102	-0.001	0.183	-0.023
1:94300001-94400000	1	94300001	94400000	0.055	-0.004	-0.022	0.002	0.32	0.22	0.101	0.122	0.043	-0.018	-0.029	0.002	-0.391	-0.48	-0.275	-0.321	0.114	0.036	0.062	-0.022	0.116	-0.001	0.013	-0.023
1:94400001-94500000	1	94400001	94500000	0.006	-0.004	0.136	0.002	0.217	0.22	0.066	0.122	0.049	-0.018	-0.086	0.002	-0.431	-0.48	-0.254	-0.321	0.103	0.036	-0.104	-0.022	0.012	-0.001	0.012	-0.023
1:94500001-94600000	1	94500001	94600000	-0.044	-0.004	0.048	0.002	0.247	0.22	0.165	0.122	-0.038	-0.018	-0.072	0.002	-0.013	-0.001	-0.031	-0.018	-0.01	0.036	-0.005	-0.022	0.002	-0.001	-0.051	-0.023
1:94600001-94700000	1	94600001	94700000	-0.088	-0.004	-0.018	0.002	0.258	0.22	0.142	0.122	-0.089	-0.018	-0.081	0.002	-0.064	-0.001	-0.168	-0.018	-0.009	0.036	-0.047	-0.022	-0.044	-0.001	-0.199	-0.023
1:94700001-94800000	1	94700001	94800000	0.03	-0.004	0.063	0.002	0.289	0.22	0.127	0.122	0.022	-0.018	0.005	0.002	0.068	-0.001	-0.01	-0.018	0.157	0.036	0.09	-0.022	0.105	-0.001	-0.145	-0.023
1:94800001-94900000	1	94800001	94900000	0.051	-0.004	-0.051	0.002	0.342	0.22	0.117	0.122	-0.012	-0.018	-0.032	0.002	0.068	-0.001	-0.059	-0.018	0.133	0.036	-0.002	-0.022	0.19	-0.001	-0.007	-0.023
1:94900001-95000000	1	94900001	95000000	0.031	-0.004	-0.179	0.002	0.247	0.22	0.082	0.122	0.077	-0.018	-0.085	0.002	0.013	-0.001	-0.127	-0.018	0.062	0.036	-0.086	-0.022	-0.08	-0.001	-0.15	-0.023
1:95000001-95100000	1	95000001	95100000	0.1	-0.004	0.317	0.002	0.36	0.22	0.267	0.122	0.046	-0.018	0.276	0.002	0.035	-0.001	0.069	-0.018	0.095	0.036	0.195	-0.022	0.083	-0.001	0.262	-0.023
1:95100001-95200000	1	95100001	95200000	-0.023	-0.004	0.075	0.002	0.186	0.22	0.092	0.122	0	-0.018	0.038	0.002	-0.004	-0.001	0.083	-0.018	0.083	0.036	-0.01	-0.022	0.034	-0.001	-0.003	-0.023
1:95200001-95300000	1	95200001	95300000	0.026	-0.004	-0.03	0.002	0.24	0.22	0.027	0.122	0.215	-0.018	-0.084	0.002	0.035	-0.001	-0.07	-0.018	0.092	0.036	-0.07	-0.022	0.11	-0.001	-0.122	-0.023
1:95300001-95400000	1	95300001	95400000	-0.06	-0.004	-0.036	0.002	0.193	0.22	0.155	0.122	-0.031	-0.018	-0.008	0.002	0.039	-0.001	0.015	-0.018	0.031	0.036	-0.011	-0.022	-0.059	-0.001	0.033	-0.023
1:95400001-95500000	1	95400001	95500000	-0.05	-0.004	0.009	0.002	0.159	0.22	0.155	0.122	0.015	-0.018	0.003	0.002	-0.055	-0.001	-0.044	-0.018	-0.004	0.036	-0.013	-0.022	-0.039	-0.001	-0.046	-0.023
1:95500001-95600000	1	95500001	95600000	-0.101	-0.004	0.058	0.002	0.116	0.22	0.118	0.122	-0.146	-0.018	0.073	0.002	-0.067	-0.001	0.081	-0.018	0.029	0.036	0.148	-0.022	-0.206	-0.001	-0.067	-0.023
1:95600001-95700000	1	95600001	95700000	-0.025	-0.004	-0.017	0.002	0.148	0.22	0.077	0.122	0.031	-0.018	0.018	0.002	0.011	-0.001	-0.107	-0.018	0.041	0.036	-0.08	-0.022	0.009	-0.001	-0.132	-0.023
1:95700001-95800000	1	95700001	95800000	0.013	-0.004	0.084	0.002	0.242	0.22	0.214	0.122	-0.181	-0.018	0.142	0.002	0.078	-0.001	0.029	-0.018	0.031	0.036	0.092	-0.022	-0.071	-0.001	0.031	-0.023
1:95800001-95900000	1	95800001	95900000	-0.082	-0.004	0.1	0.002	0.229	0.22	0.215	0.122	-0.003	-0.018	0.097	0.002	-0.01	-0.001	0.11	-0.018	0.015	0.036	0.087	-0.022	0.073	-0.001	-0.037	-0.023
1:95900001-96000000	1	95900001	96000000	0.011	-0.004	0.144	0.002	0.311	0.22	0.252	0.122	0.135	-0.018	0.112	0.002	-0.002	-0.001	0.018	-0.018	0.104	0.036	0.052	-0.022	0.096	-0.001	0.063	-0.023
1:96000001-96100000	1	96000001	96100000	0.001	-0.004	0.255	0.002	0.225	0.22	0.239	0.122	0.071	-0.018	0.209	0.002	0.015	-0.001	0.056	-0.018	0.026	0.036	0.072	-0.022	0.002	-0.001	0.156	-0.023
1:96100001-96200000	1	96100001	96200000	0.032	-0.004	0.086	0.002	0.169	0.22	0.184	0.122	0.028	-0.018	0.091	0.002	0.068	-0.001	-0.019	-0.018	-0.027	0.036	-0.03	-0.022	0.047	-0.001	0.011	-0.023
1:96200001-96300000	1	96200001	96300000	0.124	-0.004	0.034	0.002	0.302	0.22	0.026	0.122	0.244	-0.018	-0.04	0.002	0.016	-0.001	-0.048	-0.018	0.176	0.036	-0.134	-0.022	0.064	-0.001	-0.012	-0.023
1:96300001-96400000	1	96300001	96400000	0.068	-0.004	-0.02	0.002	0.188	0.22	0.124	0.122	0.003	-0.018	-0.015	0.002	-0.028	-0.001	-0.074	-0.018	0.049	0.036	-0.099	-0.022	-0.098	-0.001	-0.035	-0.023
1:96400001-96500000	1	96400001	96500000	-0.07	-0.004	0.133	0.002	0.206	0.22	0.278	0.122	-0.093	-0.018	0.274	0.002	0.004	-0.001	0.064	-0.018	0.059	0.036	0.138	-0.022	-0.068	-0.001	0.118	-0.023
1:96500001-96600000	1	96500001	96600000	0.074	-0.004	0.219	0.002	0.27	0.22	0.203	0.122	0.076	-0.018	0.115	0.002	0.061	-0.001	-0.013	-0.018	0.122	0.036	0.057	-0.022	0.074	-0.001	0.038	-0.023
1:96600001-96700000	1	96600001	96700000	-0.029	-0.004	0.126	0.002	0.25	0.22	0.185	0.122	0.113	-0.018	0.037	0.002	-0.106	-0.001	-0.103	-0.018	0.051	0.036	-0.074	-0.022	0.004	-0.001	-0.032	-0.023
1:96700001-96800000	1	96700001	96800000	0.03	-0.004	0.15	0.002	0.266	0.22	0.116	0.122	0.159	-0.018	0.014	0.002	0.061	-0.001	0.163	-0.018	0.087	0.036	-0.007	-0.022	0.021	-0.001	0.039	-0.023
1:96800001-96900000	1	96800001	96900000	0.003	-0.004	-0.005	0.002	0.245	0.22	0.113	0.122	0.24	-0.018	-0.033	0.002	0.125	-0.001	-0.121	-0.018	0.167	0.036	-0.032	-0.022	0.101	-0.001	-0.076	-0.023
1:96900001-97000000	1	96900001	97000000	-0.122	-0.004	0.05	0.002	0.158	0.22	0.191	0.122	-0.019	-0.018	0.036	0.002	-0.052	-0.001	-0.053	-0.018	0.052	0.036	0.056	-0.022	-0.036	-0.001	-0.037	-0.023
1:97000001-97100000	1	97000001	97100000	0.005	-0.004	0.086	0.002	0.253	0.22	0.212	0.122	0.009	-0.018	0.072	0.002	-0.027	-0.001	0.045	-0.018	0.056	0.036	0.052	-0.022	0.021	-0.001	0.084	-0.023
1:97100001-97200000	1	97100001	97200000	-0.074	-0.004	-0.016	0.002	0.117	0.22	0.096	0.122	-0.036	-0.018	0.004	0.002	-0.032	-0.001	-0.16	-0.018	-0.074	0.036	-0.042	-0.022	0.014	-0.001	-0.062	-0.023
1:97200001-97300000	1	97200001	97300000	-0.107	-0.004	-0.122	0.002	0.151	0.22	0.1	0.122	-0.269	-0.018	0.062	0.002	-0.115	-0.001	-0.033	-0.018	-0.089	0.036	-0.052	-0.022	-0.099	-0.001	-0.037	-0.023
1:97300001-97400000	1	97300001	97400000	0.028	-0.004	0.28	0.002	0.255	0.22	0.231	0.122	0.154	-0.018	0.229	0.002	0.104	-0.001	0.277	-0.018	0.145	0.036	0.203	-0.022	0.059	-0.001	0.07	-0.023
1:97400001-97500000	1	97400001	97500000	-0.014	-0.004	0.011	0.002	0.26	0.22	0.175	0.122	0.037	-0.018	0.017	0.002	0.066	-0.001	-0.001	-0.018	0.059	0.036	0.05	-0.022	0.013	-0.001	0.02	-0.023
1:97500001-97600000	1	97500001	97600000	0.018	-0.004	0.095	0.002	0.206	0.22	0.046	0.122	0.105	-0.018	0.105	0.002	-0.006	-0.001	0.015	-0.018	0.055	0.036	0.001	-0.022	-0.021	-0.001	-0.054	-0.023
1:97600001-97700000	1	97600001	97700000	-0.003	-0.004	0.161	0.002	0.275	0.22	0.265	0.122	-0.036	-0.018	0.194	0.002	0.037	-0.001	-0.009	-0.018	0.191	0.036	0.144	-0.022	-0.025	-0.001	0.137	-0.023
1:97700001-97800000	1	97700001	97800000	-0.055	-0.004	0.192	0.002	0.192	0.22	0.302	0.122	0.07	-0.018	0.221	0.002	-0.01	-0.001	0.033	-0.018	0.018	0.036	0.079	-0.022	0.002	-0.001	0.16	-0.023
1:97800001-97900000	1	97800001	97900000	0.112	-0.004	0.074	0.002	0.271	0.22	0.239	0.122	0.016	-0.018	0.143	0.002	0.081	-0.001	-0.061	-0.018	0.031	0.036	0.031	-0.022	0.028	-0.001	0.123	-0.023
1:97900001-98000000	1	97900001	98000000	0.014	-0.004	0.132	0.002	0.169	0.22	0.21	0.122	-0.097	-0.018	0.134	0.002	-0.027	-0.001	0.093	-0.018	0.008	0.036	0.12	-0.022	0.033	-0.001	0.028	-0.023
1:98000001-98100000	1	98000001	98100000	0.005	-0.004	0.06	0.002	0.155	0.22	0.225	0.122	-0.084	-0.018	0.121	0.002	-0.028	-0.001	-0.013	-0.018	-0.088	0.036	0.006	-0.022	0.013	-0.001	0.039	-0.023
1:98100001-98200000	1	98100001	98200000	0.087	-0.004	0.212	0.002	0.243	0.22	0.251	0.122	0.076	-0.018	0.22	0.002	-0.079	-0.001	0.109	-0.018	0.18	0.036	0.208	-0.022	0.045	-0.001	0.075	-0.023
1:98200001-98300000	1	98200001	98300000	0.022	-0.004	0.044	0.002	0.249	0.22	0.194	0.122	0.029	-0.018	0.104	0.002	0.109	-0.001	-0.064	-0.018	-0.005	0.036	0.039	-0.022	0.039	-0.001	0.093	-0.023
1:98300001-98400000	1	98300001	98400000	0.002	-0.004	-0.009	0.002	0.224	0.22	0.12	0.122	-0.047	-0.018	0.02	0.002	-0.01	-0.001	-0.089	-0.018	-0.005	0.036	-0.081	-0.022	-0.004	-0.001	0.098	-0.023
1:98400001-98500000	1	98400001	98500000	0.061	-0.004	-0.047	0.002	0.209	0.22	0.168	0.122	-0.085	-0.018	0.016	0.002	0	-0.001	-0.204	-0.018	0.085	0.036	-0.07	-0.022	-0.049	-0.001	-0.052	-0.023
1:98500001-98600000	1	98500001	98600000	-0.04	-0.004	0.02	0.002	0.206	0.22	0.193	0.122	-0.146	-0.018	0.125	0.002	-0.041	-0.001	0.103	-0.018	0.064	0.036	0.018	-0.022	0.002	-0.001	0.074	-0.023
1:98600001-98700000	1	98600001	98700000	-0.074	-0.004	0.199	0.002	0.196	0.22	0.296	0.122	-0.005	-0.018	0.174	0.002	-0.057	-0.001	0.015	-0.018	-0.019	0.036	0.119	-0.022	0.066	-0.001	0.133	-0.023
1:98700001-98800000	1	98700001	98800000	0.003	-0.004	0.048	0.002	0.232	0.22	0.063	0.122	0.078	-0.018	0	0.002	0.029	-0.001	-0.089	-0.018	0.088	0.036	-0.002	-0.022	-0.085	-0.001	-0.05	-0.023
1:98800001-98900000	1	98800001	98900000	-0.014	-0.004	0.013	0.002	0.211	0.22	0.019	0.122	-0.119	-0.018	-0.084	0.002	-0.024	-0.001	-0.021	-0.018	0.076	0.036	-0.156	-0.022	-0.011	-0.001	-0.112	-0.023
1:98900001-99000000	1	98900001	99000000	-0.031	-0.004	0.074	0.002	0.238	0.22	0.221	0.122	0.1	-0.018	-0.021	0.002	-0.057	-0.001	-0.056	-0.018	0.072	0.036	-0.049	-0.022	0.02	-0.001	0.02	-0.023
1:99000001-99100000	1	99000001	99100000	0.02	-0.004	0.217	0.002	0.164	0.22	0.385	0.122	-0.096	-0.018	0.159	0.002	0.054	-0.001	0.126	-0.018	0.021	0.036	0.125	-0.022	-0.021	-0.001	0.094	-0.023
1:99100001-99200000	1	99100001	99200000	0.012	-0.004	-0.28	0.002	0.265	0.22	-0.07	0.122	-0.038	-0.018	-0.191	0.002	0.04	-0.001	-0.294	-0.018	0.022	0.036	-0.29	-0.022	0.116	-0.001	-0.159	-0.023
1:99200001-99300000	1	99200001	99300000	0.055	-0.004	-0.087	0.002	0.22	0.22	0.098	0.122	0.024	-0.018	-0.083	0.002	0.021	-0.001	-0.148	-0.018	-0.02	0.036	-0.059	-0.022	-0.132	-0.001	0	-0.023
1:99300001-99400000	1	99300001	99400000	-0.066	-0.004	0.021	0.002	0.12	0.22	0.106	0.122	-0.196	-0.018	0.037	0.002	-0.012	-0.001	0.039	-0.018	-0.054	0.036	-0.034	-0.022	-0.184	-0.001	-0.051	-0.023
1:99400001-99500000	1	99400001	99500000	-0.078	-0.004	0.124	0.002	0.209	0.22	0.267	0.122	-0.147	-0.018	0.084	0.002	-0.005	-0.001	0.023	-0.018	0.073	0.036	0.042	-0.022	0.033	-0.001	0.113	-0.023
1:99500001-99600000	1	99500001	99600000	0.147	-0.004	0.039	0.002	0.255	0.22	0.17	0.122	0.027	-0.018	0.111	0.002	0.144	-0.001	0.026	-0.018	0.176	0.036	0.048	-0.022	0.035	-0.001	0.005	-0.023
1:99600001-99700000	1	99600001	99700000	0.054	-0.004	0.13	0.002	0.239	0.22	0.223	0.122	-0.04	-0.018	0.091	0.002	-0.007	-0.001	0.105	-0.018	0.005	0.036	0.115	-0.022	0.025	-0.001	0.155	-0.023
1:99700001-99800000	1	99700001	99800000	0.002	-0.004	-0.034	0.002	0.221	0.22	0.027	0.122	-0.047	-0.018	-0.027	0.002	0.072	-0.001	-0.036	-0.018	0.094	0.036	-0.049	-0.022	-0.066	-0.001	-0.106	-0.023
1:99800001-99900000	1	99800001	99900000	NA	NA	NA	NA	NA	NA	NA	NA	NA	NA	NA	NA	NA	NA	NA	NA	NA	NA	NA	NA	NA	NA	NA	NA
1:99900001-100000000	1	99900001	100000000	-0.107	-0.004	0.134	0.002	0.242	0.22	0.414	0.122	-0.218	-0.018	0.234	0.002	0.005	-0.001	0.046	-0.018	0.008	0.036	0.113	-0.022	-0.003	-0.001	0.224	-0.023
1:100000001-100100000	1	100000001	100100000	-0.018	-0.004	0.122	0.002	0.209	0.22	0.216	0.122	-0.103	-0.018	0.117	0.002	0.024	-0.001	0.092	-0.018	0.001	0.036	0.105	-0.022	-0.041	-0.001	0.094	-0.023
1:100100001-100200000	1	100100001	100200000	-0.05	-0.004	0.063	0.002	0.194	0.22	0.048	0.122	-0.108	-0.018	-0.025	0.002	0.044	-0.001	0.264	-0.018	0.022	0.036	0.064	-0.022	0.021	-0.001	-0.071	-0.023
1:100200001-100300000	1	100200001	100300000	NA	NA	NA	NA	NA	NA	NA	NA	NA	NA	NA	NA	NA	NA	NA	NA	NA	NA	NA	NA	NA	NA	NA	NA
1:100300001-100400000	1	100300001	100400000	-0.129	-0.004	0.082	0.002	0.063	0.22	0.179	0.122	-0.174	-0.018	0.075	0.002	-0.152	-0.001	0.054	-0.018	-0.198	0.036	0.1	-0.022	-0.112	-0.001	0.061	-0.023
1:100400001-100500000	1	100400001	100500000	-0.283	-0.004	0.151	0.002	-0.08	0.22	0.195	0.122	-0.34	-0.018	0.176	0.002	-0.239	-0.001	-0.001	-0.018	-0.125	0.036	0.042	-0.022	-0.377	-0.001	0.142	-0.023
1:100500001-100600000	1	100500001	100600000	-0.175	-0.004	0.053	0.002	0.054	0.22	0.169	0.122	-0.197	-0.018	0.107	0.002	-0.155	-0.001	0.029	-0.018	-0.1	0.036	0.159	-0.022	-0.284	-0.001	0.107	-0.023
1:100600001-100700000	1	100600001	100700000	-0.135	-0.004	-0.141	0.002	-0.011	0.22	-0.102	0.122	-0.26	-0.018	-0.179	0.002	-0.193	-0.001	-0.097	-0.018	-0.114	0.036	-0.049	-0.022	-0.238	-0.001	-0.1	-0.023
1:100700001-100800000	1	100700001	100800000	-0.088	-0.004	-0.231	0.002	0.025	0.22	-0.122	0.122	-0.137	-0.018	-0.188	0.002	-0.104	-0.001	0.029	-0.018	-0.106	0.036	-0.113	-0.022	-0.068	-0.001	-0.373	-0.023
1:100800001-100900000	1	100800001	100900000	0.002	-0.004	0.042	0.002	0.155	0.22	0.178	0.122	-0.119	-0.018	-0.015	0.002	-0.045	-0.001	0.076	-0.018	0.073	0.036	0.111	-0.022	0.011	-0.001	-0.014	-0.023
1:100900001-101000000	1	100900001	101000000	-0.062	-0.004	0.044	0.002	0.169	0.22	0.058	0.122	-0.053	-0.018	0.07	0.002	0.011	-0.001	0.079	-0.018	-0.013	0.036	0.075	-0.022	-0.058	-0.001	0.019	-0.023
1:101000001-101100000	1	101000001	101100000	0.115	-0.004	0.001	0.002	0.347	0.22	-0.001	0.122	0.067	-0.018	-0.058	0.002	0.143	-0.001	-0.1	-0.018	0.153	0.036	-0.161	-0.022	0.187	-0.001	-0.146	-0.023
1:101100001-101200000	1	101100001	101200000	NA	NA	NA	NA	NA	NA	NA	NA	NA	NA	NA	NA	NA	NA	NA	NA	NA	NA	NA	NA	NA	NA	NA	NA
1:101200001-101300000	1	101200001	101300000	0.019	-0.004	0.123	0.002	0.283	0.22	0.198	0.122	0.056	-0.018	0.092	0.002	-0.008	-0.001	0.14	-0.018	0.117	0.036	0.187	-0.022	0.068	-0.001	-0.02	-0.023
1:101300001-101400000	1	101300001	101400000	0.022	-0.004	0.074	0.002	0.234	0.22	0.201	0.122	-0.062	-0.018	0.046	0.002	-0.043	-0.001	0.106	-0.018	0.023	0.036	0.05	-0.022	-0.129	-0.001	0.179	-0.023
1:101400001-101500000	1	101400001	101500000	0.068	-0.004	-0.133	0.002	0.189	0.22	0.142	0.122	0.079	-0.018	-0.008	0.002	-0.09	-0.001	-0.142	-0.018	0.069	0.036	-0.068	-0.022	-0.034	-0.001	0.062	-0.023
1:101500001-101600000	1	101500001	101600000	-0.016	-0.004	0.063	0.002	0.153	0.22	0.192	0.122	-0.011	-0.018	0.105	0.002	-0.068	-0.001	0.174	-0.018	0.025	0.036	0.086	-0.022	0.004	-0.001	0.026	-0.023
1:101600001-101700000	1	101600001	101700000	-0.049	-0.004	0.12	0.002	0.158	0.22	0.323	0.122	-0.085	-0.018	0.081	0.002	-0.003	-0.001	0.19	-0.018	0.017	0.036	0.112	-0.022	-0.05	-0.001	0.202	-0.023
1:101700001-101800000	1	101700001	101800000	-0.066	-0.004	-0.18	0.002	0.131	0.22	-0.107	0.122	-0.122	-0.018	-0.253	0.002	-0.012	-0.001	-0.219	-0.018	0.025	0.036	-0.303	-0.022	0.008	-0.001	-0.137	-0.023
1:101800001-101900000	1	101800001	101900000	0.109	-0.004	0.172	0.002	0.323	0.22	0.086	0.122	0.115	-0.018	0.018	0.002	0.113	-0.001	-0.019	-0.018	0.204	0.036	0.006	-0.022	0.132	-0.001	0.042	-0.023
1:101900001-102000000	1	101900001	102000000	-0.066	-0.004	0.122	0.002	0.212	0.22	0.139	0.122	-0.121	-0.018	-0.002	0.002	0.036	-0.001	-0.052	-0.018	0.064	0.036	-0.096	-0.022	0.028	-0.001	0.105	-0.023
1:102000001-102100000	1	102000001	102100000	-0.008	-0.004	0.089	0.002	0.2	0.22	0.025	0.122	-0.103	-0.018	-0.054	0.002	0.066	-0.001	-0.04	-0.018	-0.049	0.036	-0.119	-0.022	0.043	-0.001	-0.047	-0.023
1:102100001-102200000	1	102100001	102200000	-0.076	-0.004	0.014	0.002	0.093	0.22	0.003	0.122	-0.106	-0.018	-0.085	0.002	0.013	-0.001	-0.103	-0.018	-0.051	0.036	-0.139	-0.022	-0.113	-0.001	-0.096	-0.023
1:102200001-102300000	1	102200001	102300000	-0.051	-0.004	0.138	0.002	0.22	0.22	0.201	0.122	-0.049	-0.018	0.193	0.002	-0.004	-0.001	-0.086	-0.018	0.048	0.036	-0.053	-0.022	0.026	-0.001	0.124	-0.023
1:102300001-102400000	1	102300001	102400000	0.098	-0.004	-0.082	0.002	0.175	0.22	0.017	0.122	0.09	-0.018	-0.039	0.002	-0.031	-0.001	-0.252	-0.018	0.041	0.036	-0.123	-0.022	0.092	-0.001	-0.099	-0.023
1:102400001-102500000	1	102400001	102500000	0.06	-0.004	0.073	0.002	0.212	0.22	0.025	0.122	0.029	-0.018	0.045	0.002	-0.011	-0.001	-0.084	-0.018	0.004	0.036	-0.051	-0.022	-0.112	-0.001	0.037	-0.023
1:102500001-102600000	1	102500001	102600000	0.072	-0.004	0.02	0.002	0.269	0.22	0.014	0.122	-0.124	-0.018	-0.055	0.002	-0.001	-0.001	-0.143	-0.018	0.092	0.036	-0.104	-0.022	0.072	-0.001	0	-0.023
1:102600001-102700000	1	102600001	102700000	0.092	-0.004	0.165	0.002	0.127	0.22	0.166	0.122	0.09	-0.018	0.17	0.002	0.015	-0.001	0.069	-0.018	0	0.036	0.14	-0.022	0.019	-0.001	0.036	-0.023
1:102700001-102800000	1	102700001	102800000	-0.038	-0.004	0.15	0.002	0.185	0.22	0.12	0.122	-0.037	-0.018	0.052	0.002	-0.077	-0.001	-0.037	-0.018	0.021	0.036	-0.055	-0.022	-0.017	-0.001	0.031	-0.023
1:102800001-102900000	1	102800001	102900000	0.059	-0.004	0.229	0.002	0.176	0.22	0.064	0.122	-0.127	-0.018	0.175	0.002	-0.043	-0.001	0.166	-0.018	0	0.036	0.103	-0.022	0.051	-0.001	-0.022	-0.023
1:102900001-103000000	1	102900001	103000000	-0.028	-0.004	0.287	0.002	0.127	0.22	0.21	0.122	-0.037	-0.018	0.174	0.002	-0.001	-0.001	0.015	-0.018	0.11	0.036	0.146	-0.022	-0.014	-0.001	0.122	-0.023
1:103000001-103100000	1	103000001	103100000	0.037	-0.004	0.034	0.002	0.193	0.22	0.147	0.122	-0.025	-0.018	-0.031	0.002	0.085	-0.001	-0.089	-0.018	0.094	0.036	-0.015	-0.022	-0.021	-0.001	-0.006	-0.023
1:103100001-103200000	1	103100001	103200000	-0.026	-0.004	0.073	0.002	0.168	0.22	0.109	0.122	-0.13	-0.018	0.11	0.002	-0.047	-0.001	0.077	-0.018	-0.037	0.036	0.045	-0.022	-0.078	-0.001	0.068	-0.023
1:103200001-103300000	1	103200001	103300000	NA	NA	NA	NA	NA	NA	NA	NA	NA	NA	NA	NA	NA	NA	NA	NA	NA	NA	NA	NA	NA	NA	NA	NA
1:103300001-103400000	1	103300001	103400000	0.045	-0.004	0.025	0.002	0.285	0.22	0.091	0.122	0.037	-0.018	-0.018	0.002	-0.054	-0.001	-0.051	-0.018	0.08	0.036	0.047	-0.022	-0.038	-0.001	-0.08	-0.023
1:103400001-103500000	1	103400001	103500000	-0.073	-0.004	-0.033	0.002	0.145	0.22	-0.032	0.122	-0.096	-0.018	-0.017	0.002	-0.11	-0.001	-0.016	-0.018	0.027	0.036	-0.093	-0.022	-0.117	-0.001	-0.149	-0.023
1:103500001-103600000	1	103500001	103600000	0.114	-0.004	0.207	0.002	0.232	0.22	0.064	0.122	0.024	-0.018	0.032	0.002	0.024	-0.001	0.003	-0.018	0.098	0.036	0.037	-0.022	-0.067	-0.001	0.04	-0.023
1:103600001-103700000	1	103600001	103700000	-0.025	-0.004	-0.041	0.002	0.114	0.22	0.072	0.122	-0.13	-0.018	0.047	0.002	-0.068	-0.001	-0.127	-0.018	-0.031	0.036	-0.131	-0.022	-0.087	-0.001	-0.096	-0.023
1:103700001-103800000	1	103700001	103800000	-0.071	-0.004	0.16	0.002	0.188	0.22	0.08	0.122	-0.001	-0.018	0.014	0.002	-0.057	-0.001	-0.087	-0.018	-0.022	0.036	-0.054	-0.022	0.029	-0.001	0.037	-0.023
1:103800001-103900000	1	103800001	103900000	NA	NA	NA	NA	NA	NA	NA	NA	NA	NA	NA	NA	NA	NA	NA	NA	NA	NA	NA	NA	NA	NA	NA	NA
1:103900001-104000000	1	103900001	104000000	NA	NA	NA	NA	NA	NA	NA	NA	NA	NA	NA	NA	NA	NA	NA	NA	NA	NA	NA	NA	NA	NA	NA	NA
1:104000001-104100000	1	104000001	104100000	0.053	-0.004	0.021	0.002	0.202	0.22	0.062	0.122	0.01	-0.018	0.003	0.002	0.039	-0.001	-0.031	-0.018	0.063	0.036	-0.009	-0.022	-0.005	-0.001	-0.042	-0.023
1:104100001-104200000	1	104100001	104200000	NA	NA	NA	NA	NA	NA	NA	NA	NA	NA	NA	NA	NA	NA	NA	NA	NA	NA	NA	NA	NA	NA	NA	NA
1:104200001-104300000	1	104200001	104300000	NA	NA	NA	NA	NA	NA	NA	NA	NA	NA	NA	NA	NA	NA	NA	NA	NA	NA	NA	NA	NA	NA	NA	NA
1:104300001-104400000	1	104300001	104400000	-0.012	-0.004	0.063	0.002	0.195	0.22	-0.068	0.122	0.058	-0.018	-0.052	0.002	0.051	-0.001	-0.006	-0.018	-0.046	0.036	-0.136	-0.022	-0.035	-0.001	0	-0.023
1:104400001-104500000	1	104400001	104500000	NA	NA	NA	NA	NA	NA	NA	NA	NA	NA	NA	NA	NA	NA	NA	NA	NA	NA	NA	NA	NA	NA	NA	NA
1:104500001-104600000	1	104500001	104600000	0.071	-0.004	0.09	0.002	0.14	0.22	0.004	0.122	-0.12	-0.018	-0.017	0.002	0.005	-0.001	0.056	-0.018	0.101	0.036	0.01	-0.022	-0.02	-0.001	-0.08	-0.023
1:104600001-104700000	1	104600001	104700000	-0.025	-0.004	-0.157	0.002	0.103	0.22	-0.14	0.122	0.006	-0.018	-0.14	0.002	0.033	-0.001	-0.084	-0.018	0.036	0.036	-0.224	-0.022	-0.12	-0.001	-0.243	-0.023
1:104700001-104800000	1	104700001	104800000	-0.129	-0.004	0.177	0.002	0.09	0.22	0.101	0.122	-0.234	-0.018	0.062	0.002	-0.109	-0.001	0.105	-0.018	-0.086	0.036	-0.084	-0.022	-0.062	-0.001	0.044	-0.023
1:104800001-104900000	1	104800001	104900000	0.104	-0.004	-0.014	0.002	0.206	0.22	-0.119	0.122	-0.312	-0.018	-0.168	0.002	-0.005	-0.001	-0.177	-0.018	0.038	0.036	-0.163	-0.022	-0.008	-0.001	-0.245	-0.023
1:104900001-105000000	1	104900001	105000000	0.012	-0.004	0.145	0.002	0.222	0.22	0.161	0.122	0.025	-0.018	0.075	0.002	0.093	-0.001	-0.05	-0.018	0.062	0.036	-0.102	-0.022	-0.041	-0.001	-0.002	-0.023
1:105000001-105100000	1	105000001	105100000	-0.018	-0.004	-0.146	0.002	0.203	0.22	-0.19	0.122	-0.091	-0.018	-0.256	0.002	-0.027	-0.001	-0.248	-0.018	0.096	0.036	-0.313	-0.022	0	-0.001	-0.216	-0.023
1:105100001-105200000	1	105100001	105200000	0.1	-0.004	0.192	0.002	0.192	0.22	-0.157	0.122	0.151	-0.018	-0.058	0.002	0.032	-0.001	0.1	-0.018	0.126	0.036	-0.047	-0.022	0.094	-0.001	-0.235	-0.023
1:105200001-105300000	1	105200001	105300000	-0.03	-0.004	-0.129	0.002	0.088	0.22	-0.135	0.122	-0.084	-0.018	-0.229	0.002	-0.049	-0.001	-0.171	-0.018	0.007	0.036	-0.257	-0.022	-0.177	-0.001	-0.143	-0.023
1:105300001-105400000	1	105300001	105400000	0.015	-0.004	0.083	0.002	0.167	0.22	0.108	0.122	0.005	-0.018	0.002	0.002	-0.073	-0.001	-0.034	-0.018	-0.003	0.036	-0.001	-0.022	0.004	-0.001	-0.001	-0.023
1:105400001-105500000	1	105400001	105500000	0.007	-0.004	0.147	0.002	0.186	0.22	-0.003	0.122	0.001	-0.018	0.02	0.002	-0.024	-0.001	0.121	-0.018	0.113	0.036	-0.062	-0.022	0.093	-0.001	-0.015	-0.023
1:105500001-105600000	1	105500001	105600000	0.072	-0.004	-0.135	0.002	0.17	0.22	-0.175	0.122	-0.033	-0.018	-0.074	0.002	-0.038	-0.001	-0.132	-0.018	-0.086	0.036	-0.294	-0.022	-0.055	-0.001	-0.264	-0.023
1:105600001-105700000	1	105600001	105700000	-0.093	-0.004	-0.14	0.002	0.123	0.22	-0.211	0.122	0.014	-0.018	-0.216	0.002	0.024	-0.001	-0.224	-0.018	-0.094	0.036	-0.291	-0.022	-0.014	-0.001	-0.262	-0.023
1:105700001-105800000	1	105700001	105800000	-0.116	-0.004	0.163	0.002	0.173	0.22	0.112	0.122	-0.084	-0.018	0.131	0.002	-0.114	-0.001	-0.081	-0.018	-0.093	0.036	-0.113	-0.022	-0.145	-0.001	-0.005	-0.023
1:105800001-105900000	1	105800001	105900000	0.045	-0.004	0.111	0.002	0.11	0.22	0.002	0.122	0.128	-0.018	0.114	0.002	-0.071	-0.001	0.009	-0.018	-0.042	0.036	-0.112	-0.022	-0.011	-0.001	-0.047	-0.023
1:105900001-106000000	1	105900001	106000000	0.039	-0.004	-0.137	0.002	0.182	0.22	-0.125	0.122	-0.04	-0.018	-0.106	0.002	0.011	-0.001	-0.259	-0.018	0.032	0.036	-0.249	-0.022	-0.024	-0.001	-0.174	-0.023
1:106000001-106100000	1	106000001	106100000	-0.04	-0.004	-0.051	0.002	0.078	0.22	0.009	0.122	-0.185	-0.018	0.005	0.002	-0.055	-0.001	-0.155	-0.018	0.026	0.036	-0.08	-0.022	-0.184	-0.001	-0.121	-0.023
1:106100001-106200000	1	106100001	106200000	0.046	-0.004	0.059	0.002	0.069	0.22	-0.004	0.122	-0.04	-0.018	0.081	0.002	-0.023	-0.001	-0.153	-0.018	-0.052	0.036	-0.036	-0.022	0.062	-0.001	-0.155	-0.023
1:106200001-106300000	1	106200001	106300000	0.064	-0.004	0.01	0.002	0.128	0.22	-0.024	0.122	0.034	-0.018	0.029	0.002	-0.114	-0.001	-0.013	-0.018	-0.004	0.036	-0.163	-0.022	-0.099	-0.001	-0.172	-0.023
1:106300001-106400000	1	106300001	106400000	0.165	-0.004	-0.022	0.002	0.21	0.22	-0.291	0.122	-0.116	-0.018	-0.139	0.002	-0.006	-0.001	-0.097	-0.018	0.042	0.036	-0.172	-0.022	0.042	-0.001	-0.246	-0.023
1:106400001-106500000	1	106400001	106500000	0.161	-0.004	0.065	0.002	0.236	0.22	0.155	0.122	0.039	-0.018	0.12	0.002	-0.008	-0.001	-0.022	-0.018	0.024	0.036	0.004	-0.022	-0.003	-0.001	-0.021	-0.023
1:106500001-106600000	1	106500001	106600000	0.081	-0.004	-0.071	0.002	0.267	0.22	-0.031	0.122	-0.021	-0.018	0.042	0.002	-0.027	-0.001	-0.055	-0.018	0.141	0.036	-0.065	-0.022	-0.056	-0.001	-0.056	-0.023
1:106600001-106700000	1	106600001	106700000	-0.021	-0.004	0.111	0.002	0.151	0.22	0.078	0.122	0.071	-0.018	0.111	0.002	-0.097	-0.001	0.006	-0.018	-0.019	0.036	0.015	-0.022	-0.116	-0.001	-0.088	-0.023
1:106700001-106800000	1	106700001	106800000	0.101	-0.004	0.247	0.002	0.384	0.22	0.357	0.122	0.165	-0.018	0.181	0.002	0.134	-0.001	0.053	-0.018	0.058	0.036	0.145	-0.022	0.138	-0.001	0.136	-0.023
1:106800001-106900000	1	106800001	106900000	0.07	-0.004	-0.029	0.002	0.264	0.22	-0.04	0.122	-0.003	-0.018	-0.033	0.002	-0.003	-0.001	-0.079	-0.018	0.128	0.036	-0.192	-0.022	-0.014	-0.001	-0.01	-0.023
1:106900001-107000000	1	106900001	107000000	-0.051	-0.004	0.117	0.002	0.206	0.22	0.089	0.122	0.117	-0.018	0.013	0.002	-0.007	-0.001	0.008	-0.018	0.072	0.036	-0.049	-0.022	-0.068	-0.001	-0.124	-0.023
1:107000001-107100000	1	107000001	107100000	-0.02	-0.004	0.113	0.002	0.254	0.22	0.217	0.122	0.215	-0.018	0.188	0.002	0.018	-0.001	0.096	-0.018	0.074	0.036	0.084	-0.022	0.125	-0.001	0.113	-0.023
1:107100001-107200000	1	107100001	107200000	0.08	-0.004	0.156	0.002	0.203	0.22	-0.006	0.122	0.157	-0.018	0.018	0.002	0.082	-0.001	0.07	-0.018	0.115	0.036	-0.06	-0.022	0.089	-0.001	-0.033	-0.023
1:107200001-107300000	1	107200001	107300000	0.103	-0.004	0.019	0.002	0.257	0.22	-0.073	0.122	0.135	-0.018	-0.026	0.002	0.076	-0.001	0.157	-0.018	0.147	0.036	-0.011	-0.022	0.088	-0.001	-0.078	-0.023
1:107300001-107400000	1	107300001	107400000	0.046	-0.004	0.039	0.002	0.257	0.22	0.055	0.122	0.063	-0.018	0.044	0.002	0.129	-0.001	0.013	-0.018	0.086	0.036	-0.042	-0.022	0.074	-0.001	-0.05	-0.023
1:107400001-107500000	1	107400001	107500000	0.091	-0.004	0.105	0.002	0.28	0.22	0.043	0.122	0.042	-0.018	0.102	0.002	0.138	-0.001	-0.017	-0.018	0.171	0.036	-0.047	-0.022	0.1	-0.001	-0.124	-0.023
1:107500001-107600000	1	107500001	107600000	-0.003	-0.004	0.001	0.002	0.245	0.22	-0.017	0.122	-0.053	-0.018	0.003	0.002	0.095	-0.001	0.015	-0.018	-0.014	0.036	-0.049	-0.022	0.04	-0.001	-0.111	-0.023
1:107600001-107700000	1	107600001	107700000	-0.081	-0.004	-0.025	0.002	0.139	0.22	0.12	0.122	-0.088	-0.018	0.037	0.002	-0.017	-0.001	0.048	-0.018	0.093	0.036	-0.162	-0.022	-0.042	-0.001	-0.049	-0.023
1:107700001-107800000	1	107700001	107800000	0.154	-0.004	0.114	0.002	0.276	0.22	0.023	0.122	0.246	-0.018	0.026	0.002	0.054	-0.001	0.173	-0.018	0.205	0.036	0.036	-0.022	0.132	-0.001	-0.099	-0.023
1:107800001-107900000	1	107800001	107900000	0.006	-0.004	-0.092	0.002	0.237	0.22	-0.128	0.122	0.145	-0.018	-0.044	0.002	0.024	-0.001	-0.133	-0.018	0.013	0.036	-0.156	-0.022	0.032	-0.001	-0.119	-0.023
1:107900001-108000000	1	107900001	108000000	0.096	-0.004	-0.08	0.002	0.216	0.22	-0.037	0.122	0.123	-0.018	0.022	0.002	0.102	-0.001	-0.208	-0.018	0.075	0.036	-0.096	-0.022	0.056	-0.001	-0.049	-0.023
1:108000001-108100000	1	108000001	108100000	0.025	-0.004	0.188	0.002	0.216	0.22	0.069	0.122	0.045	-0.018	0.152	0.002	0.066	-0.001	0.11	-0.018	0.082	0.036	0.113	-0.022	0.077	-0.001	-0.033	-0.023
1:108100001-108200000	1	108100001	108200000	NA	NA	NA	NA	NA	NA	NA	NA	NA	NA	NA	NA	NA	NA	NA	NA	NA	NA	NA	NA	NA	NA	NA	NA
1:108200001-108300000	1	108200001	108300000	0.146	-0.004	0.042	0.002	0.391	0.22	0.144	0.122	0.239	-0.018	0.05	0.002	0.086	-0.001	0.064	-0.018	0.197	0.036	0.106	-0.022	0.017	-0.001	-0.012	-0.023
1:108300001-108400000	1	108300001	108400000	-0.039	-0.004	-0.104	0.002	0.198	0.22	-0.03	0.122	0.059	-0.018	-0.219	0.002	-0.07	-0.001	-0.141	-0.018	0.054	0.036	-0.162	-0.022	0.05	-0.001	-0.133	-0.023
1:108400001-108500000	1	108400001	108500000	-0.089	-0.004	0.087	0.002	0.223	0.22	0.105	0.122	0.071	-0.018	-0.015	0.002	-0.022	-0.001	-0.013	-0.018	0.063	0.036	0.018	-0.022	-0.072	-0.001	0.062	-0.023
1:108500001-108600000	1	108500001	108600000	0.031	-0.004	0.204	0.002	0.329	0.22	0.11	0.122	-0.097	-0.018	0.004	0.002	0.03	-0.001	0.099	-0.018	0.112	0.036	0.093	-0.022	0.095	-0.001	0.039	-0.023
1:108600001-108700000	1	108600001	108700000	-0.049	-0.004	0.013	0.002	0.162	0.22	-0.046	0.122	0.123	-0.018	-0.033	0.002	-0.077	-0.001	-0.03	-0.018	0.031	0.036	-0.065	-0.022	0.003	-0.001	-0.196	-0.023
1:108700001-108800000	1	108700001	108800000	NA	NA	NA	NA	NA	NA	NA	NA	NA	NA	NA	NA	NA	NA	NA	NA	NA	NA	NA	NA	NA	NA	NA	NA
1:108800001-108900000	1	108800001	108900000	NA	NA	NA	NA	NA	NA	NA	NA	NA	NA	NA	NA	NA	NA	NA	NA	NA	NA	NA	NA	NA	NA	NA	NA
1:108900001-109000000	1	108900001	109000000	NA	NA	NA	NA	NA	NA	NA	NA	NA	NA	NA	NA	NA	NA	NA	NA	NA	NA	NA	NA	NA	NA	NA	NA
1:109000001-109100000	1	109000001	109100000	NA	NA	NA	NA	NA	NA	NA	NA	NA	NA	NA	NA	NA	NA	NA	NA	NA	NA	NA	NA	NA	NA	NA	NA
1:109100001-109200000	1	109100001	109200000	-0.109	-0.004	-0.111	0.002	0.133	0.22	0.105	0.122	0.012	-0.018	-0.038	0.002	-0.059	-0.001	-0.142	-0.018	-0.007	0.036	-0.124	-0.022	-0.079	-0.001	-0.113	-0.023
1:109200001-109300000	1	109200001	109300000	-0.134	-0.004	-0.064	0.002	0.128	0.22	0.188	0.122	-0.211	-0.018	0.009	0.002	-0.196	-0.001	0.035	-0.018	0.003	0.036	-0.081	-0.022	-0.128	-0.001	-0.068	-0.023
1:109300001-109400000	1	109300001	109400000	-0.149	-0.004	-0.149	0.002	0.113	0.22	0.226	0.122	0.008	-0.018	-0.077	0.002	-0.18	-0.001	-0.026	-0.018	0.05	0.036	0.008	-0.022	0.004	-0.001	0.065	-0.023
1:109400001-109500000	1	109400001	109500000	-0.203	-0.004	-0.117	0.002	0.045	0.22	0.099	0.122	-0.102	-0.018	-0.053	0.002	-0.233	-0.001	-0.001	-0.018	-0.132	0.036	0.077	-0.022	-0.198	-0.001	-0.068	-0.023
1:109500001-109600000	1	109500001	109600000	-0.171	-0.004	0.027	0.002	-0.08	0.22	0.156	0.122	-0.401	-0.018	0.09	0.002	-0.225	-0.001	-0.153	-0.018	-0.196	0.036	-0.015	-0.022	-0.304	-0.001	0.114	-0.023
1:109600001-109700000	1	109600001	109700000	-0.045	-0.004	0.091	0.002	0.158	0.22	0.266	0.122	-0.154	-0.018	0.07	0.002	-0.076	-0.001	-0.028	-0.018	-0.004	0.036	0.232	-0.022	-0.072	-0.001	0.097	-0.023
1:109700001-109800000	1	109700001	109800000	NA	NA	NA	NA	NA	NA	NA	NA	NA	NA	NA	NA	NA	NA	NA	NA	NA	NA	NA	NA	NA	NA	NA	NA
1:109800001-109900000	1	109800001	109900000	0.315	0.297	0.295	0.002	0.156	0.22	0.165	0.122	0.017	-0.018	-0.046	0.002	0.022	-0.001	-0.213	-0.018	0.113	0.036	-0.021	-0.022	-0.022	-0.001	-0.061	-0.023
1:109900001-110000000	1	109900001	110000000	0.244	0.297	0.197	0.002	0.17	0.22	0.045	0.122	-0.076	-0.018	-0.269	0.002	-0.112	-0.001	-0.017	-0.018	0.018	0.036	0.156	-0.022	-0.114	-0.001	-0.229	-0.023
1:110000001-110100000	1	110000001	110100000	0.252	0.297	0.17	0.002	0.189	0.22	0.104	0.122	-0.076	-0.018	-0.066	0.002	-0.062	-0.001	-0.061	-0.018	0.059	0.036	-0.091	-0.022	-0.05	-0.001	0.044	-0.023
1:110100001-110200000	1	110100001	110200000	0.187	0.297	-0.01	0.002	0.189	0.22	-0.251	0.122	-0.101	-0.018	-0.388	0.002	-0.04	-0.001	-0.206	-0.018	0.071	0.036	-0.124	-0.022	0.038	-0.001	-0.038	-0.023
1:110200001-110300000	1	110200001	110300000	0.445	0.297	-0.162	0.002	0.439	0.22	-0.482	0.122	-0.002	-0.018	-0.569	0.002	0.231	-0.001	-0.394	-0.018	0.223	0.036	-0.203	-0.022	0.101	-0.001	-0.588	-0.023
1:110300001-110400000	1	110300001	110400000	0.415	0.297	0.485	0.002	0.432	0.22	0.224	0.122	0.128	-0.018	-0.042	0.002	0.2	-0.001	0.025	-0.018	0.241	0.036	-0.004	-0.022	0.1	-0.001	0.04	-0.023
1:110400001-110500000	1	110400001	110500000	0.298	0.297	0.407	0.002	0.286	0.22	0.208	0.122	0.05	-0.018	0.036	0.002	0.098	-0.001	0.075	-0.018	0.105	0.036	-0.012	-0.022	0.107	-0.001	0.092	-0.023
1:110500001-110600000	1	110500001	110600000	0.256	0.297	0.05	0.002	0.201	0.22	-0.025	0.122	-0.034	-0.018	-0.171	0.002	-0.011	-0.001	-0.092	-0.018	0.103	0.036	0.015	-0.022	0.063	-0.001	-0.178	-0.023
1:110600001-110700000	1	110600001	110700000	NA	NA	NA	NA	NA	NA	NA	NA	NA	NA	NA	NA	NA	NA	NA	NA	NA	NA	NA	NA	NA	NA	NA	NA
1:110700001-110800000	1	110700001	110800000	NA	NA	NA	NA	NA	NA	NA	NA	NA	NA	NA	NA	NA	NA	NA	NA	NA	NA	NA	NA	NA	NA	NA	NA
1:110800001-110900000	1	110800001	110900000	0.318	0.297	0.399	0.002	0.232	0.22	0.212	0.122	0.093	-0.018	0.059	0.002	0.044	-0.001	0.01	-0.018	0.107	0.036	0.09	-0.022	-0.012	-0.001	0.032	-0.023
1:110900001-111000000	1	110900001	111000000	0.309	0.297	0.277	0.002	0.165	0.22	0.148	0.122	0.108	-0.018	0.028	0.002	0.013	-0.001	-0.083	-0.018	0.076	0.036	-0.003	-0.022	0.009	-0.001	-0.01	-0.023
1:111000001-111100000	1	111000001	111100000	0.355	0.297	0.367	0.002	0.246	0.22	0.118	0.122	0.019	-0.018	0.013	0.002	0.087	-0.001	-0.014	-0.018	0.15	0.036	0.119	-0.022	0.122	-0.001	0.107	-0.023
1:111100001-111200000	1	111100001	111200000	0.163	0.297	-0.124	0.002	0.266	0.22	0.076	0.122	0.085	-0.018	-0.135	0.002	0	-0.001	-0.149	-0.018	0.096	0.036	-0.115	-0.022	-0.038	-0.001	-0.111	-0.023
1:111200001-111300000	1	111200001	111300000	-0.02	-0.001	0.033	0.002	0.232	0.22	0.222	0.122	0.034	-0.018	0.078	0.002	0.059	-0.001	0.082	-0.018	0.169	0.036	0.215	-0.022	0.015	-0.001	0.057	-0.023
1:111300001-111400000	1	111300001	111400000	0.035	-0.001	-0.133	0.002	0.284	0.22	0.203	0.122	0.015	-0.018	0.07	0.002	0.064	-0.001	-0.141	-0.018	0.151	0.036	0.051	-0.022	0.049	-0.001	-0.061	-0.023
1:111400001-111500000	1	111400001	111500000	-0.058	-0.001	0.009	0.002	0.209	0.22	0.066	0.122	0.109	-0.018	0.037	0.002	0.048	-0.001	0.06	-0.018	0.19	0.036	0.047	-0.022	0.049	-0.001	-0.21	-0.023
1:111500001-111600000	1	111500001	111600000	0.14	-0.001	0.003	0.002	0.231	0.22	0.142	0.122	0.214	-0.018	0.136	0.002	0.061	-0.001	-0.12	-0.018	0.191	0.036	-0.006	-0.022	0.229	-0.001	-0.008	-0.023
1:111600001-111700000	1	111600001	111700000	0.101	-0.001	-0.119	0.002	0.331	0.22	-0.107	0.122	0.165	-0.018	-0.056	0.002	0.074	-0.001	-0.028	-0.018	0.141	0.036	-0.013	-0.022	0.062	-0.001	-0.258	-0.023
1:111700001-111800000	1	111700001	111800000	-0.014	-0.001	0.022	0.002	0.207	0.22	0.189	0.122	-0.092	-0.018	0.116	0.002	-0.006	-0.001	-0.007	-0.018	0.041	0.036	0.042	-0.022	-0.032	-0.001	0.096	-0.023
1:111800001-111900000	1	111800001	111900000	0.142	-0.001	-0.245	0.002	0.391	0.22	-0.067	0.122	0.1	-0.018	-0.161	0.002	0.188	-0.001	-0.352	-0.018	0.097	0.036	-0.22	-0.022	0.138	-0.001	-0.219	-0.023
1:111900001-112000000	1	111900001	112000000	0.144	-0.001	-0.018	0.002	0.376	0.22	0.053	0.122	0.119	-0.018	0.055	0.002	0.187	-0.001	-0.039	-0.018	0.233	0.036	-0.013	-0.022	0.263	-0.001	0.058	-0.023
1:112000001-112100000	1	112000001	112100000	0.073	-0.001	-0.264	0.002	0.238	0.22	-0.062	0.122	-0.023	-0.018	-0.195	0.002	0.058	-0.001	-0.184	-0.018	0.081	0.036	-0.179	-0.022	0.005	-0.001	-0.138	-0.023
1:112100001-112200000	1	112100001	112200000	-0.102	-0.001	-0.08	0.002	0.161	0.22	0.065	0.122	-0.087	-0.018	0.001	0.002	-0.075	-0.001	0.047	-0.018	-0.037	0.036	0.029	-0.022	-0.117	-0.001	0.036	-0.023
1:112200001-112300000	1	112200001	112300000	-0.062	-0.001	-0.145	0.002	0.183	0.22	0.191	0.122	0.003	-0.018	0.085	0.002	-0.054	-0.001	-0.036	-0.018	0.002	0.036	0.031	-0.022	0.024	-0.001	0.036	-0.023
1:112300001-112400000	1	112300001	112400000	0.028	-0.001	0.027	0.002	0.171	0.22	0.133	0.122	-0.054	-0.018	0.07	0.002	0.034	-0.001	0.128	-0.018	0.14	0.036	0.069	-0.022	0.096	-0.001	0.112	-0.023
1:112400001-112500000	1	112400001	112500000	-0.048	-0.001	-0.04	0.002	0.229	0.22	0.112	0.122	-0.033	-0.018	-0.009	0.002	0.046	-0.001	-0.027	-0.018	0.079	0.036	0.001	-0.022	0.084	-0.001	0.113	-0.023
1:112500001-112600000	1	112500001	112600000	-0.058	-0.001	-0.015	0.002	0.2	0.22	-0.011	0.122	0.002	-0.018	0.058	0.002	-0.014	-0.001	-0.065	-0.018	0.084	0.036	0.059	-0.022	-0.051	-0.001	-0.008	-0.023
1:112600001-112700000	1	112600001	112700000	0.164	-0.001	-0.029	0.002	0.328	0.22	0.131	0.122	0.114	-0.018	-0.034	0.002	0.157	-0.001	-0.289	-0.018	0.191	0.036	-0.101	-0.022	0.117	-0.001	0.013	-0.023
1:112700001-112800000	1	112700001	112800000	NA	NA	NA	NA	NA	NA	NA	NA	NA	NA	NA	NA	NA	NA	NA	NA	NA	NA	NA	NA	NA	NA	NA	NA
1:112800001-112900000	1	112800001	112900000	0.115	-0.001	0.058	0.002	0.343	0.22	-0.01	0.122	0.137	-0.018	0.038	0.002	0.147	-0.001	-0.029	-0.018	0.167	0.036	-0.084	-0.022	0.245	-0.001	-0.065	-0.023
1:112900001-113000000	1	112900001	113000000	-0.121	-0.001	-0.164	0.002	0.111	0.22	0.002	0.122	-0.142	-0.018	-0.067	0.002	-0.117	-0.001	-0.09	-0.018	-0.04	0.036	0.064	-0.022	-0.152	-0.001	-0.017	-0.023
1:113000001-113100000	1	113000001	113100000	-0.102	-0.001	0.007	0.002	0.073	0.22	0.141	0.122	-0.272	-0.018	0.025	0.002	-0.137	-0.001	-0.109	-0.018	-0.091	0.036	-0.035	-0.022	-0.143	-0.001	0.007	-0.023
1:113100001-113200000	1	113100001	113200000	-0.246	-0.001	-0.109	0.002	-0.054	0.22	0.13	0.122	-0.314	-0.018	0	0.002	-0.243	-0.001	-0.005	-0.018	-0.148	0.036	0.075	-0.022	-0.316	-0.001	0.076	-0.023
1:113200001-113300000	1	113200001	113300000	-0.042	-0.001	0.12	0.002	0.175	0.22	0.157	0.122	-0.051	-0.018	0.137	0.002	-0.034	-0.001	0.243	-0.018	0.04	0.036	0.185	-0.022	0.039	-0.001	0.08	-0.023
1:113300001-113400000	1	113300001	113400000	NA	NA	NA	NA	NA	NA	NA	NA	NA	NA	NA	NA	NA	NA	NA	NA	NA	NA	NA	NA	NA	NA	NA	NA
1:113400001-113500000	1	113400001	113500000	-0.054	-0.001	0.038	0.002	0.115	0.22	0.146	0.122	-0.124	-0.018	0.204	0.002	-0.071	-0.001	-0.018	-0.018	-0.02	0.036	0.068	-0.022	-0.19	-0.001	0.136	-0.023
1:113500001-113600000	1	113500001	113600000	-0.145	-0.001	0.375	0.002	-0.047	0.22	0.336	0.122	-0.164	-0.018	0.246	0.002	-0.099	-0.001	0.304	-0.018	-0.126	0.036	0.315	-0.022	-0.064	-0.001	0.338	-0.023
1:113600001-113700000	1	113600001	113700000	-0.191	-0.001	0.311	0.002	-0.002	0.22	0.337	0.122	-0.199	-0.018	0.122	0.002	-0.159	-0.001	0.243	-0.018	-0.056	0.036	0.216	-0.022	-0.074	-0.001	0.115	-0.023
1:113700001-113800000	1	113700001	113800000	0.056	-0.001	0.063	0.002	0.15	0.22	0.072	0.122	0.02	-0.018	0.04	0.002	0	-0.001	-0.035	-0.018	0.065	0.036	-0.182	-0.022	0.026	-0.001	-0.017	-0.023
1:113800001-113900000	1	113800001	113900000	-0.019	-0.001	0.115	0.002	0.228	0.22	0.146	0.122	0.158	-0.018	0.105	0.002	0.104	-0.001	-0.009	-0.018	0.119	0.036	-0.016	-0.022	0.006	-0.001	-0.034	-0.023
1:113900001-114000000	1	113900001	114000000	-0.109	-0.001	-0.088	0.002	0.171	0.22	0.105	0.122	0.095	-0.018	0.017	0.002	-0.099	-0.001	-0.077	-0.018	-0.036	0.036	0.022	-0.022	-0.075	-0.001	0.012	-0.023
1:114000001-114100000	1	114000001	114100000	0.068	-0.001	-0.059	0.002	0.155	0.22	0.032	0.122	-0.002	-0.018	0.042	0.002	0.042	-0.001	-0.274	-0.018	0.064	0.036	-0.046	-0.022	0.009	-0.001	-0.063	-0.023
1:114100001-114200000	1	114100001	114200000	0.031	-0.001	0.034	0.002	0.257	0.22	0.201	0.122	-0.111	-0.018	0.191	0.002	0.026	-0.001	-0.071	-0.018	0.013	0.036	0.036	-0.022	0.048	-0.001	0.053	-0.023
1:114200001-114300000	1	114200001	114300000	-0.104	-0.001	-0.142	0.002	0.031	0.22	-0.1	0.122	-0.212	-0.018	-0.125	0.002	-0.172	-0.001	-0.052	-0.018	-0.17	0.036	-0.086	-0.022	-0.066	-0.001	-0.208	-0.023
1:114300001-114400000	1	114300001	114400000	-0.289	-0.001	-0.022	0.002	0.007	0.22	0.129	0.122	-0.201	-0.018	0.123	0.002	-0.275	-0.001	0.155	-0.018	-0.135	0.036	0.072	-0.022	-0.283	-0.001	0.051	-0.023
1:114400001-114500000	1	114400001	114500000	-0.093	-0.001	-0.018	0.002	0.051	0.22	0.194	0.122	-0.179	-0.018	0.092	0.002	-0.188	-0.001	-0.1	-0.018	-0.16	0.036	-0.062	-0.022	-0.23	-0.001	0.144	-0.023
1:114500001-114600000	1	114500001	114600000	0.034	-0.001	0.145	0.002	0.195	0.22	0.208	0.122	0.065	-0.018	0.19	0.002	0.015	-0.001	0.128	-0.018	-0.004	0.036	0.099	-0.022	-0.009	-0.001	0.093	-0.023
1:114600001-114700000	1	114600001	114700000	0.03	-0.001	0.215	0.002	0.305	0.22	0.216	0.122	0.098	-0.018	0.201	0.002	0.129	-0.001	0.117	-0.018	0.071	0.036	-0.014	-0.022	0.138	-0.001	0.192	-0.023
1:114700001-114800000	1	114700001	114800000	0.166	-0.001	-0.01	0.002	0.383	0.22	-0.071	0.122	0.173	-0.018	0.017	0.002	0.181	-0.001	-0.188	-0.018	0.271	0.036	-0.126	-0.022	0.194	-0.001	-0.065	-0.023
1:114800001-114900000	1	114800001	114900000	0.061	-0.001	0.002	0.002	0.254	0.22	-0.116	0.122	0.054	-0.018	-0.065	0.002	0.126	-0.001	-0.093	-0.018	0.119	0.036	-0.028	-0.022	0.062	-0.001	-0.066	-0.023
1:114900001-115000000	1	114900001	115000000	-0.011	-0.001	-0.161	0.002	0.139	0.22	-0.05	0.122	-0.079	-0.018	-0.005	0.002	-0.03	-0.001	-0.145	-0.018	-0.064	0.036	-0.073	-0.022	-0.156	-0.001	-0.1	-0.023
1:115000001-115100000	1	115000001	115100000	-0.171	-0.001	-0.035	0.002	-0.052	0.22	-0.039	0.122	-0.17	-0.018	-0.049	0.002	-0.152	-0.001	-0.055	-0.018	-0.153	0.036	-0.036	-0.022	-0.143	-0.001	-0.213	-0.023
1:115100001-115200000	1	115100001	115200000	-0.26	-0.001	0.097	0.002	-0.042	0.22	0.31	0.122	-0.358	-0.018	0.228	0.002	-0.197	-0.001	0.054	-0.018	-0.133	0.036	0.036	-0.022	-0.222	-0.001	0.196	-0.023
1:115200001-115300000	1	115200001	115300000	-0.119	-0.001	-0.146	0.002	0.157	0.22	0.051	0.122	-0.119	-0.018	0.074	0.002	-0.147	-0.001	-0.156	-0.018	-0.041	0.036	-0.04	-0.022	-0.091	-0.001	0.017	-0.023
1:115300001-115400000	1	115300001	115400000	-0.091	-0.001	-0.026	0.002	0.179	0.22	0.052	0.122	0.001	-0.018	0.122	0.002	-0.009	-0.001	0.158	-0.018	0.065	0.036	-0.025	-0.022	-0.001	-0.001	0.003	-0.023
1:115400001-115500000	1	115400001	115500000	-0.114	-0.001	0.138	0.002	0.12	0.22	0.079	0.122	-0.001	-0.018	0.112	0.002	-0.076	-0.001	0.051	-0.018	-0.002	0.036	0.062	-0.022	-0.067	-0.001	0.074	-0.023
1:115500001-115600000	1	115500001	115600000	0.1	-0.001	0.004	0.002	0.25	0.22	0	0.122	0.261	-0.018	0.034	0.002	0.141	-0.001	0.049	-0.018	0.137	0.036	0.007	-0.022	0.149	-0.001	-0.171	-0.023
1:115600001-115700000	1	115600001	115700000	0.033	-0.001	0.157	0.002	0.279	0.22	0.057	0.122	0.201	-0.018	-0.055	0.002	0.092	-0.001	-0.063	-0.018	0.111	0.036	-0.106	-0.022	0.165	-0.001	0	-0.023
1:115700001-115800000	1	115700001	115800000	-0.067	-0.001	-0.005	0.002	0.168	0.22	0.029	0.122	0.04	-0.018	-0.049	0.002	-0.039	-0.001	-0.139	-0.018	-0.004	0.036	-0.111	-0.022	-0.05	-0.001	-0.002	-0.023
1:115800001-115900000	1	115800001	115900000	-0.024	-0.001	-0.065	0.002	0.182	0.22	0.048	0.122	-0.008	-0.018	0.026	0.002	-0.01	-0.001	-0.096	-0.018	0.02	0.036	-0.025	-0.022	-0.009	-0.001	-0.052	-0.023
1:115900001-116000000	1	115900001	116000000	0.139	-0.001	0.072	0.002	0.3	0.22	-0.025	0.122	0.052	-0.018	0.021	0.002	0.166	-0.001	-0.12	-0.018	0.09	0.036	-0.218	-0.022	0.152	-0.001	0	-0.023
1:116000001-116100000	1	116000001	116100000	0.04	-0.001	0.176	0.002	0.248	0.22	0.02	0.122	0.07	-0.018	0.118	0.002	0.051	-0.001	0.155	-0.018	0.026	0.036	-0.018	-0.022	0.075	-0.001	-0.033	-0.023
1:116100001-116200000	1	116100001	116200000	0.125	-0.001	0.072	0.002	0.323	0.22	-0.033	0.122	0.246	-0.018	0.124	0.002	0.185	-0.001	-0.017	-0.018	0.156	0.036	0.037	-0.022	0.164	-0.001	-0.167	-0.023
1:116200001-116300000	1	116200001	116300000	-0.001	-0.001	0.108	0.002	0.2	0.22	0.112	0.122	-0.044	-0.018	0.034	0.002	0.054	-0.001	-0.021	-0.018	0.1	0.036	0.023	-0.022	0.046	-0.001	0.008	-0.023
1:116300001-116400000	1	116300001	116400000	-0.046	-0.001	-0.003	0.002	0.21	0.22	0.118	0.122	-0.157	-0.018	0.056	0.002	0.006	-0.001	-0.111	-0.018	0.049	0.036	-0.022	-0.022	-0.033	-0.001	-0.043	-0.023
1:116400001-116500000	1	116400001	116500000	-0.198	-0.001	0.121	0.002	0.032	0.22	0.176	0.122	0.016	-0.018	0.238	0.002	-0.08	-0.001	0.041	-0.018	0.012	0.036	0.011	-0.022	-0.117	-0.001	0.101	-0.023
1:116500001-116600000	1	116500001	116600000	0.055	-0.001	0.125	0.002	0.3	0.22	0.259	0.122	0.103	-0.018	0.22	0.002	0.051	-0.001	0.146	-0.018	0.128	0.036	0.132	-0.022	0.089	-0.001	0.157	-0.023
1:116600001-116700000	1	116600001	116700000	-0.069	-0.001	0.071	0.002	0.192	0.22	0.047	0.122	-0.114	-0.018	0.004	0.002	0.047	-0.001	-0.002	-0.018	0.048	0.036	-0.024	-0.022	0.014	-0.001	-0.015	-0.023
1:116700001-116800000	1	116700001	116800000	-0.081	-0.001	0.122	0.002	0.147	0.22	-0.12	0.122	-0.049	-0.018	-0.065	0.002	0.106	-0.001	0.028	-0.018	0.103	0.036	-0.011	-0.022	0.074	-0.001	-0.177	-0.023
1:116800001-116900000	1	116800001	116900000	-0.015	-0.001	-0.068	0.002	0.13	0.22	-0.02	0.122	0.1	-0.018	-0.121	0.002	0.042	-0.001	-0.025	-0.018	0.088	0.036	0.041	-0.022	-0.045	-0.001	-0.141	-0.023
1:116900001-117000000	1	116900001	117000000	0.019	-0.001	-0.262	0.002	0.276	0.22	-0.031	0.122	0.042	-0.018	-0.022	0.002	0.006	-0.001	-0.169	-0.018	0.098	0.036	-0.127	-0.022	0.029	-0.001	0.012	-0.023
1:117000001-117100000	1	117000001	117100000	-0.041	-0.001	0	0.002	0.193	0.22	0.101	0.122	0.009	-0.018	0.055	0.002	-0.087	-0.001	-0.002	-0.018	0.09	0.036	0.085	-0.022	-0.049	-0.001	-0.007	-0.023
1:117100001-117200000	1	117100001	117200000	NA	NA	NA	NA	NA	NA	NA	NA	NA	NA	NA	NA	NA	NA	NA	NA	NA	NA	NA	NA	NA	NA	NA	NA
1:117200001-117300000	1	117200001	117300000	0.003	-0.001	0.075	0.002	0.27	0.22	0.049	0.122	0.127	-0.018	0.077	0.002	0.039	-0.001	-0.061	-0.018	0.139	0.036	-0.143	-0.022	0.091	-0.001	-0.054	-0.023
1:117300001-117400000	1	117300001	117400000	-0.029	-0.001	0.088	0.002	0.195	0.22	0.108	0.122	0.111	-0.018	0.033	0.002	0.03	-0.001	-0.022	-0.018	0.094	0.036	0.027	-0.022	0.091	-0.001	-0.037	-0.023
1:117400001-117500000	1	117400001	117500000	0.012	-0.001	0.176	0.002	0.26	0.22	0.239	0.122	0.123	-0.018	0.094	0.002	0.061	-0.001	0.133	-0.018	0.103	0.036	0.104	-0.022	0.132	-0.001	0.177	-0.023
1:117500001-117600000	1	117500001	117600000	0.082	-0.001	-0.094	0.002	0.279	0.22	-0.06	0.122	0.083	-0.018	-0.118	0.002	0.113	-0.001	0.085	-0.018	0.128	0.036	-0.06	-0.022	0.083	-0.001	-0.094	-0.023
1:117600001-117700000	1	117600001	117700000	-0.076	-0.001	-0.135	0.002	0.145	0.22	0.019	0.122	-0.077	-0.018	-0.075	0.002	-0.073	-0.001	-0.066	-0.018	0.065	0.036	-0.053	-0.022	-0.034	-0.001	-0.055	-0.023
1:117700001-117800000	1	117700001	117800000	0.067	-0.001	0.197	0.002	0.284	0.22	0.19	0.122	0.193	-0.018	0.236	0.002	0.124	-0.001	0.175	-0.018	0.112	0.036	0.128	-0.022	0.084	-0.001	0.268	-0.023
1:117800001-117900000	1	117800001	117900000	0.069	-0.001	0.098	0.002	0.265	0.22	0.132	0.122	0.014	-0.018	0.112	0.002	0.074	-0.001	0.13	-0.018	0.137	0.036	0.082	-0.022	-0.002	-0.001	-0.03	-0.023
1:117900001-118000000	1	117900001	118000000	-0.163	-0.001	-0.166	0.002	0.102	0.22	-0.104	0.122	-0.007	-0.018	-0.037	0.002	-0.156	-0.001	-0.144	-0.018	-0.146	0.036	-0.161	-0.022	-0.074	-0.001	-0.126	-0.023
1:118000001-118100000	1	118000001	118100000	0.148	-0.001	0.048	0.002	0.284	0.22	0.229	0.122	0.115	-0.018	0.176	0.002	-0.002	-0.001	0.033	-0.018	0.077	0.036	0.082	-0.022	0.057	-0.001	-0.005	-0.023
1:118100001-118200000	1	118100001	118200000	-0.022	-0.001	0.346	0.002	0.19	0.22	0.202	0.122	0.055	-0.018	0.225	0.002	0.059	-0.001	0.073	-0.018	0.066	0.036	0.128	-0.022	0.08	-0.001	0.166	-0.023
1:118200001-118300000	1	118200001	118300000	0.23	-0.001	0.17	0.002	0.401	0.22	0.18	0.122	0.252	-0.018	0.216	0.002	0.208	-0.001	0.055	-0.018	0.219	0.036	0.03	-0.022	0.214	-0.001	0.232	-0.023
1:118300001-118400000	1	118300001	118400000	0.126	-0.001	-0.094	0.002	0.286	0.22	0.151	0.122	0.032	-0.018	0.105	0.002	0.154	-0.001	-0.153	-0.018	0.185	0.036	-0.077	-0.022	0.133	-0.001	-0.087	-0.023
1:118400001-118500000	1	118400001	118500000	-0.03	-0.001	-0.064	0.002	0.141	0.22	0.16	0.122	-0.122	-0.018	0.15	0.002	-0.037	-0.001	-0.076	-0.018	0.052	0.036	0.035	-0.022	-0.006	-0.001	0.112	-0.023
1:118500001-118600000	1	118500001	118600000	-0.004	-0.001	-0.124	0.002	0.206	0.22	-0.021	0.122	-0.156	-0.018	-0.04	0.002	0.029	-0.001	-0.066	-0.018	0.019	0.036	-0.135	-0.022	-0.056	-0.001	-0.197	-0.023
1:118600001-118700000	1	118600001	118700000	-0.065	-0.001	0.058	0.002	0.125	0.22	0.096	0.122	-0.115	-0.018	0.102	0.002	0.015	-0.001	0.043	-0.018	0.032	0.036	-0.039	-0.022	0.073	-0.001	0.046	-0.023
1:118700001-118800000	1	118700001	118800000	0.024	-0.001	-0.126	0.002	0.262	0.22	0.108	0.122	0.083	-0.018	0.126	0.002	0.077	-0.001	-0.161	-0.018	0.115	0.036	-0.096	-0.022	0.06	-0.001	-0.145	-0.023
1:118800001-118900000	1	118800001	118900000	0.002	-0.001	-0.047	0.002	0.294	0.22	0.004	0.122	0.074	-0.018	-0.025	0.002	0.084	-0.001	-0.152	-0.018	0.191	0.036	-0.106	-0.022	0.081	-0.001	-0.101	-0.023
1:118900001-119000000	1	118900001	119000000	0.036	-0.001	0.043	0.002	0.233	0.22	0.051	0.122	-0.05	-0.018	0.127	0.002	0.013	-0.001	-0.025	-0.018	0.057	0.036	0.021	-0.022	-0.003	-0.001	-0.031	-0.023
1:119000001-119100000	1	119000001	119100000	0.094	-0.001	0.171	0.002	0.318	0.22	0.124	0.122	0.178	-0.018	0.216	0.002	0.086	-0.001	0.064	-0.018	0.084	0.036	0.046	-0.022	0.067	-0.001	0.076	-0.023
1:119100001-119200000	1	119100001	119200000	0.123	-0.001	0.124	0.002	0.33	0.22	0.192	0.122	0.115	-0.018	0.19	0.002	0.113	-0.001	-0.017	-0.018	0.151	0.036	0.018	-0.022	0.023	-0.001	0.069	-0.023
1:119200001-119300000	1	119200001	119300000	0.076	-0.001	0.137	0.002	0.257	0.22	0.155	0.122	0.01	-0.018	0.175	0.002	0.011	-0.001	-0.129	-0.018	0.063	0.036	-0.039	-0.022	0.008	-0.001	0.124	-0.023
1:119300001-119400000	1	119300001	119400000	0.131	-0.001	0.218	0.002	0.271	0.22	0.21	0.122	0.101	-0.018	0.262	0.002	0.007	-0.001	0.099	-0.018	0.092	0.036	0.092	-0.022	0.113	-0.001	0.104	-0.023
1:119400001-119500000	1	119400001	119500000	0.047	-0.001	0.034	0.002	0.16	0.22	0.161	0.122	-0.044	-0.018	0.159	0.002	0.064	-0.001	-0.022	-0.018	0.034	0.036	-0.067	-0.022	-0.005	-0.001	0.039	-0.023
1:119500001-119600000	1	119500001	119600000	-0.067	-0.001	-0.12	0.002	0.241	0.22	-0.098	0.122	-0.045	-0.018	-0.101	0.002	-0.043	-0.001	-0.224	-0.018	-0.054	0.036	-0.208	-0.022	0.036	-0.001	-0.173	-0.023
1:119600001-119700000	1	119600001	119700000	-0.027	-0.001	-0.143	0.002	0.25	0.22	-0.013	0.122	-0.115	-0.018	-0.083	0.002	-0.02	-0.001	0.098	-0.018	-0.005	0.036	-0.004	-0.022	0.036	-0.001	-0.169	-0.023
1:119700001-119800000	1	119700001	119800000	0.091	-0.001	0.13	0.002	0.28	0.22	0.046	0.122	0.095	-0.018	0.061	0.002	0.12	-0.001	0.006	-0.018	0.096	0.036	-0.12	-0.022	0.072	-0.001	-0.052	-0.023
1:119800001-119900000	1	119800001	119900000	0.044	-0.001	0.168	0.002	0.216	0.22	0.188	0.122	-0.036	-0.018	0.193	0.002	0.133	-0.001	0.134	-0.018	0.106	0.036	0.075	-0.022	0.089	-0.001	0.118	-0.023
1:119900001-120000000	1	119900001	120000000	0.186	-0.001	-0.015	0.002	0.349	0.22	-0.091	0.122	0.086	-0.018	-0.065	0.002	0.236	-0.001	-0.222	-0.018	0.214	0.036	-0.136	-0.022	0.168	-0.001	-0.165	-0.023
1:120000001-120100000	1	120000001	120100000	0.257	-0.001	-0.03	0.002	0.484	0.22	-0.086	0.122	0.211	-0.018	-0.025	0.002	0.317	-0.001	-0.118	-0.018	0.287	0.036	-0.323	-0.022	0.277	-0.001	-0.241	-0.023
1:120100001-120200000	1	120100001	120200000	0.163	-0.001	-0.201	0.002	0.434	0.22	-0.266	0.122	0.237	-0.018	-0.263	0.002	0.242	-0.001	-0.136	-0.018	0.252	0.036	-0.354	-0.022	0.282	-0.001	-0.218	-0.023
1:120200001-120300000	1	120200001	120300000	0.116	-0.001	-0.007	0.002	0.295	0.22	-0.04	0.122	-0.006	-0.018	0.063	0.002	0.062	-0.001	-0.016	-0.018	0.139	0.036	-0.001	-0.022	0.158	-0.001	-0.012	-0.023
1:120300001-120400000	1	120300001	120400000	0.124	-0.001	-0.08	0.002	0.355	0.22	-0.027	0.122	0.276	-0.018	-0.154	0.002	0.169	-0.001	-0.104	-0.018	0.163	0.036	-0.122	-0.022	0.147	-0.001	-0.097	-0.023
1:120400001-120500000	1	120400001	120500000	-0.005	-0.001	-0.337	0.002	0.245	0.22	-0.274	0.122	-0.014	-0.018	-0.405	0.002	0.091	-0.001	-0.268	-0.018	0.063	0.036	-0.314	-0.022	0.085	-0.001	-0.448	-0.023
1:120500001-120600000	1	120500001	120600000	NA	NA	NA	NA	NA	NA	NA	NA	NA	NA	NA	NA	NA	NA	NA	NA	NA	NA	NA	NA	NA	NA	NA	NA
1:120600001-120700000	1	120600001	120700000	NA	NA	NA	NA	NA	NA	NA	NA	NA	NA	NA	NA	NA	NA	NA	NA	NA	NA	NA	NA	NA	NA	NA	NA
1:120700001-120800000	1	120700001	120800000	NA	NA	NA	NA	NA	NA	NA	NA	NA	NA	NA	NA	NA	NA	NA	NA	NA	NA	NA	NA	NA	NA	NA	NA
1:120800001-120900000	1	120800001	120900000	NA	NA	NA	NA	NA	NA	NA	NA	NA	NA	NA	NA	NA	NA	NA	NA	NA	NA	NA	NA	NA	NA	NA	NA
1:120900001-121000000	1	120900001	121000000	NA	NA	NA	NA	NA	NA	NA	NA	NA	NA	NA	NA	NA	NA	NA	NA	NA	NA	NA	NA	NA	NA	NA	NA
1:121000001-121100000	1	121000001	121100000	NA	NA	NA	NA	NA	NA	NA	NA	NA	NA	NA	NA	NA	NA	NA	NA	NA	NA	NA	NA	NA	NA	NA	NA
1:121100001-121200000	1	121100001	121200000	NA	NA	NA	NA	NA	NA	NA	NA	NA	NA	NA	NA	NA	NA	NA	NA	NA	NA	NA	NA	NA	NA	NA	NA
1:121200001-121300000	1	121200001	121300000	0.146	-0.001	-0.361	0.002	0.434	0.22	-0.353	0.122	0.131	-0.018	-0.475	0.002	0.1	-0.001	-0.692	-0.018	0.146	0.036	-0.626	-0.022	0.173	-0.001	-0.585	-0.023
1:121300001-121400000	1	121300001	121400000	NA	NA	NA	NA	NA	NA	NA	NA	NA	NA	NA	NA	NA	NA	NA	NA	NA	NA	NA	NA	NA	NA	NA	NA
1:121400001-121500000	1	121400001	121500000	NA	NA	NA	NA	NA	NA	NA	NA	NA	NA	NA	NA	NA	NA	NA	NA	NA	NA	NA	NA	NA	NA	NA	NA
1:121500001-121600000	1	121500001	121600000	NA	NA	NA	NA	NA	NA	NA	NA	NA	NA	NA	NA	NA	NA	NA	NA	NA	NA	NA	NA	NA	NA	NA	NA
1:121600001-121700000	1	121600001	121700000	NA	NA	NA	NA	NA	NA	NA	NA	NA	NA	NA	NA	NA	NA	NA	NA	NA	NA	NA	NA	NA	NA	NA	NA
1:121700001-121800000	1	121700001	121800000	NA	NA	NA	NA	NA	NA	NA	NA	NA	NA	NA	NA	NA	NA	NA	NA	NA	NA	NA	NA	NA	NA	NA	NA
1:121800001-121900000	1	121800001	121900000	NA	NA	NA	NA	NA	NA	NA	NA	NA	NA	NA	NA	NA	NA	NA	NA	NA	NA	NA	NA	NA	NA	NA	NA
1:121900001-122000000	1	121900001	122000000	NA	NA	NA	NA	NA	NA	NA	NA	NA	NA	NA	NA	NA	NA	NA	NA	NA	NA	NA	NA	NA	NA	NA	NA
1:122000001-122100000	1	122000001	122100000	NA	NA	NA	NA	NA	NA	NA	NA	NA	NA	NA	NA	NA	NA	NA	NA	NA	NA	NA	NA	NA	NA	NA	NA
1:122100001-122200000	1	122100001	122200000	NA	NA	NA	NA	NA	NA	NA	NA	NA	NA	NA	NA	NA	NA	NA	NA	NA	NA	NA	NA	NA	NA	NA	NA
1:122200001-122300000	1	122200001	122300000	NA	NA	NA	NA	NA	NA	NA	NA	NA	NA	NA	NA	NA	NA	NA	NA	NA	NA	NA	NA	NA	NA	NA	NA
1:122300001-122400000	1	122300001	122400000	NA	NA	NA	NA	NA	NA	NA	NA	NA	NA	NA	NA	NA	NA	NA	NA	NA	NA	NA	NA	NA	NA	NA	NA
1:122400001-122500000	1	122400001	122500000	NA	NA	NA	NA	NA	NA	NA	NA	NA	NA	NA	NA	NA	NA	NA	NA	NA	NA	NA	NA	NA	NA	NA	NA
1:122500001-122600000	1	122500001	122600000	NA	NA	NA	NA	NA	NA	NA	NA	NA	NA	NA	NA	NA	NA	NA	NA	NA	NA	NA	NA	NA	NA	NA	NA
1:122600001-122700000	1	122600001	122700000	NA	NA	NA	NA	NA	NA	NA	NA	NA	NA	NA	NA	NA	NA	NA	NA	NA	NA	NA	NA	NA	NA	NA	NA
1:122700001-122800000	1	122700001	122800000	NA	NA	NA	NA	NA	NA	NA	NA	NA	NA	NA	NA	NA	NA	NA	NA	NA	NA	NA	NA	NA	NA	NA	NA
1:122800001-122900000	1	122800001	122900000	NA	NA	NA	NA	NA	NA	NA	NA	NA	NA	NA	NA	NA	NA	NA	NA	NA	NA	NA	NA	NA	NA	NA	NA
1:122900001-123000000	1	122900001	123000000	NA	NA	NA	NA	NA	NA	NA	NA	NA	NA	NA	NA	NA	NA	NA	NA	NA	NA	NA	NA	NA	NA	NA	NA
1:123000001-123100000	1	123000001	123100000	NA	NA	NA	NA	NA	NA	NA	NA	NA	NA	NA	NA	NA	NA	NA	NA	NA	NA	NA	NA	NA	NA	NA	NA
1:123100001-123200000	1	123100001	123200000	NA	NA	NA	NA	NA	NA	NA	NA	NA	NA	NA	NA	NA	NA	NA	NA	NA	NA	NA	NA	NA	NA	NA	NA
1:123200001-123300000	1	123200001	123300000	NA	NA	NA	NA	NA	NA	NA	NA	NA	NA	NA	NA	NA	NA	NA	NA	NA	NA	NA	NA	NA	NA	NA	NA
1:123300001-123400000	1	123300001	123400000	NA	NA	NA	NA	NA	NA	NA	NA	NA	NA	NA	NA	NA	NA	NA	NA	NA	NA	NA	NA	NA	NA	NA	NA
1:123400001-123500000	1	123400001	123500000	NA	NA	NA	NA	NA	NA	NA	NA	NA	NA	NA	NA	NA	NA	NA	NA	NA	NA	NA	NA	NA	NA	NA	NA
1:123500001-123600000	1	123500001	123600000	NA	NA	NA	NA	NA	NA	NA	NA	NA	NA	NA	NA	NA	NA	NA	NA	NA	NA	NA	NA	NA	NA	NA	NA
1:123600001-123700000	1	123600001	123700000	NA	NA	NA	NA	NA	NA	NA	NA	NA	NA	NA	NA	NA	NA	NA	NA	NA	NA	NA	NA	NA	NA	NA	NA
1:123700001-123800000	1	123700001	123800000	NA	NA	NA	NA	NA	NA	NA	NA	NA	NA	NA	NA	NA	NA	NA	NA	NA	NA	NA	NA	NA	NA	NA	NA
1:123800001-123900000	1	123800001	123900000	NA	NA	NA	NA	NA	NA	NA	NA	NA	NA	NA	NA	NA	NA	NA	NA	NA	NA	NA	NA	NA	NA	NA	NA
1:123900001-124000000	1	123900001	124000000	NA	NA	NA	NA	NA	NA	NA	NA	NA	NA	NA	NA	NA	NA	NA	NA	NA	NA	NA	NA	NA	NA	NA	NA
1:124000001-124100000	1	124000001	124100000	NA	NA	NA	NA	NA	NA	NA	NA	NA	NA	NA	NA	NA	NA	NA	NA	NA	NA	NA	NA	NA	NA	NA	NA
1:124100001-124200000	1	124100001	124200000	NA	NA	NA	NA	NA	NA	NA	NA	NA	NA	NA	NA	NA	NA	NA	NA	NA	NA	NA	NA	NA	NA	NA	NA
1:124200001-124300000	1	124200001	124300000	NA	NA	NA	NA	NA	NA	NA	NA	NA	NA	NA	NA	NA	NA	NA	NA	NA	NA	NA	NA	NA	NA	NA	NA
1:124300001-124400000	1	124300001	124400000	NA	NA	NA	NA	NA	NA	NA	NA	NA	NA	NA	NA	NA	NA	NA	NA	NA	NA	NA	NA	NA	NA	NA	NA
1:124400001-124500000	1	124400001	124500000	NA	NA	NA	NA	NA	NA	NA	NA	NA	NA	NA	NA	NA	NA	NA	NA	NA	NA	NA	NA	NA	NA	NA	NA
1:124500001-124600000	1	124500001	124600000	NA	NA	NA	NA	NA	NA	NA	NA	NA	NA	NA	NA	NA	NA	NA	NA	NA	NA	NA	NA	NA	NA	NA	NA
1:124600001-124700000	1	124600001	124700000	NA	NA	NA	NA	NA	NA	NA	NA	NA	NA	NA	NA	NA	NA	NA	NA	NA	NA	NA	NA	NA	NA	NA	NA
1:124700001-124800000	1	124700001	124800000	NA	NA	NA	NA	NA	NA	NA	NA	NA	NA	NA	NA	NA	NA	NA	NA	NA	NA	NA	NA	NA	NA	NA	NA
1:124800001-124900000	1	124800001	124900000	NA	NA	NA	NA	NA	NA	NA	NA	NA	NA	NA	NA	NA	NA	NA	NA	NA	NA	NA	NA	NA	NA	NA	NA
1:124900001-125000000	1	124900001	125000000	NA	NA	NA	NA	NA	NA	NA	NA	NA	NA	NA	NA	NA	NA	NA	NA	NA	NA	NA	NA	NA	NA	NA	NA
1:125000001-125100000	1	125000001	125100000	NA	NA	NA	NA	NA	NA	NA	NA	NA	NA	NA	NA	NA	NA	NA	NA	NA	NA	NA	NA	NA	NA	NA	NA
1:125100001-125200000	1	125100001	125200000	NA	NA	NA	NA	NA	NA	NA	NA	NA	NA	NA	NA	NA	NA	NA	NA	NA	NA	NA	NA	NA	NA	NA	NA
1:125200001-125300000	1	125200001	125300000	NA	NA	NA	NA	NA	NA	NA	NA	NA	NA	NA	NA	NA	NA	NA	NA	NA	NA	NA	NA	NA	NA	NA	NA
1:125300001-125400000	1	125300001	125400000	NA	NA	NA	NA	NA	NA	NA	NA	NA	NA	NA	NA	NA	NA	NA	NA	NA	NA	NA	NA	NA	NA	NA	NA
1:125400001-125500000	1	125400001	125500000	NA	NA	NA	NA	NA	NA	NA	NA	NA	NA	NA	NA	NA	NA	NA	NA	NA	NA	NA	NA	NA	NA	NA	NA
1:125500001-125600000	1	125500001	125600000	NA	NA	NA	NA	NA	NA	NA	NA	NA	NA	NA	NA	NA	NA	NA	NA	NA	NA	NA	NA	NA	NA	NA	NA
1:125600001-125700000	1	125600001	125700000	NA	NA	NA	NA	NA	NA	NA	NA	NA	NA	NA	NA	NA	NA	NA	NA	NA	NA	NA	NA	NA	NA	NA	NA
1:125700001-125800000	1	125700001	125800000	NA	NA	NA	NA	NA	NA	NA	NA	NA	NA	NA	NA	NA	NA	NA	NA	NA	NA	NA	NA	NA	NA	NA	NA
1:125800001-125900000	1	125800001	125900000	NA	NA	NA	NA	NA	NA	NA	NA	NA	NA	NA	NA	NA	NA	NA	NA	NA	NA	NA	NA	NA	NA	NA	NA
1:125900001-126000000	1	125900001	126000000	NA	NA	NA	NA	NA	NA	NA	NA	NA	NA	NA	NA	NA	NA	NA	NA	NA	NA	NA	NA	NA	NA	NA	NA
1:126000001-126100000	1	126000001	126100000	NA	NA	NA	NA	NA	NA	NA	NA	NA	NA	NA	NA	NA	NA	NA	NA	NA	NA	NA	NA	NA	NA	NA	NA
1:126100001-126200000	1	126100001	126200000	NA	NA	NA	NA	NA	NA	NA	NA	NA	NA	NA	NA	NA	NA	NA	NA	NA	NA	NA	NA	NA	NA	NA	NA
1:126200001-126300000	1	126200001	126300000	NA	NA	NA	NA	NA	NA	NA	NA	NA	NA	NA	NA	NA	NA	NA	NA	NA	NA	NA	NA	NA	NA	NA	NA
1:126300001-126400000	1	126300001	126400000	NA	NA	NA	NA	NA	NA	NA	NA	NA	NA	NA	NA	NA	NA	NA	NA	NA	NA	NA	NA	NA	NA	NA	NA
1:126400001-126500000	1	126400001	126500000	NA	NA	NA	NA	NA	NA	NA	NA	NA	NA	NA	NA	NA	NA	NA	NA	NA	NA	NA	NA	NA	NA	NA	NA
1:126500001-126600000	1	126500001	126600000	NA	NA	NA	NA	NA	NA	NA	NA	NA	NA	NA	NA	NA	NA	NA	NA	NA	NA	NA	NA	NA	NA	NA	NA
1:126600001-126700000	1	126600001	126700000	NA	NA	NA	NA	NA	NA	NA	NA	NA	NA	NA	NA	NA	NA	NA	NA	NA	NA	NA	NA	NA	NA	NA	NA
1:126700001-126800000	1	126700001	126800000	NA	NA	NA	NA	NA	NA	NA	NA	NA	NA	NA	NA	NA	NA	NA	NA	NA	NA	NA	NA	NA	NA	NA	NA
1:126800001-126900000	1	126800001	126900000	NA	NA	NA	NA	NA	NA	NA	NA	NA	NA	NA	NA	NA	NA	NA	NA	NA	NA	NA	NA	NA	NA	NA	NA
1:126900001-127000000	1	126900001	127000000	NA	NA	NA	NA	NA	NA	NA	NA	NA	NA	NA	NA	NA	NA	NA	NA	NA	NA	NA	NA	NA	NA	NA	NA
1:127000001-127100000	1	127000001	127100000	NA	NA	NA	NA	NA	NA	NA	NA	NA	NA	NA	NA	NA	NA	NA	NA	NA	NA	NA	NA	NA	NA	NA	NA
1:127100001-127200000	1	127100001	127200000	NA	NA	NA	NA	NA	NA	NA	NA	NA	NA	NA	NA	NA	NA	NA	NA	NA	NA	NA	NA	NA	NA	NA	NA
1:127200001-127300000	1	127200001	127300000	NA	NA	NA	NA	NA	NA	NA	NA	NA	NA	NA	NA	NA	NA	NA	NA	NA	NA	NA	NA	NA	NA	NA	NA
1:127300001-127400000	1	127300001	127400000	NA	NA	NA	NA	NA	NA	NA	NA	NA	NA	NA	NA	NA	NA	NA	NA	NA	NA	NA	NA	NA	NA	NA	NA
1:127400001-127500000	1	127400001	127500000	NA	NA	NA	NA	NA	NA	NA	NA	NA	NA	NA	NA	NA	NA	NA	NA	NA	NA	NA	NA	NA	NA	NA	NA
1:127500001-127600000	1	127500001	127600000	NA	NA	NA	NA	NA	NA	NA	NA	NA	NA	NA	NA	NA	NA	NA	NA	NA	NA	NA	NA	NA	NA	NA	NA
1:127600001-127700000	1	127600001	127700000	NA	NA	NA	NA	NA	NA	NA	NA	NA	NA	NA	NA	NA	NA	NA	NA	NA	NA	NA	NA	NA	NA	NA	NA
1:127700001-127800000	1	127700001	127800000	NA	NA	NA	NA	NA	NA	NA	NA	NA	NA	NA	NA	NA	NA	NA	NA	NA	NA	NA	NA	NA	NA	NA	NA
1:127800001-127900000	1	127800001	127900000	NA	NA	NA	NA	NA	NA	NA	NA	NA	NA	NA	NA	NA	NA	NA	NA	NA	NA	NA	NA	NA	NA	NA	NA
1:127900001-128000000	1	127900001	128000000	NA	NA	NA	NA	NA	NA	NA	NA	NA	NA	NA	NA	NA	NA	NA	NA	NA	NA	NA	NA	NA	NA	NA	NA
1:128000001-128100000	1	128000001	128100000	NA	NA	NA	NA	NA	NA	NA	NA	NA	NA	NA	NA	NA	NA	NA	NA	NA	NA	NA	NA	NA	NA	NA	NA
1:128100001-128200000	1	128100001	128200000	NA	NA	NA	NA	NA	NA	NA	NA	NA	NA	NA	NA	NA	NA	NA	NA	NA	NA	NA	NA	NA	NA	NA	NA
1:128200001-128300000	1	128200001	128300000	NA	NA	NA	NA	NA	NA	NA	NA	NA	NA	NA	NA	NA	NA	NA	NA	NA	NA	NA	NA	NA	NA	NA	NA
1:128300001-128400000	1	128300001	128400000	NA	NA	NA	NA	NA	NA	NA	NA	NA	NA	NA	NA	NA	NA	NA	NA	NA	NA	NA	NA	NA	NA	NA	NA
1:128400001-128500000	1	128400001	128500000	NA	NA	NA	NA	NA	NA	NA	NA	NA	NA	NA	NA	NA	NA	NA	NA	NA	NA	NA	NA	NA	NA	NA	NA
1:128500001-128600000	1	128500001	128600000	NA	NA	NA	NA	NA	NA	NA	NA	NA	NA	NA	NA	NA	NA	NA	NA	NA	NA	NA	NA	NA	NA	NA	NA
1:128600001-128700000	1	128600001	128700000	NA	NA	NA	NA	NA	NA	NA	NA	NA	NA	NA	NA	NA	NA	NA	NA	NA	NA	NA	NA	NA	NA	NA	NA
1:128700001-128800000	1	128700001	128800000	NA	NA	NA	NA	NA	NA	NA	NA	NA	NA	NA	NA	NA	NA	NA	NA	NA	NA	NA	NA	NA	NA	NA	NA
1:128800001-128900000	1	128800001	128900000	NA	NA	NA	NA	NA	NA	NA	NA	NA	NA	NA	NA	NA	NA	NA	NA	NA	NA	NA	NA	NA	NA	NA	NA
1:128900001-129000000	1	128900001	129000000	NA	NA	NA	NA	NA	NA	NA	NA	NA	NA	NA	NA	NA	NA	NA	NA	NA	NA	NA	NA	NA	NA	NA	NA
1:129000001-129100000	1	129000001	129100000	NA	NA	NA	NA	NA	NA	NA	NA	NA	NA	NA	NA	NA	NA	NA	NA	NA	NA	NA	NA	NA	NA	NA	NA
1:129100001-129200000	1	129100001	129200000	NA	NA	NA	NA	NA	NA	NA	NA	NA	NA	NA	NA	NA	NA	NA	NA	NA	NA	NA	NA	NA	NA	NA	NA
1:129200001-129300000	1	129200001	129300000	NA	NA	NA	NA	NA	NA	NA	NA	NA	NA	NA	NA	NA	NA	NA	NA	NA	NA	NA	NA	NA	NA	NA	NA
1:129300001-129400000	1	129300001	129400000	NA	NA	NA	NA	NA	NA	NA	NA	NA	NA	NA	NA	NA	NA	NA	NA	NA	NA	NA	NA	NA	NA	NA	NA
1:129400001-129500000	1	129400001	129500000	NA	NA	NA	NA	NA	NA	NA	NA	NA	NA	NA	NA	NA	NA	NA	NA	NA	NA	NA	NA	NA	NA	NA	NA
1:129500001-129600000	1	129500001	129600000	NA	NA	NA	NA	NA	NA	NA	NA	NA	NA	NA	NA	NA	NA	NA	NA	NA	NA	NA	NA	NA	NA	NA	NA
1:129600001-129700000	1	129600001	129700000	NA	NA	NA	NA	NA	NA	NA	NA	NA	NA	NA	NA	NA	NA	NA	NA	NA	NA	NA	NA	NA	NA	NA	NA
1:129700001-129800000	1	129700001	129800000	NA	NA	NA	NA	NA	NA	NA	NA	NA	NA	NA	NA	NA	NA	NA	NA	NA	NA	NA	NA	NA	NA	NA	NA
1:129800001-129900000	1	129800001	129900000	NA	NA	NA	NA	NA	NA	NA	NA	NA	NA	NA	NA	NA	NA	NA	NA	NA	NA	NA	NA	NA	NA	NA	NA
1:129900001-130000000	1	129900001	130000000	NA	NA	NA	NA	NA	NA	NA	NA	NA	NA	NA	NA	NA	NA	NA	NA	NA	NA	NA	NA	NA	NA	NA	NA
1:130000001-130100000	1	130000001	130100000	NA	NA	NA	NA	NA	NA	NA	NA	NA	NA	NA	NA	NA	NA	NA	NA	NA	NA	NA	NA	NA	NA	NA	NA
1:130100001-130200000	1	130100001	130200000	NA	NA	NA	NA	NA	NA	NA	NA	NA	NA	NA	NA	NA	NA	NA	NA	NA	NA	NA	NA	NA	NA	NA	NA
1:130200001-130300000	1	130200001	130300000	NA	NA	NA	NA	NA	NA	NA	NA	NA	NA	NA	NA	NA	NA	NA	NA	NA	NA	NA	NA	NA	NA	NA	NA
1:130300001-130400000	1	130300001	130400000	NA	NA	NA	NA	NA	NA	NA	NA	NA	NA	NA	NA	NA	NA	NA	NA	NA	NA	NA	NA	NA	NA	NA	NA
1:130400001-130500000	1	130400001	130500000	NA	NA	NA	NA	NA	NA	NA	NA	NA	NA	NA	NA	NA	NA	NA	NA	NA	NA	NA	NA	NA	NA	NA	NA
1:130500001-130600000	1	130500001	130600000	NA	NA	NA	NA	NA	NA	NA	NA	NA	NA	NA	NA	NA	NA	NA	NA	NA	NA	NA	NA	NA	NA	NA	NA
1:130600001-130700000	1	130600001	130700000	NA	NA	NA	NA	NA	NA	NA	NA	NA	NA	NA	NA	NA	NA	NA	NA	NA	NA	NA	NA	NA	NA	NA	NA
1:130700001-130800000	1	130700001	130800000	NA	NA	NA	NA	NA	NA	NA	NA	NA	NA	NA	NA	NA	NA	NA	NA	NA	NA	NA	NA	NA	NA	NA	NA
1:130800001-130900000	1	130800001	130900000	NA	NA	NA	NA	NA	NA	NA	NA	NA	NA	NA	NA	NA	NA	NA	NA	NA	NA	NA	NA	NA	NA	NA	NA
1:130900001-131000000	1	130900001	131000000	NA	NA	NA	NA	NA	NA	NA	NA	NA	NA	NA	NA	NA	NA	NA	NA	NA	NA	NA	NA	NA	NA	NA	NA
1:131000001-131100000	1	131000001	131100000	NA	NA	NA	NA	NA	NA	NA	NA	NA	NA	NA	NA	NA	NA	NA	NA	NA	NA	NA	NA	NA	NA	NA	NA
1:131100001-131200000	1	131100001	131200000	NA	NA	NA	NA	NA	NA	NA	NA	NA	NA	NA	NA	NA	NA	NA	NA	NA	NA	NA	NA	NA	NA	NA	NA
1:131200001-131300000	1	131200001	131300000	NA	NA	NA	NA	NA	NA	NA	NA	NA	NA	NA	NA	NA	NA	NA	NA	NA	NA	NA	NA	NA	NA	NA	NA
1:131300001-131400000	1	131300001	131400000	NA	NA	NA	NA	NA	NA	NA	NA	NA	NA	NA	NA	NA	NA	NA	NA	NA	NA	NA	NA	NA	NA	NA	NA
1:131400001-131500000	1	131400001	131500000	NA	NA	NA	NA	NA	NA	NA	NA	NA	NA	NA	NA	NA	NA	NA	NA	NA	NA	NA	NA	NA	NA	NA	NA
1:131500001-131600000	1	131500001	131600000	NA	NA	NA	NA	NA	NA	NA	NA	NA	NA	NA	NA	NA	NA	NA	NA	NA	NA	NA	NA	NA	NA	NA	NA
1:131600001-131700000	1	131600001	131700000	NA	NA	NA	NA	NA	NA	NA	NA	NA	NA	NA	NA	NA	NA	NA	NA	NA	NA	NA	NA	NA	NA	NA	NA
1:131700001-131800000	1	131700001	131800000	NA	NA	NA	NA	NA	NA	NA	NA	NA	NA	NA	NA	NA	NA	NA	NA	NA	NA	NA	NA	NA	NA	NA	NA
1:131800001-131900000	1	131800001	131900000	NA	NA	NA	NA	NA	NA	NA	NA	NA	NA	NA	NA	NA	NA	NA	NA	NA	NA	NA	NA	NA	NA	NA	NA
1:131900001-132000000	1	131900001	132000000	NA	NA	NA	NA	NA	NA	NA	NA	NA	NA	NA	NA	NA	NA	NA	NA	NA	NA	NA	NA	NA	NA	NA	NA
1:132000001-132100000	1	132000001	132100000	NA	NA	NA	NA	NA	NA	NA	NA	NA	NA	NA	NA	NA	NA	NA	NA	NA	NA	NA	NA	NA	NA	NA	NA
1:132100001-132200000	1	132100001	132200000	NA	NA	NA	NA	NA	NA	NA	NA	NA	NA	NA	NA	NA	NA	NA	NA	NA	NA	NA	NA	NA	NA	NA	NA
1:132200001-132300000	1	132200001	132300000	NA	NA	NA	NA	NA	NA	NA	NA	NA	NA	NA	NA	NA	NA	NA	NA	NA	NA	NA	NA	NA	NA	NA	NA
1:132300001-132400000	1	132300001	132400000	NA	NA	NA	NA	NA	NA	NA	NA	NA	NA	NA	NA	NA	NA	NA	NA	NA	NA	NA	NA	NA	NA	NA	NA
1:132400001-132500000	1	132400001	132500000	NA	NA	NA	NA	NA	NA	NA	NA	NA	NA	NA	NA	NA	NA	NA	NA	NA	NA	NA	NA	NA	NA	NA	NA
1:132500001-132600000	1	132500001	132600000	NA	NA	NA	NA	NA	NA	NA	NA	NA	NA	NA	NA	NA	NA	NA	NA	NA	NA	NA	NA	NA	NA	NA	NA
1:132600001-132700000	1	132600001	132700000	NA	NA	NA	NA	NA	NA	NA	NA	NA	NA	NA	NA	NA	NA	NA	NA	NA	NA	NA	NA	NA	NA	NA	NA
1:132700001-132800000	1	132700001	132800000	NA	NA	NA	NA	NA	NA	NA	NA	NA	NA	NA	NA	NA	NA	NA	NA	NA	NA	NA	NA	NA	NA	NA	NA
1:132800001-132900000	1	132800001	132900000	NA	NA	NA	NA	NA	NA	NA	NA	NA	NA	NA	NA	NA	NA	NA	NA	NA	NA	NA	NA	NA	NA	NA	NA
1:132900001-133000000	1	132900001	133000000	NA	NA	NA	NA	NA	NA	NA	NA	NA	NA	NA	NA	NA	NA	NA	NA	NA	NA	NA	NA	NA	NA	NA	NA
1:133000001-133100000	1	133000001	133100000	NA	NA	NA	NA	NA	NA	NA	NA	NA	NA	NA	NA	NA	NA	NA	NA	NA	NA	NA	NA	NA	NA	NA	NA
1:133100001-133200000	1	133100001	133200000	NA	NA	NA	NA	NA	NA	NA	NA	NA	NA	NA	NA	NA	NA	NA	NA	NA	NA	NA	NA	NA	NA	NA	NA
1:133200001-133300000	1	133200001	133300000	NA	NA	NA	NA	NA	NA	NA	NA	NA	NA	NA	NA	NA	NA	NA	NA	NA	NA	NA	NA	NA	NA	NA	NA
1:133300001-133400000	1	133300001	133400000	NA	NA	NA	NA	NA	NA	NA	NA	NA	NA	NA	NA	NA	NA	NA	NA	NA	NA	NA	NA	NA	NA	NA	NA
1:133400001-133500000	1	133400001	133500000	NA	NA	NA	NA	NA	NA	NA	NA	NA	NA	NA	NA	NA	NA	NA	NA	NA	NA	NA	NA	NA	NA	NA	NA
1:133500001-133600000	1	133500001	133600000	NA	NA	NA	NA	NA	NA	NA	NA	NA	NA	NA	NA	NA	NA	NA	NA	NA	NA	NA	NA	NA	NA	NA	NA
1:133600001-133700000	1	133600001	133700000	NA	NA	NA	NA	NA	NA	NA	NA	NA	NA	NA	NA	NA	NA	NA	NA	NA	NA	NA	NA	NA	NA	NA	NA
1:133700001-133800000	1	133700001	133800000	NA	NA	NA	NA	NA	NA	NA	NA	NA	NA	NA	NA	NA	NA	NA	NA	NA	NA	NA	NA	NA	NA	NA	NA
1:133800001-133900000	1	133800001	133900000	NA	NA	NA	NA	NA	NA	NA	NA	NA	NA	NA	NA	NA	NA	NA	NA	NA	NA	NA	NA	NA	NA	NA	NA
1:133900001-134000000	1	133900001	134000000	NA	NA	NA	NA	NA	NA	NA	NA	NA	NA	NA	NA	NA	NA	NA	NA	NA	NA	NA	NA	NA	NA	NA	NA
1:134000001-134100000	1	134000001	134100000	NA	NA	NA	NA	NA	NA	NA	NA	NA	NA	NA	NA	NA	NA	NA	NA	NA	NA	NA	NA	NA	NA	NA	NA
1:134100001-134200000	1	134100001	134200000	NA	NA	NA	NA	NA	NA	NA	NA	NA	NA	NA	NA	NA	NA	NA	NA	NA	NA	NA	NA	NA	NA	NA	NA
1:134200001-134300000	1	134200001	134300000	NA	NA	NA	NA	NA	NA	NA	NA	NA	NA	NA	NA	NA	NA	NA	NA	NA	NA	NA	NA	NA	NA	NA	NA
1:134300001-134400000	1	134300001	134400000	NA	NA	NA	NA	NA	NA	NA	NA	NA	NA	NA	NA	NA	NA	NA	NA	NA	NA	NA	NA	NA	NA	NA	NA
1:134400001-134500000	1	134400001	134500000	NA	NA	NA	NA	NA	NA	NA	NA	NA	NA	NA	NA	NA	NA	NA	NA	NA	NA	NA	NA	NA	NA	NA	NA
1:134500001-134600000	1	134500001	134600000	NA	NA	NA	NA	NA	NA	NA	NA	NA	NA	NA	NA	NA	NA	NA	NA	NA	NA	NA	NA	NA	NA	NA	NA
1:134600001-134700000	1	134600001	134700000	NA	NA	NA	NA	NA	NA	NA	NA	NA	NA	NA	NA	NA	NA	NA	NA	NA	NA	NA	NA	NA	NA	NA	NA
1:134700001-134800000	1	134700001	134800000	NA	NA	NA	NA	NA	NA	NA	NA	NA	NA	NA	NA	NA	NA	NA	NA	NA	NA	NA	NA	NA	NA	NA	NA
1:134800001-134900000	1	134800001	134900000	NA	NA	NA	NA	NA	NA	NA	NA	NA	NA	NA	NA	NA	NA	NA	NA	NA	NA	NA	NA	NA	NA	NA	NA
1:134900001-135000000	1	134900001	135000000	NA	NA	NA	NA	NA	NA	NA	NA	NA	NA	NA	NA	NA	NA	NA	NA	NA	NA	NA	NA	NA	NA	NA	NA
1:135000001-135100000	1	135000001	135100000	NA	NA	NA	NA	NA	NA	NA	NA	NA	NA	NA	NA	NA	NA	NA	NA	NA	NA	NA	NA	NA	NA	NA	NA
1:135100001-135200000	1	135100001	135200000	NA	NA	NA	NA	NA	NA	NA	NA	NA	NA	NA	NA	NA	NA	NA	NA	NA	NA	NA	NA	NA	NA	NA	NA
1:135200001-135300000	1	135200001	135300000	NA	NA	NA	NA	NA	NA	NA	NA	NA	NA	NA	NA	NA	NA	NA	NA	NA	NA	NA	NA	NA	NA	NA	NA
1:135300001-135400000	1	135300001	135400000	NA	NA	NA	NA	NA	NA	NA	NA	NA	NA	NA	NA	NA	NA	NA	NA	NA	NA	NA	NA	NA	NA	NA	NA
1:135400001-135500000	1	135400001	135500000	NA	NA	NA	NA	NA	NA	NA	NA	NA	NA	NA	NA	NA	NA	NA	NA	NA	NA	NA	NA	NA	NA	NA	NA
1:135500001-135600000	1	135500001	135600000	NA	NA	NA	NA	NA	NA	NA	NA	NA	NA	NA	NA	NA	NA	NA	NA	NA	NA	NA	NA	NA	NA	NA	NA
1:135600001-135700000	1	135600001	135700000	NA	NA	NA	NA	NA	NA	NA	NA	NA	NA	NA	NA	NA	NA	NA	NA	NA	NA	NA	NA	NA	NA	NA	NA
1:135700001-135800000	1	135700001	135800000	NA	NA	NA	NA	NA	NA	NA	NA	NA	NA	NA	NA	NA	NA	NA	NA	NA	NA	NA	NA	NA	NA	NA	NA
1:135800001-135900000	1	135800001	135900000	NA	NA	NA	NA	NA	NA	NA	NA	NA	NA	NA	NA	NA	NA	NA	NA	NA	NA	NA	NA	NA	NA	NA	NA
1:135900001-136000000	1	135900001	136000000	NA	NA	NA	NA	NA	NA	NA	NA	NA	NA	NA	NA	NA	NA	NA	NA	NA	NA	NA	NA	NA	NA	NA	NA
1:136000001-136100000	1	136000001	136100000	NA	NA	NA	NA	NA	NA	NA	NA	NA	NA	NA	NA	NA	NA	NA	NA	NA	NA	NA	NA	NA	NA	NA	NA
1:136100001-136200000	1	136100001	136200000	NA	NA	NA	NA	NA	NA	NA	NA	NA	NA	NA	NA	NA	NA	NA	NA	NA	NA	NA	NA	NA	NA	NA	NA
1:136200001-136300000	1	136200001	136300000	NA	NA	NA	NA	NA	NA	NA	NA	NA	NA	NA	NA	NA	NA	NA	NA	NA	NA	NA	NA	NA	NA	NA	NA
1:136300001-136400000	1	136300001	136400000	NA	NA	NA	NA	NA	NA	NA	NA	NA	NA	NA	NA	NA	NA	NA	NA	NA	NA	NA	NA	NA	NA	NA	NA
1:136400001-136500000	1	136400001	136500000	NA	NA	NA	NA	NA	NA	NA	NA	NA	NA	NA	NA	NA	NA	NA	NA	NA	NA	NA	NA	NA	NA	NA	NA
1:136500001-136600000	1	136500001	136600000	NA	NA	NA	NA	NA	NA	NA	NA	NA	NA	NA	NA	NA	NA	NA	NA	NA	NA	NA	NA	NA	NA	NA	NA
1:136600001-136700000	1	136600001	136700000	NA	NA	NA	NA	NA	NA	NA	NA	NA	NA	NA	NA	NA	NA	NA	NA	NA	NA	NA	NA	NA	NA	NA	NA
1:136700001-136800000	1	136700001	136800000	NA	NA	NA	NA	NA	NA	NA	NA	NA	NA	NA	NA	NA	NA	NA	NA	NA	NA	NA	NA	NA	NA	NA	NA
1:136800001-136900000	1	136800001	136900000	NA	NA	NA	NA	NA	NA	NA	NA	NA	NA	NA	NA	NA	NA	NA	NA	NA	NA	NA	NA	NA	NA	NA	NA
1:136900001-137000000	1	136900001	137000000	NA	NA	NA	NA	NA	NA	NA	NA	NA	NA	NA	NA	NA	NA	NA	NA	NA	NA	NA	NA	NA	NA	NA	NA
1:137000001-137100000	1	137000001	137100000	NA	NA	NA	NA	NA	NA	NA	NA	NA	NA	NA	NA	NA	NA	NA	NA	NA	NA	NA	NA	NA	NA	NA	NA
1:137100001-137200000	1	137100001	137200000	NA	NA	NA	NA	NA	NA	NA	NA	NA	NA	NA	NA	NA	NA	NA	NA	NA	NA	NA	NA	NA	NA	NA	NA
1:137200001-137300000	1	137200001	137300000	NA	NA	NA	NA	NA	NA	NA	NA	NA	NA	NA	NA	NA	NA	NA	NA	NA	NA	NA	NA	NA	NA	NA	NA
1:137300001-137400000	1	137300001	137400000	NA	NA	NA	NA	NA	NA	NA	NA	NA	NA	NA	NA	NA	NA	NA	NA	NA	NA	NA	NA	NA	NA	NA	NA
1:137400001-137500000	1	137400001	137500000	NA	NA	NA	NA	NA	NA	NA	NA	NA	NA	NA	NA	NA	NA	NA	NA	NA	NA	NA	NA	NA	NA	NA	NA
1:137500001-137600000	1	137500001	137600000	NA	NA	NA	NA	NA	NA	NA	NA	NA	NA	NA	NA	NA	NA	NA	NA	NA	NA	NA	NA	NA	NA	NA	NA
1:137600001-137700000	1	137600001	137700000	NA	NA	NA	NA	NA	NA	NA	NA	NA	NA	NA	NA	NA	NA	NA	NA	NA	NA	NA	NA	NA	NA	NA	NA
1:137700001-137800000	1	137700001	137800000	NA	NA	NA	NA	NA	NA	NA	NA	NA	NA	NA	NA	NA	NA	NA	NA	NA	NA	NA	NA	NA	NA	NA	NA
1:137800001-137900000	1	137800001	137900000	NA	NA	NA	NA	NA	NA	NA	NA	NA	NA	NA	NA	NA	NA	NA	NA	NA	NA	NA	NA	NA	NA	NA	NA
1:137900001-138000000	1	137900001	138000000	NA	NA	NA	NA	NA	NA	NA	NA	NA	NA	NA	NA	NA	NA	NA	NA	NA	NA	NA	NA	NA	NA	NA	NA
1:138000001-138100000	1	138000001	138100000	NA	NA	NA	NA	NA	NA	NA	NA	NA	NA	NA	NA	NA	NA	NA	NA	NA	NA	NA	NA	NA	NA	NA	NA
1:138100001-138200000	1	138100001	138200000	NA	NA	NA	NA	NA	NA	NA	NA	NA	NA	NA	NA	NA	NA	NA	NA	NA	NA	NA	NA	NA	NA	NA	NA
1:138200001-138300000	1	138200001	138300000	NA	NA	NA	NA	NA	NA	NA	NA	NA	NA	NA	NA	NA	NA	NA	NA	NA	NA	NA	NA	NA	NA	NA	NA
1:138300001-138400000	1	138300001	138400000	NA	NA	NA	NA	NA	NA	NA	NA	NA	NA	NA	NA	NA	NA	NA	NA	NA	NA	NA	NA	NA	NA	NA	NA
1:138400001-138500000	1	138400001	138500000	NA	NA	NA	NA	NA	NA	NA	NA	NA	NA	NA	NA	NA	NA	NA	NA	NA	NA	NA	NA	NA	NA	NA	NA
1:138500001-138600000	1	138500001	138600000	NA	NA	NA	NA	NA	NA	NA	NA	NA	NA	NA	NA	NA	NA	NA	NA	NA	NA	NA	NA	NA	NA	NA	NA
1:138600001-138700000	1	138600001	138700000	NA	NA	NA	NA	NA	NA	NA	NA	NA	NA	NA	NA	NA	NA	NA	NA	NA	NA	NA	NA	NA	NA	NA	NA
1:138700001-138800000	1	138700001	138800000	NA	NA	NA	NA	NA	NA	NA	NA	NA	NA	NA	NA	NA	NA	NA	NA	NA	NA	NA	NA	NA	NA	NA	NA
1:138800001-138900000	1	138800001	138900000	NA	NA	NA	NA	NA	NA	NA	NA	NA	NA	NA	NA	NA	NA	NA	NA	NA	NA	NA	NA	NA	NA	NA	NA
1:138900001-139000000	1	138900001	139000000	NA	NA	NA	NA	NA	NA	NA	NA	NA	NA	NA	NA	NA	NA	NA	NA	NA	NA	NA	NA	NA	NA	NA	NA
1:139000001-139100000	1	139000001	139100000	NA	NA	NA	NA	NA	NA	NA	NA	NA	NA	NA	NA	NA	NA	NA	NA	NA	NA	NA	NA	NA	NA	NA	NA
1:139100001-139200000	1	139100001	139200000	NA	NA	NA	NA	NA	NA	NA	NA	NA	NA	NA	NA	NA	NA	NA	NA	NA	NA	NA	NA	NA	NA	NA	NA
1:139200001-139300000	1	139200001	139300000	NA	NA	NA	NA	NA	NA	NA	NA	NA	NA	NA	NA	NA	NA	NA	NA	NA	NA	NA	NA	NA	NA	NA	NA
1:139300001-139400000	1	139300001	139400000	NA	NA	NA	NA	NA	NA	NA	NA	NA	NA	NA	NA	NA	NA	NA	NA	NA	NA	NA	NA	NA	NA	NA	NA
1:139400001-139500000	1	139400001	139500000	NA	NA	NA	NA	NA	NA	NA	NA	NA	NA	NA	NA	NA	NA	NA	NA	NA	NA	NA	NA	NA	NA	NA	NA
1:139500001-139600000	1	139500001	139600000	NA	NA	NA	NA	NA	NA	NA	NA	NA	NA	NA	NA	NA	NA	NA	NA	NA	NA	NA	NA	NA	NA	NA	NA
1:139600001-139700000	1	139600001	139700000	NA	NA	NA	NA	NA	NA	NA	NA	NA	NA	NA	NA	NA	NA	NA	NA	NA	NA	NA	NA	NA	NA	NA	NA
1:139700001-139800000	1	139700001	139800000	NA	NA	NA	NA	NA	NA	NA	NA	NA	NA	NA	NA	NA	NA	NA	NA	NA	NA	NA	NA	NA	NA	NA	NA
1:139800001-139900000	1	139800001	139900000	NA	NA	NA	NA	NA	NA	NA	NA	NA	NA	NA	NA	NA	NA	NA	NA	NA	NA	NA	NA	NA	NA	NA	NA
1:139900001-140000000	1	139900001	140000000	NA	NA	NA	NA	NA	NA	NA	NA	NA	NA	NA	NA	NA	NA	NA	NA	NA	NA	NA	NA	NA	NA	NA	NA
1:140000001-140100000	1	140000001	140100000	NA	NA	NA	NA	NA	NA	NA	NA	NA	NA	NA	NA	NA	NA	NA	NA	NA	NA	NA	NA	NA	NA	NA	NA
1:140100001-140200000	1	140100001	140200000	NA	NA	NA	NA	NA	NA	NA	NA	NA	NA	NA	NA	NA	NA	NA	NA	NA	NA	NA	NA	NA	NA	NA	NA
1:140200001-140300000	1	140200001	140300000	NA	NA	NA	NA	NA	NA	NA	NA	NA	NA	NA	NA	NA	NA	NA	NA	NA	NA	NA	NA	NA	NA	NA	NA
1:140300001-140400000	1	140300001	140400000	NA	NA	NA	NA	NA	NA	NA	NA	NA	NA	NA	NA	NA	NA	NA	NA	NA	NA	NA	NA	NA	NA	NA	NA
1:140400001-140500000	1	140400001	140500000	NA	NA	NA	NA	NA	NA	NA	NA	NA	NA	NA	NA	NA	NA	NA	NA	NA	NA	NA	NA	NA	NA	NA	NA
1:140500001-140600000	1	140500001	140600000	NA	NA	NA	NA	NA	NA	NA	NA	NA	NA	NA	NA	NA	NA	NA	NA	NA	NA	NA	NA	NA	NA	NA	NA
1:140600001-140700000	1	140600001	140700000	NA	NA	NA	NA	NA	NA	NA	NA	NA	NA	NA	NA	NA	NA	NA	NA	NA	NA	NA	NA	NA	NA	NA	NA
1:140700001-140800000	1	140700001	140800000	NA	NA	NA	NA	NA	NA	NA	NA	NA	NA	NA	NA	NA	NA	NA	NA	NA	NA	NA	NA	NA	NA	NA	NA
1:140800001-140900000	1	140800001	140900000	NA	NA	NA	NA	NA	NA	NA	NA	NA	NA	NA	NA	NA	NA	NA	NA	NA	NA	NA	NA	NA	NA	NA	NA
1:140900001-141000000	1	140900001	141000000	NA	NA	NA	NA	NA	NA	NA	NA	NA	NA	NA	NA	NA	NA	NA	NA	NA	NA	NA	NA	NA	NA	NA	NA
1:141000001-141100000	1	141000001	141100000	NA	NA	NA	NA	NA	NA	NA	NA	NA	NA	NA	NA	NA	NA	NA	NA	NA	NA	NA	NA	NA	NA	NA	NA
1:141100001-141200000	1	141100001	141200000	NA	NA	NA	NA	NA	NA	NA	NA	NA	NA	NA	NA	NA	NA	NA	NA	NA	NA	NA	NA	NA	NA	NA	NA
1:141200001-141300000	1	141200001	141300000	NA	NA	NA	NA	NA	NA	NA	NA	NA	NA	NA	NA	NA	NA	NA	NA	NA	NA	NA	NA	NA	NA	NA	NA
1:141300001-141400000	1	141300001	141400000	NA	NA	NA	NA	NA	NA	NA	NA	NA	NA	NA	NA	NA	NA	NA	NA	NA	NA	NA	NA	NA	NA	NA	NA
1:141400001-141500000	1	141400001	141500000	NA	NA	NA	NA	NA	NA	NA	NA	NA	NA	NA	NA	NA	NA	NA	NA	NA	NA	NA	NA	NA	NA	NA	NA
1:141500001-141600000	1	141500001	141600000	NA	NA	NA	NA	NA	NA	NA	NA	NA	NA	NA	NA	NA	NA	NA	NA	NA	NA	NA	NA	NA	NA	NA	NA
1:141600001-141700000	1	141600001	141700000	NA	NA	NA	NA	NA	NA	NA	NA	NA	NA	NA	NA	NA	NA	NA	NA	NA	NA	NA	NA	NA	NA	NA	NA
1:141700001-141800000	1	141700001	141800000	NA	NA	NA	NA	NA	NA	NA	NA	NA	NA	NA	NA	NA	NA	NA	NA	NA	NA	NA	NA	NA	NA	NA	NA
1:141800001-141900000	1	141800001	141900000	NA	NA	NA	NA	NA	NA	NA	NA	NA	NA	NA	NA	NA	NA	NA	NA	NA	NA	NA	NA	NA	NA	NA	NA
1:141900001-142000000	1	141900001	142000000	NA	NA	NA	NA	NA	NA	NA	NA	NA	NA	NA	NA	NA	NA	NA	NA	NA	NA	NA	NA	NA	NA	NA	NA
1:142000001-142100000	1	142000001	142100000	NA	NA	NA	NA	NA	NA	NA	NA	NA	NA	NA	NA	NA	NA	NA	NA	NA	NA	NA	NA	NA	NA	NA	NA
1:142100001-142200000	1	142100001	142200000	NA	NA	NA	NA	NA	NA	NA	NA	NA	NA	NA	NA	NA	NA	NA	NA	NA	NA	NA	NA	NA	NA	NA	NA
1:142200001-142300000	1	142200001	142300000	NA	NA	NA	NA	NA	NA	NA	NA	NA	NA	NA	NA	NA	NA	NA	NA	NA	NA	NA	NA	NA	NA	NA	NA
1:142300001-142400000	1	142300001	142400000	NA	NA	NA	NA	NA	NA	NA	NA	NA	NA	NA	NA	NA	NA	NA	NA	NA	NA	NA	NA	NA	NA	NA	NA
1:142400001-142500000	1	142400001	142500000	NA	NA	NA	NA	NA	NA	NA	NA	NA	NA	NA	NA	NA	NA	NA	NA	NA	NA	NA	NA	NA	NA	NA	NA
1:142500001-142600000	1	142500001	142600000	NA	NA	NA	NA	NA	NA	NA	NA	NA	NA	NA	NA	NA	NA	NA	NA	NA	NA	NA	NA	NA	NA	NA	NA
1:142600001-142700000	1	142600001	142700000	NA	NA	NA	NA	NA	NA	NA	NA	NA	NA	NA	NA	NA	NA	NA	NA	NA	NA	NA	NA	NA	NA	NA	NA
1:142700001-142800000	1	142700001	142800000	NA	NA	NA	NA	NA	NA	NA	NA	NA	NA	NA	NA	NA	NA	NA	NA	NA	NA	NA	NA	NA	NA	NA	NA
1:142800001-142900000	1	142800001	142900000	NA	NA	NA	NA	NA	NA	NA	NA	NA	NA	NA	NA	NA	NA	NA	NA	NA	NA	NA	NA	NA	NA	NA	NA
1:142900001-143000000	1	142900001	143000000	NA	NA	NA	NA	NA	NA	NA	NA	NA	NA	NA	NA	NA	NA	NA	NA	NA	NA	NA	NA	NA	NA	NA	NA
1:143000001-143100000	1	143000001	143100000	NA	NA	NA	NA	NA	NA	NA	NA	NA	NA	NA	NA	NA	NA	NA	NA	NA	NA	NA	NA	NA	NA	NA	NA
1:143100001-143200000	1	143100001	143200000	NA	NA	NA	NA	NA	NA	NA	NA	NA	NA	NA	NA	NA	NA	NA	NA	NA	NA	NA	NA	NA	NA	NA	NA
1:143200001-143300000	1	143200001	143300000	NA	NA	NA	NA	NA	NA	NA	NA	NA	NA	NA	NA	NA	NA	NA	NA	NA	NA	NA	NA	NA	NA	NA	NA
1:143300001-143400000	1	143300001	143400000	NA	NA	NA	NA	NA	NA	NA	NA	NA	NA	NA	NA	NA	NA	NA	NA	NA	NA	NA	NA	NA	NA	NA	NA
1:143400001-143500000	1	143400001	143500000	NA	NA	NA	NA	NA	NA	NA	NA	NA	NA	NA	NA	NA	NA	NA	NA	NA	NA	NA	NA	NA	NA	NA	NA
1:143500001-143600000	1	143500001	143600000	NA	NA	NA	NA	NA	NA	NA	NA	NA	NA	NA	NA	NA	NA	NA	NA	NA	NA	NA	NA	NA	NA	NA	NA
1:143600001-143700000	1	143600001	143700000	NA	NA	NA	NA	NA	NA	NA	NA	NA	NA	NA	NA	NA	NA	NA	NA	NA	NA	NA	NA	NA	NA	NA	NA
1:143700001-143800000	1	143700001	143800000	NA	NA	NA	NA	NA	NA	NA	NA	NA	NA	NA	NA	NA	NA	NA	NA	NA	NA	NA	NA	NA	NA	NA	NA
1:143800001-143900000	1	143800001	143900000	NA	NA	NA	NA	NA	NA	NA	NA	NA	NA	NA	NA	NA	NA	NA	NA	NA	NA	NA	NA	NA	NA	NA	NA
1:143900001-144000000	1	143900001	144000000	NA	NA	NA	NA	NA	NA	NA	NA	NA	NA	NA	NA	NA	NA	NA	NA	NA	NA	NA	NA	NA	NA	NA	NA
1:144000001-144100000	1	144000001	144100000	NA	NA	NA	NA	NA	NA	NA	NA	NA	NA	NA	NA	NA	NA	NA	NA	NA	NA	NA	NA	NA	NA	NA	NA
1:144100001-144200000	1	144100001	144200000	NA	NA	NA	NA	NA	NA	NA	NA	NA	NA	NA	NA	NA	NA	NA	NA	NA	NA	NA	NA	NA	NA	NA	NA
1:144200001-144300000	1	144200001	144300000	NA	NA	NA	NA	NA	NA	NA	NA	NA	NA	NA	NA	NA	NA	NA	NA	NA	NA	NA	NA	NA	NA	NA	NA
1:144300001-144400000	1	144300001	144400000	NA	NA	NA	NA	NA	NA	NA	NA	NA	NA	NA	NA	NA	NA	NA	NA	NA	NA	NA	NA	NA	NA	NA	NA
1:144400001-144500000	1	144400001	144500000	NA	NA	NA	NA	NA	NA	NA	NA	NA	NA	NA	NA	NA	NA	NA	NA	NA	NA	NA	NA	NA	NA	NA	NA
1:144500001-144600000	1	144500001	144600000	NA	NA	NA	NA	NA	NA	NA	NA	NA	NA	NA	NA	NA	NA	NA	NA	NA	NA	NA	NA	NA	NA	NA	NA
1:144600001-144700000	1	144600001	144700000	NA	NA	NA	NA	NA	NA	NA	NA	NA	NA	NA	NA	NA	NA	NA	NA	NA	NA	NA	NA	NA	NA	NA	NA
1:144700001-144800000	1	144700001	144800000	NA	NA	NA	NA	NA	NA	NA	NA	NA	NA	NA	NA	NA	NA	NA	NA	NA	NA	NA	NA	NA	NA	NA	NA
1:144800001-144900000	1	144800001	144900000	NA	NA	NA	NA	NA	NA	NA	NA	NA	NA	NA	NA	NA	NA	NA	NA	NA	NA	NA	NA	NA	NA	NA	NA
1:144900001-145000000	1	144900001	145000000	NA	NA	NA	NA	NA	NA	NA	NA	NA	NA	NA	NA	NA	NA	NA	NA	NA	NA	NA	NA	NA	NA	NA	NA
1:145000001-145100000	1	145000001	145100000	NA	NA	NA	NA	NA	NA	NA	NA	NA	NA	NA	NA	NA	NA	NA	NA	NA	NA	NA	NA	NA	NA	NA	NA
1:145100001-145200000	1	145100001	145200000	NA	NA	NA	NA	NA	NA	NA	NA	NA	NA	NA	NA	NA	NA	NA	NA	NA	NA	NA	NA	NA	NA	NA	NA
1:145200001-145300000	1	145200001	145300000	NA	NA	NA	NA	NA	NA	NA	NA	NA	NA	NA	NA	NA	NA	NA	NA	NA	NA	NA	NA	NA	NA	NA	NA
1:145300001-145400000	1	145300001	145400000	NA	NA	NA	NA	NA	NA	NA	NA	NA	NA	NA	NA	NA	NA	NA	NA	NA	NA	NA	NA	NA	NA	NA	NA
1:145400001-145500000	1	145400001	145500000	-0.166	-0.001	-0.183	0.002	0.145	0.22	0.129	0.122	-0.094	-0.018	-0.214	0.002	-0.078	-0.001	0.014	-0.018	-0.01	0.036	0.143	-0.022	-0.195	-0.001	0.054	-0.023
1:145500001-145600000	1	145500001	145600000	0.028	-0.001	-0.245	0.002	0.276	0.22	-0.002	0.122	-0.049	-0.018	-0.301	0.002	-0.039	-0.001	-0.204	-0.018	0.099	0.036	-0.15	-0.022	-0.027	-0.001	-0.043	-0.023
1:145600001-145700000	1	145600001	145700000	-0.153	-0.001	-0.03	0.002	0.191	0.22	0.253	0.122	-0.091	-0.018	0.198	0.002	-0.063	-0.001	0.074	-0.018	-0.042	0.036	0.02	-0.022	-0.02	-0.001	0.083	-0.023
1:145700001-145800000	1	145700001	145800000	NA	NA	NA	NA	NA	NA	NA	NA	NA	NA	NA	NA	NA	NA	NA	NA	NA	NA	NA	NA	NA	NA	NA	NA
1:145800001-145900000	1	145800001	145900000	NA	NA	NA	NA	NA	NA	NA	NA	NA	NA	NA	NA	NA	NA	NA	NA	NA	NA	NA	NA	NA	NA	NA	NA
1:145900001-146000000	1	145900001	146000000	NA	NA	NA	NA	NA	NA	NA	NA	NA	NA	NA	NA	NA	NA	NA	NA	NA	NA	NA	NA	NA	NA	NA	NA
1:146000001-146100000	1	146000001	146100000	NA	NA	NA	NA	NA	NA	NA	NA	NA	NA	NA	NA	NA	NA	NA	NA	NA	NA	NA	NA	NA	NA	NA	NA
1:146100001-146200000	1	146100001	146200000	NA	NA	NA	NA	NA	NA	NA	NA	NA	NA	NA	NA	NA	NA	NA	NA	NA	NA	NA	NA	NA	NA	NA	NA
1:146200001-146300000	1	146200001	146300000	NA	NA	NA	NA	NA	NA	NA	NA	NA	NA	NA	NA	NA	NA	NA	NA	NA	NA	NA	NA	NA	NA	NA	NA
1:146300001-146400000	1	146300001	146400000	NA	NA	NA	NA	NA	NA	NA	NA	NA	NA	NA	NA	NA	NA	NA	NA	NA	NA	NA	NA	NA	NA	NA	NA
1:146400001-146500000	1	146400001	146500000	NA	NA	NA	NA	NA	NA	NA	NA	NA	NA	NA	NA	NA	NA	NA	NA	NA	NA	NA	NA	NA	NA	NA	NA
1:146500001-146600000	1	146500001	146600000	0.244	-0.001	-0.395	0.002	0.597	0.22	-0.299	0.122	0.177	-0.018	-0.414	0.002	0.257	-0.001	-0.515	-0.018	0.301	0.036	-0.534	-0.022	0.273	-0.001	-0.46	-0.023
1:146600001-146700000	1	146600001	146700000	-0.043	-0.001	-0.268	0.002	0.277	0.22	0.062	0.122	-0.062	-0.018	-0.154	0.002	-0.049	-0.001	-0.138	-0.018	-0.012	0.036	-0.19	-0.022	-0.051	-0.001	-0.321	-0.023
1:146700001-146800000	1	146700001	146800000	0.14	-0.001	-0.143	0.002	0.42	0.22	-0.048	0.122	0.056	-0.018	-0.012	0.002	0.151	-0.001	-0.03	-0.018	0.236	0.036	-0.082	-0.022	0.225	-0.001	-0.083	-0.023
1:146800001-146900000	1	146800001	146900000	0.176	-0.001	0.155	0.002	0.366	0.22	0.253	0.122	0.097	-0.018	0.185	0.002	0.221	-0.001	-0.014	-0.018	0.226	0.036	0.009	-0.022	0.189	-0.001	0.092	-0.023
1:146900001-147000000	1	146900001	147000000	0.063	-0.001	0.012	0.002	0.361	0.22	0.181	0.122	0.134	-0.018	0.045	0.002	0.131	-0.001	0.106	-0.018	0.051	0.036	-0.002	-0.022	0.037	-0.001	-0.127	-0.023
1:147000001-147100000	1	147000001	147100000	-0.123	-0.001	-0.171	0.002	0.151	0.22	0.152	0.122	-0.173	-0.018	0.112	0.002	-0.074	-0.001	-0.089	-0.018	-0.056	0.036	-0.094	-0.022	-0.09	-0.001	0.061	-0.023
1:147100001-147200000	1	147100001	147200000	0.029	-0.001	0.023	0.002	0.273	0.22	0.222	0.122	-0.006	-0.018	0.097	0.002	0.063	-0.001	-0.058	-0.018	0.088	0.036	-0.028	-0.022	0.129	-0.001	0.118	-0.023
1:147200001-147300000	1	147200001	147300000	NA	NA	NA	NA	NA	NA	NA	NA	NA	NA	NA	NA	NA	NA	NA	NA	NA	NA	NA	NA	NA	NA	NA	NA
1:147300001-147400000	1	147300001	147400000	0.107	-0.001	-0.158	0.002	0.406	0.22	-0.078	0.122	0.191	-0.018	-0.108	0.002	0.201	-0.001	-0.015	-0.018	0.128	0.036	-0.112	-0.022	0.182	-0.001	-0.238	-0.023
1:147400001-147500000	1	147400001	147500000	NA	NA	NA	NA	NA	NA	NA	NA	NA	NA	NA	NA	NA	NA	NA	NA	NA	NA	NA	NA	NA	NA	NA	NA
1:147500001-147600000	1	147500001	147600000	NA	NA	NA	NA	NA	NA	NA	NA	NA	NA	NA	NA	NA	NA	NA	NA	NA	NA	NA	NA	NA	NA	NA	NA
1:147600001-147700000	1	147600001	147700000	NA	NA	NA	NA	NA	NA	NA	NA	NA	NA	NA	NA	NA	NA	NA	NA	NA	NA	NA	NA	NA	NA	NA	NA
1:147700001-147800000	1	147700001	147800000	NA	NA	NA	NA	NA	NA	NA	NA	NA	NA	NA	NA	NA	NA	NA	NA	NA	NA	NA	NA	NA	NA	NA	NA
1:147800001-147900000	1	147800001	147900000	NA	NA	NA	NA	NA	NA	NA	NA	NA	NA	NA	NA	NA	NA	NA	NA	NA	NA	NA	NA	NA	NA	NA	NA
1:147900001-148000000	1	147900001	148000000	NA	NA	NA	NA	NA	NA	NA	NA	NA	NA	NA	NA	NA	NA	NA	NA	NA	NA	NA	NA	NA	NA	NA	NA
1:148000001-148100000	1	148000001	148100000	NA	NA	NA	NA	NA	NA	NA	NA	NA	NA	NA	NA	NA	NA	NA	NA	NA	NA	NA	NA	NA	NA	NA	NA
1:148100001-148200000	1	148100001	148200000	NA	NA	NA	NA	NA	NA	NA	NA	NA	NA	NA	NA	NA	NA	NA	NA	NA	NA	NA	NA	NA	NA	NA	NA
1:148200001-148300000	1	148200001	148300000	NA	NA	NA	NA	NA	NA	NA	NA	NA	NA	NA	NA	NA	NA	NA	NA	NA	NA	NA	NA	NA	NA	NA	NA
1:148300001-148400000	1	148300001	148400000	NA	NA	NA	NA	NA	NA	NA	NA	NA	NA	NA	NA	NA	NA	NA	NA	NA	NA	NA	NA	NA	NA	NA	NA
1:148400001-148500000	1	148400001	148500000	NA	NA	NA	NA	NA	NA	NA	NA	NA	NA	NA	NA	NA	NA	NA	NA	NA	NA	NA	NA	NA	NA	NA	NA
1:148500001-148600000	1	148500001	148600000	NA	NA	NA	NA	NA	NA	NA	NA	NA	NA	NA	NA	NA	NA	NA	NA	NA	NA	NA	NA	NA	NA	NA	NA
1:148600001-148700000	1	148600001	148700000	NA	NA	NA	NA	NA	NA	NA	NA	NA	NA	NA	NA	NA	NA	NA	NA	NA	NA	NA	NA	NA	NA	NA	NA
1:148700001-148800000	1	148700001	148800000	NA	NA	NA	NA	NA	NA	NA	NA	NA	NA	NA	NA	NA	NA	NA	NA	NA	NA	NA	NA	NA	NA	NA	NA
1:148800001-148900000	1	148800001	148900000	NA	NA	NA	NA	NA	NA	NA	NA	NA	NA	NA	NA	NA	NA	NA	NA	NA	NA	NA	NA	NA	NA	NA	NA
1:148900001-149000000	1	148900001	149000000	NA	NA	NA	NA	NA	NA	NA	NA	NA	NA	NA	NA	NA	NA	NA	NA	NA	NA	NA	NA	NA	NA	NA	NA
1:149000001-149100000	1	149000001	149100000	NA	NA	NA	NA	NA	NA	NA	NA	NA	NA	NA	NA	NA	NA	NA	NA	NA	NA	NA	NA	NA	NA	NA	NA
1:149100001-149200000	1	149100001	149200000	0.393	-0.001	-0.225	0.002	0.624	0.22	-0.387	0.122	0.442	-0.018	-0.485	0.002	-0.207	-0.001	-0.323	-0.018	0.363	0.036	-0.576	-0.022	-0.489	-0.001	-0.364	-0.023
1:149200001-149300000	1	149200001	149300000	NA	NA	NA	NA	NA	NA	NA	NA	NA	NA	NA	NA	NA	NA	NA	NA	NA	NA	NA	NA	NA	NA	NA	NA
1:149300001-149400000	1	149300001	149400000	NA	NA	NA	NA	NA	NA	NA	NA	NA	NA	NA	NA	NA	NA	NA	NA	NA	NA	NA	NA	NA	NA	NA	NA
1:149400001-149500000	1	149400001	149500000	NA	NA	NA	NA	NA	NA	NA	NA	NA	NA	NA	NA	NA	NA	NA	NA	NA	NA	NA	NA	NA	NA	NA	NA
1:149500001-149600000	1	149500001	149600000	NA	NA	NA	NA	NA	NA	NA	NA	NA	NA	NA	NA	NA	NA	NA	NA	NA	NA	NA	NA	NA	NA	NA	NA
1:149600001-149700000	1	149600001	149700000	NA	NA	NA	NA	NA	NA	NA	NA	NA	NA	NA	NA	NA	NA	NA	NA	NA	NA	NA	NA	NA	NA	NA	NA
1:149700001-149800000	1	149700001	149800000	NA	NA	NA	NA	NA	NA	NA	NA	NA	NA	NA	NA	NA	NA	NA	NA	NA	NA	NA	NA	NA	NA	NA	NA
1:149800001-149900000	1	149800001	149900000	NA	NA	NA	NA	NA	NA	NA	NA	NA	NA	NA	NA	NA	NA	NA	NA	NA	NA	NA	NA	NA	NA	NA	NA
1:149900001-150000000	1	149900001	150000000	-0.116	-0.001	-0.314	0.002	0.14	0.22	-0.003	0.122	0.02	-0.018	-0.249	0.002	0.068	-0.001	-0.283	-0.018	0.084	0.036	-0.14	-0.022	0.044	-0.001	-0.103	-0.023
1:150000001-150100000	1	150000001	150100000	-0.217	-0.001	-0.261	0.002	-0.029	0.22	0.107	0.122	-0.206	-0.018	-0.207	0.002	-0.204	-0.001	-0.204	-0.018	-0.088	0.036	0.059	-0.022	-0.173	-0.001	-0.087	-0.023
1:150100001-150200000	1	150100001	150200000	-0.125	-0.001	-0.311	0.002	0.084	0.22	0.018	0.122	-0.204	-0.018	-0.32	0.002	-0.112	-0.001	-0.07	-0.018	-0.059	0.036	0.062	-0.022	-0.172	-0.001	-0.104	-0.023
1:150200001-150300000	1	150200001	150300000	NA	NA	NA	NA	NA	NA	NA	NA	NA	NA	NA	NA	NA	NA	NA	NA	NA	NA	NA	NA	NA	NA	NA	NA
1:150300001-150400000	1	150300001	150400000	-0.283	-0.001	-0.261	0.002	-0.024	0.22	0.099	0.122	-0.386	-0.018	-0.176	0.002	-0.177	-0.001	-0.054	-0.018	-0.138	0.036	0.024	-0.022	-0.233	-0.001	-0.142	-0.023
1:150400001-150500000	1	150400001	150500000	-0.071	-0.001	-0.229	0.002	0.145	0.22	-0.067	0.122	-0.086	-0.018	-0.328	0.002	-0.095	-0.001	-0.171	-0.018	-0.034	0.036	-0.201	-0.022	-0.031	-0.001	-0.194	-0.023
1:150500001-150600000	1	150500001	150600000	-0.03	-0.001	-0.482	0.002	0.183	0.22	-0.152	0.122	-0.054	-0.018	-0.533	0.002	-0.08	-0.001	-0.23	-0.018	0.073	0.036	-0.163	-0.022	-0.05	-0.001	-0.63	-0.023
1:150600001-150700000	1	150600001	150700000	-0.127	-0.001	-0.137	0.002	0.032	0.22	0.162	0.122	-0.235	-0.018	0.038	0.002	-0.208	-0.001	-0.18	-0.018	-0.155	0.036	-0.026	-0.022	-0.193	-0.001	0.083	-0.023
1:150700001-150800000	1	150700001	150800000	-0.233	-0.001	-0.287	0.002	0.067	0.22	-0.165	0.122	-0.262	-0.018	-0.268	0.002	-0.114	-0.001	-0.244	-0.018	-0.117	0.036	-0.168	-0.022	-0.16	-0.001	-0.388	-0.023
1:150800001-150900000	1	150800001	150900000	-0.268	-0.001	-0.012	0.002	-0.02	0.22	-0.011	0.122	-0.321	-0.018	-0.065	0.002	-0.195	-0.001	0.023	-0.018	-0.165	0.036	0.03	-0.022	-0.161	-0.001	-0.126	-0.023
1:150900001-151000000	1	150900001	151000000	-0.061	-0.001	-0.206	0.002	0.212	0.22	-0.002	0.122	-0.077	-0.018	-0.105	0.002	0.015	-0.001	-0.08	-0.018	-0.006	0.036	-0.075	-0.022	-0.006	-0.001	-0.145	-0.023
1:151000001-151100000	1	151000001	151100000	-0.08	-0.001	0.143	0.002	0.145	0.22	0.169	0.122	-0.056	-0.018	0.039	0.002	-0.086	-0.001	0.077	-0.018	-0.041	0.036	0.17	-0.022	-0.038	-0.001	0.122	-0.023
1:151100001-151200000	1	151100001	151200000	0.032	-0.001	-0.205	0.002	0.159	0.22	0.019	0.122	-0.129	-0.018	-0.09	0.002	-0.004	-0.001	-0.174	-0.018	0.066	0.036	-0.051	-0.022	0.036	-0.001	-0.06	-0.023
1:151200001-151300000	1	151200001	151300000	0.066	-0.001	0.017	0.002	0.25	0.22	0.206	0.122	0.052	-0.018	-0.068	0.002	0.01	-0.001	0.086	-0.018	0.096	0.036	0.142	-0.022	-0.038	-0.001	0.007	-0.023
1:151300001-151400000	1	151300001	151400000	-0.151	-0.001	-0.057	0.002	0.08	0.22	0.12	0.122	-0.076	-0.018	0.009	0.002	-0.129	-0.001	-0.13	-0.018	-0.048	0.036	-0.096	-0.022	-0.011	-0.001	0.103	-0.023
1:151400001-151500000	1	151400001	151500000	-0.198	-0.001	-0.089	0.002	0.042	0.22	0.095	0.122	-0.05	-0.018	-0.022	0.002	-0.186	-0.001	0.006	-0.018	-0.052	0.036	0.072	-0.022	-0.196	-0.001	0.03	-0.023
1:151500001-151600000	1	151500001	151600000	0.003	-0.001	0.159	0.002	0.138	0.22	0.182	0.122	-0.223	-0.018	0.073	0.002	-0.071	-0.001	0.11	-0.018	-0.041	0.036	0.055	-0.022	-0.12	-0.001	0.029	-0.023
1:151600001-151700000	1	151600001	151700000	-0.117	-0.001	-0.081	0.002	0.081	0.22	0.05	0.122	-0.025	-0.018	-0.04	0.002	-0.118	-0.001	0.252	-0.018	-0.021	0.036	-0.09	-0.022	-0.111	-0.001	-0.161	-0.023
1:151700001-151800000	1	151700001	151800000	-0.018	-0.001	-0.016	0.002	0.232	0.22	0.155	0.122	-0.164	-0.018	0.031	0.002	-0.02	-0.001	-0.029	-0.018	0.041	0.036	-0.195	-0.022	-0.001	-0.001	-0.063	-0.023
1:151800001-151900000	1	151800001	151900000	0	-0.001	0.123	0.002	0.21	0.22	0.123	0.122	-0.021	-0.018	0.119	0.002	-0.029	-0.001	-0.086	-0.018	0.021	0.036	-0.111	-0.022	0.083	-0.001	-0.041	-0.023
1:151900001-152000000	1	151900001	152000000	0.005	-0.001	-0.086	0.002	0.283	0.22	0.096	0.122	0.07	-0.018	0.092	0.002	-0.028	-0.001	-0.13	-0.018	0.045	0.036	-0.081	-0.022	0.034	-0.001	-0.174	-0.023
1:152000001-152100000	1	152000001	152100000	-0.037	-0.001	0.119	0.002	0.271	0.22	0.071	0.122	-0.083	-0.018	0.14	0.002	0.042	-0.001	0.073	-0.018	-0.033	0.036	-0.021	-0.022	0.033	-0.001	-0.181	-0.023
1:152100001-152200000	1	152100001	152200000	0.067	-0.001	0.268	0.002	0.35	0.22	0.171	0.122	0.08	-0.018	0.182	0.002	0.057	-0.001	0.085	-0.018	0.126	0.036	0.002	-0.022	0.146	-0.001	0.126	-0.023
1:152200001-152300000	1	152200001	152300000	0.118	-0.001	-0.179	0.002	0.477	0.22	-0.169	0.122	0.119	-0.018	-0.268	0.002	0.153	-0.001	-0.337	-0.018	0.183	0.036	-0.47	-0.022	-0.013	-0.001	-0.456	-0.023
1:152300001-152400000	1	152300001	152400000	0.142	-0.001	0.072	0.002	0.312	0.22	0.221	0.122	0.147	-0.018	0.118	0.002	0.138	-0.001	0.024	-0.018	0.09	0.036	-0.042	-0.022	0.077	-0.001	-0.009	-0.023
1:152400001-152500000	1	152400001	152500000	0.065	-0.001	0.065	0.002	0.313	0.22	0.098	0.122	0.029	-0.018	0.137	0.002	0.089	-0.001	0.056	-0.018	0.11	0.036	-0.016	-0.022	0.113	-0.001	0.014	-0.023
1:152500001-152600000	1	152500001	152600000	NA	NA	NA	NA	NA	NA	NA	NA	NA	NA	NA	NA	NA	NA	NA	NA	NA	NA	NA	NA	NA	NA	NA	NA
1:152600001-152700000	1	152600001	152700000	0.095	-0.001	-0.016	0.002	0.389	0.22	0.096	0.122	0.11	-0.018	-0.004	0.002	0.114	-0.001	-0.073	-0.018	0.118	0.036	-0.187	-0.022	0.086	-0.001	-0.106	-0.023
1:152700001-152800000	1	152700001	152800000	0.001	-0.001	-0.247	0.002	0.275	0.22	-0.085	0.122	0.051	-0.018	-0.167	0.002	0.07	-0.001	-0.042	-0.018	0.052	0.036	-0.178	-0.022	0.067	-0.001	-0.334	-0.023
1:152800001-152900000	1	152800001	152900000	0.053	-0.001	-0.005	0.002	0.326	0.22	0.105	0.122	0.151	-0.018	0.098	0.002	0.107	-0.001	-0.042	-0.018	0.185	0.036	-0.02	-0.022	0.1	-0.001	-0.036	-0.023
1:152900001-153000000	1	152900001	153000000	0.101	-0.001	0.094	0.002	0.405	0.22	0.082	0.122	0.276	-0.018	0.066	0.002	0.152	-0.001	-0.15	-0.018	0.127	0.036	-0.092	-0.022	0.216	-0.001	-0.108	-0.023
1:153000001-153100000	1	153000001	153100000	0.112	-0.001	-0.256	0.002	0.291	0.22	-0.134	0.122	0.063	-0.018	-0.257	0.002	0.158	-0.001	-0.254	-0.018	0.155	0.036	-0.231	-0.022	0.144	-0.001	-0.391	-0.023
1:153100001-153200000	1	153100001	153200000	0.036	-0.001	0.085	0.002	0.308	0.22	0.137	0.122	0.078	-0.018	0.039	0.002	0.154	-0.001	-0.003	-0.018	0.131	0.036	-0.011	-0.022	0.103	-0.001	-0.072	-0.023
1:153200001-153300000	1	153200001	153300000	0.172	-0.001	0.004	0.002	0.308	0.22	0.08	0.122	0.167	-0.018	0.02	0.002	0.158	-0.001	-0.171	-0.018	0.128	0.036	-0.158	-0.022	0.133	-0.001	-0.056	-0.023
1:153300001-153400000	1	153300001	153400000	0.105	-0.001	-0.029	0.002	0.29	0.22	-0.083	0.122	0.115	-0.018	-0.1	0.002	0.071	-0.001	-0.257	-0.018	0.112	0.036	-0.316	-0.022	0.115	-0.001	-0.126	-0.023
1:153400001-153500000	1	153400001	153500000	0.077	-0.001	-0.26	0.002	0.269	0.22	-0.395	0.122	0.103	-0.018	-0.561	0.002	0.068	-0.001	-0.216	-0.018	0.076	0.036	-0.379	-0.022	0.066	-0.001	-0.45	-0.023
1:153500001-153600000	1	153500001	153600000	-0.041	-0.001	0.153	0.002	0.233	0.22	0.141	0.122	-0.124	-0.018	-0.098	0.002	-0.004	-0.001	-0.022	-0.018	0.036	0.036	0.15	-0.022	0.042	-0.001	0.156	-0.023
1:153600001-153700000	1	153600001	153700000	0.016	-0.001	0.166	0.002	0.211	0.22	-0.031	0.122	-0.067	-0.018	-0.205	0.002	-0.065	-0.001	0.288	-0.018	0.028	0.036	0.117	-0.022	-0.069	-0.001	-0.166	-0.023
1:153700001-153800000	1	153700001	153800000	-0.125	-0.001	-0.022	0.002	0.081	0.22	0.033	0.122	-0.012	-0.018	-0.218	0.002	-0.072	-0.001	-0.113	-0.018	0.07	0.036	-0.052	-0.022	-0.054	-0.001	-0.028	-0.023
1:153800001-153900000	1	153800001	153900000	-0.215	-0.001	0.085	0.002	-0.09	0.22	0.25	0.122	-0.175	-0.018	-0.027	0.002	-0.214	-0.001	-0.039	-0.018	-0.209	0.036	0.022	-0.022	-0.247	-0.001	0.132	-0.023
1:153900001-154000000	1	153900001	154000000	-0.053	-0.001	0.005	0.002	0.169	0.22	0.166	0.122	-0.112	-0.018	0.002	0.002	-0.038	-0.001	0.051	-0.018	0.034	0.036	0.118	-0.022	-0.001	-0.001	0.193	-0.023
1:154000001-154100000	1	154000001	154100000	-0.098	-0.001	0.427	0.002	0.097	0.22	0.547	0.122	-0.029	-0.018	0.306	0.002	-0.027	-0.001	0.232	-0.018	-0.041	0.036	0.226	-0.022	-0.009	-0.001	0.333	-0.023
1:154100001-154200000	1	154100001	154200000	-0.15	-0.001	0.031	0.002	0.043	0.22	0.054	0.122	-0.072	-0.018	-0.048	0.002	-0.137	-0.001	0.085	-0.018	0.009	0.036	-0.025	-0.022	-0.159	-0.001	0.043	-0.023
1:154200001-154300000	1	154200001	154300000	-0.062	-0.001	0.11	0.002	0.098	0.22	0.239	0.122	-0.128	-0.018	-0.061	0.002	-0.062	-0.001	0.039	-0.018	0.004	0.036	0.037	-0.022	-0.054	-0.001	-0.05	-0.023
1:154300001-154400000	1	154300001	154400000	0.015	-0.001	0.023	0.002	0.202	0.22	0.188	0.122	-0.017	-0.018	-0.016	0.002	-0.02	-0.001	0.038	-0.018	-0.007	0.036	0.066	-0.022	0.028	-0.001	-0.096	-0.023
1:154400001-154500000	1	154400001	154500000	0.007	-0.001	0.118	0.002	0.199	0.22	0.122	0.122	-0.03	-0.018	-0.028	0.002	0.034	-0.001	-0.089	-0.018	0.003	0.036	0.001	-0.022	-0.01	-0.001	-0.183	-0.023
1:154500001-154600000	1	154500001	154600000	-0.073	-0.001	-0.255	0.002	0.263	0.22	-0.084	0.122	0.041	-0.018	-0.238	0.002	-0.066	-0.001	-0.357	-0.018	-0.001	0.036	-0.189	-0.022	0.021	-0.001	-0.242	-0.023
1:154600001-154700000	1	154600001	154700000	0.05	-0.001	-0.266	0.002	0.181	0.22	-0.307	0.122	-0.017	-0.018	-0.281	0.002	0.027	-0.001	-0.043	-0.018	0.056	0.036	-0.203	-0.022	0.003	-0.001	-0.471	-0.023
1:154700001-154800000	1	154700001	154800000	-0.021	-0.001	-0.107	0.002	0.195	0.22	0.052	0.122	0.047	-0.018	-0.163	0.002	-0.006	-0.001	-0.249	-0.018	0.122	0.036	-0.148	-0.022	-0.041	-0.001	-0.159	-0.023
1:154800001-154900000	1	154800001	154900000	0.057	-0.001	0.018	0.002	0.222	0.22	0.015	0.122	0.035	-0.018	-0.1	0.002	0.015	-0.001	-0.101	-0.018	0.098	0.036	-0.15	-0.022	0.071	-0.001	-0.101	-0.023
1:154900001-155000000	1	154900001	155000000	-0.023	-0.001	-0.076	0.002	0.184	0.22	0.086	0.122	-0.026	-0.018	-0.023	0.002	-0.138	-0.001	-0.123	-0.018	0.019	0.036	-0.14	-0.022	-0.162	-0.001	0.072	-0.023
1:155000001-155100000	1	155000001	155100000	0.016	-0.001	0.106	0.002	0.173	0.22	0.15	0.122	0.04	-0.018	-0.08	0.002	-0.012	-0.001	-0.014	-0.018	0.007	0.036	-0.02	-0.022	-0.006	-0.001	-0.003	-0.023
1:155100001-155200000	1	155100001	155200000	0.074	-0.001	-0.056	0.002	0.224	0.22	0.127	0.122	-0.052	-0.018	-0.152	0.002	-0.078	-0.001	-0.137	-0.018	0.051	0.036	-0.034	-0.022	-0.085	-0.001	0.02	-0.023
1:155200001-155300000	1	155200001	155300000	0.122	-0.001	-0.042	0.002	0.292	0.22	0.074	0.122	0.009	-0.018	-0.147	0.002	-0.071	-0.001	-0.267	-0.018	0.059	0.036	-0.293	-0.022	0.047	-0.001	-0.087	-0.023
1:155300001-155400000	1	155300001	155400000	-0.121	-0.001	-0.018	0.002	-0.115	0.22	0.214	0.122	-0.355	-0.018	-0.231	0.002	-0.146	-0.001	-0.099	-0.018	-0.097	0.036	0.045	-0.022	-0.281	-0.001	0.032	-0.023
1:155400001-155500000	1	155400001	155500000	-0.17	-0.001	-0.431	0.002	-0.025	0.22	-0.093	0.122	-0.303	-0.018	-0.417	0.002	-0.339	-0.001	-0.272	-0.018	-0.135	0.036	-0.24	-0.022	-0.349	-0.001	-0.314	-0.023
1:155500001-155600000	1	155500001	155600000	-0.087	-0.001	-0.45	0.002	-0.059	0.22	-0.352	0.122	-0.251	-0.018	-0.611	0.002	-0.205	-0.001	-0.033	-0.018	-0.136	0.036	0.011	-0.022	-0.137	-0.001	-0.519	-0.023
1:155600001-155700000	1	155600001	155700000	0.134	-0.001	-0.063	0.002	0.277	0.22	0.151	0.122	-0.032	-0.018	0.004	0.002	-0.043	-0.001	-0.213	-0.018	0.078	0.036	0.002	-0.022	-0.052	-0.001	0.106	-0.023
1:155700001-155800000	1	155700001	155800000	-0.097	-0.001	-0.553	0.002	0.001	0.22	-0.335	0.122	-0.198	-0.018	-0.561	0.002	-0.236	-0.001	-0.324	-0.018	-0.216	0.036	-0.261	-0.022	-0.136	-0.001	-0.65	-0.023
1:155800001-155900000	1	155800001	155900000	-0.001	-0.001	-0.388	0.002	0.071	0.22	-0.086	0.122	-0.111	-0.018	-0.32	0.002	-0.167	-0.001	-0.101	-0.018	-0.019	0.036	-0.128	-0.022	-0.127	-0.001	-0.17	-0.023
1:155900001-156000000	1	155900001	156000000	0.039	-0.001	-0.152	0.002	0.243	0.22	0.203	0.122	-0.062	-0.018	-0.238	0.002	-0.037	-0.001	0.009	-0.018	0.115	0.036	0.09	-0.022	-0.043	-0.001	-0.183	-0.023
1:156000001-156100000	1	156000001	156100000	-0.043	-0.001	-0.302	0.002	0.227	0.22	0.134	0.122	-0.069	-0.018	-0.422	0.002	-0.095	-0.001	-0.149	-0.018	-0.006	0.036	0.002	-0.022	-0.042	-0.001	-0.225	-0.023
1:156100001-156200000	1	156100001	156200000	NA	NA	NA	NA	NA	NA	NA	NA	NA	NA	NA	NA	NA	NA	NA	NA	NA	NA	NA	NA	NA	NA	NA	NA
1:156200001-156300000	1	156200001	156300000	0.087	-0.001	-0.128	0.002	0.23	0.22	0.013	0.122	0.072	-0.018	-0.045	0.002	0.007	-0.001	-0.211	-0.018	0.059	0.036	-0.131	-0.022	0.063	-0.001	0.037	-0.023
1:156300001-156400000	1	156300001	156400000	0.044	-0.001	-0.127	0.002	0.251	0.22	0.201	0.122	-0.041	-0.018	0.02	0.002	-0.022	-0.001	0.264	-0.018	0.263	0.036	0.458	-0.022	0.064	-0.001	-0.062	-0.023
1:156400001-156500000	1	156400001	156500000	0.044	-0.001	-0.152	0.002	0.204	0.22	0.207	0.122	0.025	-0.018	-0.069	0.002	-0.044	-0.001	-0.091	-0.018	0.23	0.036	0.216	-0.022	-0.02	-0.001	-0.071	-0.023
1:156500001-156600000	1	156500001	156600000	0.169	0.126	-0.108	0.002	0.218	0.22	0.088	0.122	0.015	-0.018	-0.021	0.002	-0.022	-0.001	-0.112	-0.018	0.054	0.036	-0.05	-0.022	-0.002	-0.001	0.005	-0.023
1:156600001-156700000	1	156600001	156700000	0.062	0.126	-0.191	0.002	0.203	0.22	0.203	0.122	-0.007	-0.018	0.007	0.002	-0.086	-0.001	0.167	-0.018	0.002	0.036	0.199	-0.022	-0.042	-0.001	0.022	-0.023
1:156700001-156800000	1	156700001	156800000	0.07	0.126	0	0.002	0.21	0.22	0.158	0.122	-0.027	-0.018	0.092	0.002	-0.009	-0.001	-0.151	-0.018	0.033	0.036	0.007	-0.022	0.046	-0.001	0.056	-0.023
1:156800001-156900000	1	156800001	156900000	0.08	0.126	0.068	0.002	0.174	0.22	0.121	0.122	-0.019	-0.018	0.111	0.002	0.06	-0.001	0.044	-0.018	0.027	0.036	0.033	-0.022	-0.021	-0.001	0.128	-0.023
1:156900001-157000000	1	156900001	157000000	0.058	0.126	0.015	0.002	0.224	0.22	0.187	0.122	-0.104	-0.018	0.008	0.002	-0.063	-0.001	0.038	-0.018	0.023	0.036	-0.017	-0.022	-0.031	-0.001	-0.107	-0.023
1:157000001-157100000	1	157000001	157100000	0.04	0.126	0.01	0.002	0.236	0.22	0.113	0.122	-0.037	-0.018	0.121	0.002	-0.021	-0.001	-0.052	-0.018	0.062	0.036	0.012	-0.022	-0.017	-0.001	0.013	-0.023
1:157100001-157200000	1	157100001	157200000	NA	NA	NA	NA	NA	NA	NA	NA	NA	NA	NA	NA	NA	NA	NA	NA	NA	NA	NA	NA	NA	NA	NA	NA
1:157200001-157300000	1	157200001	157300000	0.406	0.126	0.024	0.002	0.551	0.22	-0.09	0.122	0.428	-0.018	-0.089	0.002	0.332	-0.001	-0.296	-0.018	0.41	0.036	-0.308	-0.022	0.37	-0.001	-0.167	-0.023
1:157300001-157400000	1	157300001	157400000	0.314	0.126	0.145	0.002	0.571	0.22	0.214	0.122	0.347	-0.018	0.053	0.002	0.372	-0.001	-0.237	-0.018	0.264	0.036	-0.193	-0.022	0.395	-0.001	0.064	-0.023
1:157400001-157500000	1	157400001	157500000	0.226	0.126	0.017	0.002	0.464	0.22	0.064	0.122	0.314	-0.018	-0.011	0.002	0.19	-0.001	-0.185	-0.018	0.216	0.036	-0.285	-0.022	0.218	-0.001	-0.132	-0.023
1:157500001-157600000	1	157500001	157600000	0.107	0.126	0.135	0.002	0.248	0.22	0.17	0.122	0.001	-0.018	0.031	0.002	0.053	-0.001	-0.053	-0.018	0.135	0.036	-0.064	-0.022	0.044	-0.001	-0.059	-0.023
1:157600001-157700000	1	157600001	157700000	0.148	0.126	-0.033	0.002	0.236	0.22	-0.004	0.122	0.048	-0.018	-0.153	0.002	0.093	-0.001	-0.117	-0.018	0.039	0.036	-0.126	-0.022	0.003	-0.001	-0.302	-0.023
1:157700001-157800000	1	157700001	157800000	0.075	0.126	0.099	0.002	0.315	0.22	0.11	0.122	0.165	-0.018	0.028	0.002	0.03	-0.001	0.021	-0.018	0.074	0.036	-0.051	-0.022	0.1	-0.001	-0.079	-0.023
1:157800001-157900000	1	157800001	157900000	0.145	0.126	-0.081	0.002	0.313	0.22	-0.01	0.122	0.093	-0.018	-0.132	0.002	0.102	-0.001	-0.21	-0.018	0.152	0.036	-0.236	-0.022	0.075	-0.001	-0.151	-0.023
1:157900001-158000000	1	157900001	158000000	-0.011	0.126	0.205	0.002	0.179	0.22	0.267	0.122	-0.12	-0.018	0.097	0.002	-0.019	-0.001	0.069	-0.018	0.028	0.036	0.08	-0.022	-0.079	-0.001	0.074	-0.023
1:158000001-158100000	1	158000001	158100000	-0.03	0.126	0.374	0.002	0.197	0.22	0.298	0.122	-0.058	-0.018	0.326	0.002	-0.106	-0.001	0.163	-0.018	0.005	0.036	0.153	-0.022	0.052	-0.001	0.375	-0.023
1:158100001-158200000	1	158100001	158200000	0.187	0.126	-0.188	0.002	0.258	0.22	-0.181	0.122	0.074	-0.018	-0.212	0.002	0.001	-0.001	-0.289	-0.018	0.095	0.036	-0.437	-0.022	0.036	-0.001	-0.4	-0.023
1:158200001-158300000	1	158200001	158300000	NA	NA	NA	NA	NA	NA	NA	NA	NA	NA	NA	NA	NA	NA	NA	NA	NA	NA	NA	NA	NA	NA	NA	NA
1:158300001-158400000	1	158300001	158400000	0.082	0.126	0.116	0.002	0.247	0.22	0.175	0.122	0.179	-0.018	0.132	0.002	0.046	-0.001	-0.051	-0.018	0.076	0.036	-0.046	-0.022	0.184	-0.001	-0.056	-0.023
1:158400001-158500000	1	158400001	158500000	0.084	0.126	-0.056	0.002	0.334	0.22	0.103	0.122	0.07	-0.018	-0.027	0.002	0.105	-0.001	-0.109	-0.018	0.094	0.036	-0.085	-0.022	-0.032	-0.001	-0.09	-0.023
1:158500001-158600000	1	158500001	158600000	0.107	0.126	0.12	0.002	0.339	0.22	0.152	0.122	0.078	-0.018	0.111	0.002	0.065	-0.001	-0.09	-0.018	0.159	0.036	-0.052	-0.022	0.004	-0.001	0.007	-0.023
1:158600001-158700000	1	158600001	158700000	0.037	0.126	0.005	0.002	0.281	0.22	0.106	0.122	-0.099	-0.018	0.009	0.002	-0.005	-0.001	-0.09	-0.018	0.082	0.036	-0.151	-0.022	0.064	-0.001	-0.086	-0.023
1:158700001-158800000	1	158700001	158800000	0.121	0.126	0.095	0.002	0.228	0.22	0.111	0.122	0.029	-0.018	0.094	0.002	-0.006	-0.001	-0.038	-0.018	0.135	0.036	-0.092	-0.022	0.023	-0.001	-0.088	-0.023
1:158800001-158900000	1	158800001	158900000	0.076	0.126	-0.05	0.002	0.173	0.22	-0.028	0.122	0.015	-0.018	-0.117	0.002	0.048	-0.001	-0.247	-0.018	-0.055	0.036	-0.219	-0.022	-0.099	-0.001	-0.269	-0.023
1:158900001-159000000	1	158900001	159000000	0.284	0.126	0.006	0.002	0.392	0.22	0.091	0.122	0.157	-0.018	0.036	0.002	0.059	-0.001	-0.061	-0.018	0.157	0.036	-0.042	-0.022	0.081	-0.001	-0.11	-0.023
1:159000001-159100000	1	159000001	159100000	0.178	0.126	-0.08	0.002	0.286	0.22	0.14	0.122	0.059	-0.018	0.117	0.002	0.054	-0.001	0.031	-0.018	0.086	0.036	0.031	-0.022	0.055	-0.001	-0.001	-0.023
1:159100001-159200000	1	159100001	159200000	0.017	0.126	0.101	0.002	0.239	0.22	0.079	0.122	0.008	-0.018	0.096	0.002	-0.013	-0.001	0.018	-0.018	0.017	0.036	-0.043	-0.022	-0.062	-0.001	-0.023	-0.023
1:159200001-159300000	1	159200001	159300000	0.159	0.126	-0.017	0.002	0.317	0.22	-0.049	0.122	0.132	-0.018	-0.135	0.002	0.002	-0.001	-0.089	-0.018	0.186	0.036	-0.137	-0.022	0.091	-0.001	-0.193	-0.023
1:159300001-159400000	1	159300001	159400000	0.207	0.126	0.217	0.002	0.308	0.22	0.229	0.122	0.027	-0.018	0.197	0.002	0.032	-0.001	0.011	-0.018	0.171	0.036	0.074	-0.022	0.128	-0.001	0.129	-0.023
1:159400001-159500000	1	159400001	159500000	0.015	-0.006	0.137	0.002	0.285	0.22	0.198	0.122	0.072	-0.018	0.097	0.002	0.009	-0.001	-0.044	-0.018	0.128	0.036	-0.06	-0.022	-0.027	-0.001	0	-0.023
1:159500001-159600000	1	159500001	159600000	NA	NA	NA	NA	NA	NA	NA	NA	NA	NA	NA	NA	NA	NA	NA	NA	NA	NA	NA	NA	NA	NA	NA	NA
1:159600001-159700000	1	159600001	159700000	-0.072	-0.006	-0.122	0.002	0.206	0.22	0.021	0.122	-0.002	-0.018	-0.017	0.002	0.033	-0.001	-0.205	-0.018	0.047	0.036	-0.118	-0.022	-0.052	-0.001	-0.101	-0.023
1:159700001-159800000	1	159700001	159800000	0.154	-0.006	0.146	0.002	0.41	0.22	0.264	0.122	0.254	-0.018	0.16	0.002	0.218	-0.001	-0.081	-0.018	0.301	0.036	-0.01	-0.022	0.227	-0.001	0.141	-0.023
1:159800001-159900000	1	159800001	159900000	0.066	-0.006	0.111	0.002	0.267	0.22	0.212	0.122	-0.029	-0.018	0.172	0.002	-0.014	-0.001	0.112	-0.018	0.125	0.036	-0.01	-0.022	0.065	-0.001	0.099	-0.023
1:159900001-160000000	1	159900001	160000000	-0.03	-0.006	0.058	0.002	0.238	0.22	0.123	0.122	0.074	-0.018	0.099	0.002	0.025	-0.001	0.169	-0.018	0.024	0.036	0.107	-0.022	-0.009	-0.001	-0.121	-0.023
1:160000001-160100000	1	160000001	160100000	0.003	-0.006	-0.251	0.002	0.161	0.22	0.144	0.122	-0.022	-0.018	0.016	0.002	-0.067	-0.001	0.042	-0.018	0.011	0.036	-0.05	-0.022	-0.044	-0.001	0.029	-0.023
1:160100001-160200000	1	160100001	160200000	-0.124	-0.006	-0.112	0.002	0.152	0.22	0.041	0.122	-0.009	-0.018	-0.171	0.002	-0.028	-0.001	-0.015	-0.018	0.008	0.036	-0.2	-0.022	-0.055	-0.001	-0.086	-0.023
1:160200001-160300000	1	160200001	160300000	-0.115	-0.006	-0.135	0.002	0.147	0.22	0.025	0.122	-0.187	-0.018	-0.088	0.002	-0.051	-0.001	0.014	-0.018	-0.014	0.036	-0.067	-0.022	-0.019	-0.001	-0.207	-0.023
1:160300001-160400000	1	160300001	160400000	0.006	-0.006	-0.192	0.002	0.157	0.22	0.097	0.122	-0.063	-0.018	0.015	0.002	-0.037	-0.001	-0.075	-0.018	0.008	0.036	-0.131	-0.022	-0.055	-0.001	-0.131	-0.023
1:160400001-160500000	1	160400001	160500000	NA	NA	NA	NA	NA	NA	NA	NA	NA	NA	NA	NA	NA	NA	NA	NA	NA	NA	NA	NA	NA	NA	NA	NA
1:160500001-160600000	1	160500001	160600000	0.104	-0.006	0.078	0.002	0.301	0.22	0.178	0.122	0.101	-0.018	0.115	0.002	0.069	-0.001	0.05	-0.018	0.121	0.036	-0.013	-0.022	0.018	-0.001	0.06	-0.023
1:160600001-160700000	1	160600001	160700000	0.241	-0.006	-0.034	0.002	0.474	0.22	0.066	0.122	0.181	-0.018	-0.008	0.002	0.181	-0.001	-0.115	-0.018	0.192	0.036	-0.094	-0.022	0.264	-0.001	-0.138	-0.023
1:160700001-160800000	1	160700001	160800000	0.062	-0.006	0.153	0.002	0.335	0.22	0.171	0.122	0.305	-0.018	0.06	0.002	0.136	-0.001	-0.087	-0.018	0.151	0.036	-0.142	-0.022	0.137	-0.001	-0.021	-0.023
1:160800001-160900000	1	160800001	160900000	0.183	-0.006	0.156	0.002	0.368	0.22	0.173	0.122	0.252	-0.018	0.161	0.002	0.226	-0.001	-0.058	-0.018	0.177	0.036	-0.029	-0.022	0.11	-0.001	-0.026	-0.023
1:160900001-161000000	1	160900001	161000000	0.005	-0.006	0.214	0.002	0.22	0.22	0.027	0.122	-0.007	-0.018	0.225	0.002	0.032	-0.001	0.181	-0.018	0.059	0.036	-0.019	-0.022	-0.053	-0.001	0.039	-0.023
1:161000001-161100000	1	161000001	161100000	0.002	-0.006	0.101	0.002	0.152	0.22	0.037	0.122	-0.029	-0.018	0.148	0.002	-0.029	-0.001	-0.087	-0.018	0.056	0.036	0.025	-0.022	-0.031	-0.001	0.102	-0.023
1:161100001-161200000	1	161100001	161200000	-0.038	-0.006	-0.145	0.002	0.218	0.22	0.205	0.122	-0.045	-0.018	0.04	0.002	-0.047	-0.001	0.074	-0.018	0.071	0.036	0.136	-0.022	-0.056	-0.001	-0.038	-0.023
1:161200001-161300000	1	161200001	161300000	-0.037	-0.006	0.141	0.002	0.187	0.22	0.089	0.122	-0.006	-0.018	-0.15	0.002	-0.075	-0.001	0.228	-0.018	-0.013	0.036	0.121	-0.022	0.025	-0.001	-0.06	-0.023
1:161300001-161400000	1	161300001	161400000	-0.123	-0.006	-0.351	0.002	0.11	0.22	-0.188	0.122	-0.237	-0.018	-0.18	0.002	-0.108	-0.001	-0.326	-0.018	0.017	0.036	-0.277	-0.022	-0.13	-0.001	-0.534	-0.023
1:161400001-161500000	1	161400001	161500000	NA	NA	NA	NA	NA	NA	NA	NA	NA	NA	NA	NA	NA	NA	NA	NA	NA	NA	NA	NA	NA	NA	NA	NA
1:161500001-161600000	1	161500001	161600000	NA	NA	NA	NA	NA	NA	NA	NA	NA	NA	NA	NA	NA	NA	NA	NA	NA	NA	NA	NA	NA	NA	NA	NA
1:161600001-161700000	1	161600001	161700000	NA	NA	NA	NA	NA	NA	NA	NA	NA	NA	NA	NA	NA	NA	NA	NA	NA	NA	NA	NA	NA	NA	NA	NA
1:161700001-161800000	1	161700001	161800000	-0.202	-0.006	-0.235	0.002	0.114	0.22	0.01	0.122	-0.074	-0.018	-0.158	0.002	-0.257	-0.001	0.012	-0.018	-0.076	0.036	-0.022	-0.022	-0.202	-0.001	-0.189	-0.023
1:161800001-161900000	1	161800001	161900000	NA	NA	NA	NA	NA	NA	NA	NA	NA	NA	NA	NA	NA	NA	NA	NA	NA	NA	NA	NA	NA	NA	NA	NA
1:161900001-162000000	1	161900001	162000000	0.05	-0.006	-0.106	0.002	0.288	0.22	0.21	0.122	0.073	-0.018	-0.003	0.002	0	-0.001	-0.121	-0.018	0.091	0.036	-0.102	-0.022	-0.02	-0.001	0.096	-0.023
1:162000001-162100000	1	162000001	162100000	-0.012	-0.006	-0.209	0.002	0.226	0.22	0.063	0.122	-0.055	-0.018	-0.074	0.002	0.012	-0.001	-0.016	-0.018	0.088	0.036	-0.03	-0.022	-0.004	-0.001	-0.051	-0.023
1:162100001-162200000	1	162100001	162200000	-0.001	-0.006	-0.118	0.002	0.232	0.22	0.079	0.122	-0.003	-0.018	-0.032	0.002	0.014	-0.001	-0.064	-0.018	0.044	0.036	-0.102	-0.022	-0.044	-0.001	-0.134	-0.023
1:162200001-162300000	1	162200001	162300000	-0.032	-0.006	-0.196	0.002	0.215	0.22	0.07	0.122	-0.099	-0.018	-0.173	0.002	0.055	-0.001	-0.027	-0.018	0.056	0.036	-0.079	-0.022	0.001	-0.001	-0.175	-0.023
1:162300001-162400000	1	162300001	162400000	-0.01	-0.006	0.011	0.002	0.21	0.22	0.174	0.122	0.02	-0.018	-0.082	0.002	0.005	-0.001	0.082	-0.018	0.104	0.036	0.05	-0.022	-0.004	-0.001	-0.04	-0.023
1:162400001-162500000	1	162400001	162500000	-0.124	-0.006	-0.002	0.002	0.162	0.22	0.069	0.122	-0.066	-0.018	-0.033	0.002	-0.191	-0.001	-0.078	-0.018	-0.086	0.036	-0.15	-0.022	-0.187	-0.001	-0.052	-0.023
1:162500001-162600000	1	162500001	162600000	-0.179	-0.006	0.057	0.002	0.06	0.22	0.186	0.122	-0.14	-0.018	0.056	0.002	-0.257	-0.001	0.009	-0.018	-0.164	0.036	0.01	-0.022	-0.222	-0.001	-0.084	-0.023
1:162600001-162700000	1	162600001	162700000	-0.035	-0.006	-0.139	0.002	0.245	0.22	0.014	0.122	-0.005	-0.018	-0.081	0.002	0.039	-0.001	-0.027	-0.018	-0.054	0.036	-0.076	-0.022	-0.095	-0.001	-0.238	-0.023
1:162700001-162800000	1	162700001	162800000	0.028	-0.006	-0.131	0.002	0.277	0.22	-0.273	0.122	-0.039	-0.018	-0.139	0.002	0.093	-0.001	-0.118	-0.018	0.072	0.036	-0.331	-0.022	0.053	-0.001	-0.323	-0.023
1:162800001-162900000	1	162800001	162900000	0.044	-0.006	-0.109	0.002	0.296	0.22	0.07	0.122	0.077	-0.018	-0.018	0.002	0.071	-0.001	-0.029	-0.018	0.083	0.036	-0.089	-0.022	0.168	-0.001	-0.137	-0.023
1:162900001-163000000	1	162900001	163000000	-0.006	-0.006	0.048	0.002	0.201	0.22	0.164	0.122	-0.094	-0.018	-0.059	0.002	0.003	-0.001	-0.073	-0.018	-0.009	0.036	-0.195	-0.022	-0.002	-0.001	-0.154	-0.023
1:163000001-163100000	1	163000001	163100000	0.132	-0.006	0.043	0.002	0.264	0.22	0.097	0.122	0.167	-0.018	0.145	0.002	0.105	-0.001	0.077	-0.018	0.064	0.036	-0.014	-0.022	0.042	-0.001	-0.103	-0.023
1:163100001-163200000	1	163100001	163200000	-0.078	-0.006	-0.01	0.002	0.262	0.22	0.133	0.122	-0.023	-0.018	0.023	0.002	-0.071	-0.001	-0.02	-0.018	0.117	0.036	-0.097	-0.022	0.064	-0.001	-0.057	-0.023
1:163200001-163300000	1	163200001	163300000	-0.008	-0.006	-0.007	0.002	0.215	0.22	0.064	0.122	-0.144	-0.018	0.029	0.002	-0.067	-0.001	0.08	-0.018	0.096	0.036	-0.052	-0.022	0.067	-0.001	-0.079	-0.023
1:163300001-163400000	1	163300001	163400000	-0.101	-0.006	-0.237	0.002	0.184	0.22	0.087	0.122	-0.139	-0.018	-0.09	0.002	-0.131	-0.001	0.126	-0.018	-0.021	0.036	-0.046	-0.022	-0.085	-0.001	-0.087	-0.023
1:163400001-163500000	1	163400001	163500000	0.014	-0.006	0.07	0.002	0.261	0.22	0.309	0.122	0.042	-0.018	0.109	0.002	0.086	-0.001	0.112	-0.018	0.067	0.036	0.005	-0.022	0.062	-0.001	0.046	-0.023
1:163500001-163600000	1	163500001	163600000	-0.074	-0.006	-0.019	0.002	0.308	0.22	0.124	0.122	-0.055	-0.018	-0.02	0.002	0.025	-0.001	0.078	-0.018	0.008	0.036	-0.003	-0.022	-0.057	-0.001	-0.057	-0.023
1:163600001-163700000	1	163600001	163700000	0.046	-0.006	0.069	0.002	0.294	0.22	0.202	0.122	-0.061	-0.018	0.127	0.002	0.084	-0.001	0.004	-0.018	0.032	0.036	0	-0.022	0.052	-0.001	-0.087	-0.023
1:163700001-163800000	1	163700001	163800000	0.135	-0.006	-0.067	0.002	0.307	0.22	-0.043	0.122	0.257	-0.018	-0.012	0.002	0.068	-0.001	-0.022	-0.018	0.121	0.036	-0.139	-0.022	0.089	-0.001	-0.271	-0.023
1:163800001-163900000	1	163800001	163900000	0.073	-0.006	0.226	0.002	0.257	0.22	0.247	0.122	0.09	-0.018	0.174	0.002	-0.011	-0.001	0.072	-0.018	0.072	0.036	0.003	-0.022	0.097	-0.001	0.09	-0.023
1:163900001-164000000	1	163900001	164000000	0.024	-0.006	0.066	0.002	0.219	0.22	0.24	0.122	0.05	-0.018	0.086	0.002	0.057	-0.001	-0.164	-0.018	0.001	0.036	-0.048	-0.022	0.041	-0.001	0.043	-0.023
1:164000001-164100000	1	164000001	164100000	0.02	-0.006	-0.125	0.002	0.287	0.22	-0.154	0.122	0.091	-0.018	-0.206	0.002	0.011	-0.001	-0.228	-0.018	0.037	0.036	-0.254	-0.022	0.011	-0.001	-0.441	-0.023
1:164100001-164200000	1	164100001	164200000	0.077	-0.006	0.012	0.002	0.343	0.22	0.003	0.122	0.14	-0.018	-0.012	0.002	0.134	-0.001	-0.011	-0.018	0.201	0.036	-0.107	-0.022	0.122	-0.001	-0.066	-0.023
1:164200001-164300000	1	164200001	164300000	-0.061	-0.006	0.064	0.002	0.24	0.22	0.211	0.122	0.09	-0.018	0.104	0.002	-0.048	-0.001	-0.044	-0.018	0.029	0.036	0.019	-0.022	-0.008	-0.001	0.038	-0.023
1:164300001-164400000	1	164300001	164400000	0.051	-0.006	-0.025	0.002	0.28	0.22	0.125	0.122	0.128	-0.018	0.066	0.002	0	-0.001	-0.112	-0.018	0.135	0.036	-0.021	-0.022	0.038	-0.001	-0.01	-0.023
1:164400001-164500000	1	164400001	164500000	-0.064	-0.006	0.021	0.002	0.204	0.22	0.243	0.122	-0.014	-0.018	0.162	0.002	0	-0.001	-0.062	-0.018	0.139	0.036	0.014	-0.022	0.058	-0.001	0.021	-0.023
1:164500001-164600000	1	164500001	164600000	-0.139	-0.006	0.092	0.002	0.109	0.22	0.175	0.122	-0.187	-0.018	0.095	0.002	-0.092	-0.001	0.166	-0.018	-0.036	0.036	0.095	-0.022	-0.125	-0.001	0.075	-0.023
1:164600001-164700000	1	164600001	164700000	-0.003	-0.006	-0.21	0.002	0.23	0.22	0.108	0.122	-0.044	-0.018	-0.065	0.002	-0.019	-0.001	0.166	-0.018	0.037	0.036	0.052	-0.022	0.002	-0.001	-0.143	-0.023
1:164700001-164800000	1	164700001	164800000	-0.09	-0.006	-0.131	0.002	0.134	0.22	0.208	0.122	-0.034	-0.018	0.076	0.002	-0.004	-0.001	0.019	-0.018	-0.063	0.036	-0.021	-0.022	-0.015	-0.001	0.031	-0.023
1:164800001-164900000	1	164800001	164900000	-0.027	-0.006	0.046	0.002	0.191	0.22	0.194	0.122	0.023	-0.018	0.07	0.002	0.023	-0.001	0.004	-0.018	0.101	0.036	-0.117	-0.022	-0.03	-0.001	0.131	-0.023
1:164900001-165000000	1	164900001	165000000	0.029	-0.006	0.156	0.002	0.279	0.22	0.252	0.122	-0.046	-0.018	0.114	0.002	0.088	-0.001	-0.04	-0.018	0.048	0.036	-0.022	-0.022	0.092	-0.001	0.06	-0.023
1:165000001-165100000	1	165000001	165100000	0.092	-0.006	0.137	0.002	0.345	0.22	0.278	0.122	0.071	-0.018	0.147	0.002	0.163	-0.001	0.012	-0.018	0.18	0.036	0.06	-0.022	0.165	-0.001	0.092	-0.023
1:165100001-165200000	1	165100001	165200000	0.002	-0.006	0.124	0.002	0.235	0.22	0.129	0.122	0.022	-0.018	-0.047	0.002	0.048	-0.001	-0.115	-0.018	0.016	0.036	-0.147	-0.022	0.101	-0.001	-0.032	-0.023
1:165200001-165300000	1	165200001	165300000	-0.037	-0.006	0.172	0.002	0.263	0.22	0.161	0.122	-0.025	-0.018	0.09	0.002	0.027	-0.001	0.005	-0.018	0.016	0.036	-0.048	-0.022	0.022	-0.001	0.084	-0.023
1:165300001-165400000	1	165300001	165400000	0.004	-0.006	-0.032	0.002	0.188	0.22	0.05	0.122	-0.053	-0.018	-0.05	0.002	-0.088	-0.001	-0.093	-0.018	0.044	0.036	-0.168	-0.022	0.028	-0.001	0.02	-0.023
1:165400001-165500000	1	165400001	165500000	-0.036	-0.006	0.071	0.002	0.267	0.22	0.18	0.122	0.061	-0.018	0.015	0.002	0.011	-0.001	0.078	-0.018	0.04	0.036	0.028	-0.022	0.071	-0.001	0.003	-0.023
1:165500001-165600000	1	165500001	165600000	-0.034	-0.006	0.135	0.002	0.182	0.22	0.275	0.122	-0.051	-0.018	0.187	0.002	-0.009	-0.001	0.118	-0.018	-0.003	0.036	0.053	-0.022	-0.012	-0.001	0.237	-0.023
1:165600001-165700000	1	165600001	165700000	-0.162	-0.006	-0.015	0.002	0.12	0.22	0.052	0.122	-0.042	-0.018	-0.119	0.002	-0.112	-0.001	-0.143	-0.018	-0.051	0.036	-0.167	-0.022	-0.001	-0.001	-0.054	-0.023
1:165700001-165800000	1	165700001	165800000	-0.136	-0.006	0.092	0.002	0.128	0.22	0.165	0.122	-0.115	-0.018	0.117	0.002	-0.05	-0.001	0.147	-0.018	-0.124	0.036	0.049	-0.022	-0.11	-0.001	0.158	-0.023
1:165800001-165900000	1	165800001	165900000	-0.065	-0.006	0.123	0.002	0.169	0.22	0.269	0.122	-0.047	-0.018	0.134	0.002	0.055	-0.001	0.077	-0.018	0.005	0.036	-0.029	-0.022	-0.065	-0.001	0.134	-0.023
1:165900001-166000000	1	165900001	166000000	0.086	-0.006	0.164	0.002	0.376	0.22	0.062	0.122	0.226	-0.018	0.055	0.002	0.225	-0.001	0.185	-0.018	0.19	0.036	-0.033	-0.022	0.204	-0.001	-0.045	-0.023
1:166000001-166100000	1	166000001	166100000	0.075	-0.006	0.14	0.002	0.36	0.22	-0.025	0.122	0.165	-0.018	-0.121	0.002	0.167	-0.001	0.067	-0.018	0.146	0.036	-0.146	-0.022	0.189	-0.001	-0.321	-0.023
1:166100001-166200000	1	166100001	166200000	0.071	-0.006	0.012	0.002	0.415	0.22	0.163	0.122	0.122	-0.018	0.093	0.002	0.117	-0.001	-0.105	-0.018	0.054	0.036	-0.025	-0.022	0.162	-0.001	-0.103	-0.023
1:166200001-166300000	1	166200001	166300000	NA	NA	NA	NA	NA	NA	NA	NA	NA	NA	NA	NA	NA	NA	NA	NA	NA	NA	NA	NA	NA	NA	NA	NA
1:166300001-166400000	1	166300001	166400000	0.102	-0.006	0.256	0.002	0.318	0.22	0.189	0.122	0.135	-0.018	0.149	0.002	0.156	-0.001	0.068	-0.018	0.081	0.036	-0.135	-0.022	0.125	-0.001	0.071	-0.023
1:166400001-166500000	1	166400001	166500000	0.148	-0.006	0.11	0.002	0.322	0.22	0.167	0.122	0.146	-0.018	0.115	0.002	0.074	-0.001	-0.049	-0.018	0.057	0.036	0.016	-0.022	0.106	-0.001	0.135	-0.023
1:166500001-166600000	1	166500001	166600000	0.071	-0.006	0.124	0.002	0.354	0.22	0.187	0.122	0.044	-0.018	0.154	0.002	0.081	-0.001	0.028	-0.018	0.109	0.036	-0.022	-0.022	0.077	-0.001	-0.066	-0.023
1:166600001-166700000	1	166600001	166700000	NA	NA	NA	NA	NA	NA	NA	NA	NA	NA	NA	NA	NA	NA	NA	NA	NA	NA	NA	NA	NA	NA	NA	NA
1:166700001-166800000	1	166700001	166800000	0.127	-0.006	0.015	0.002	0.35	0.22	0.067	0.122	0.208	-0.018	-0.004	0.002	0.127	-0.001	-0.15	-0.018	0.169	0.036	-0.106	-0.022	0.188	-0.001	-0.105	-0.023
1:166800001-166900000	1	166800001	166900000	0.013	-0.006	-0.008	0.002	0.253	0.22	0.159	0.122	-0.087	-0.018	0.111	0.002	-0.034	-0.001	0.145	-0.018	0.037	0.036	0.063	-0.022	0.027	-0.001	0.07	-0.023
1:166900001-167000000	1	166900001	167000000	-0.086	-0.006	-0.062	0.002	0.192	0.22	0.117	0.122	0.042	-0.018	-0.025	0.002	0.003	-0.001	0.082	-0.018	0.046	0.036	-0.03	-0.022	-0.002	-0.001	0.045	-0.023
1:167000001-167100000	1	167000001	167100000	-0.058	-0.006	-0.027	0.002	0.217	0.22	0.089	0.122	0.044	-0.018	0.011	0.002	0.025	-0.001	-0.027	-0.018	0.013	0.036	-0.077	-0.022	-0.067	-0.001	0.031	-0.023
1:167100001-167200000	1	167100001	167200000	-0.136	-0.006	-0.135	0.002	0.227	0.22	0.012	0.122	-0.167	-0.018	-0.15	0.002	-0.113	-0.001	-0.099	-0.018	0.007	0.036	-0.084	-0.022	-0.062	-0.001	-0.223	-0.023
1:167200001-167300000	1	167200001	167300000	-0.124	-0.006	-0.193	0.002	0.154	0.22	0.139	0.122	-0.19	-0.018	0.004	0.002	-0.008	-0.001	-0.129	-0.018	-0.045	0.036	-0.067	-0.022	-0.108	-0.001	0.028	-0.023
1:167300001-167400000	1	167300001	167400000	-0.061	-0.006	-0.148	0.002	0.114	0.22	0.194	0.122	-0.212	-0.018	0.018	0.002	-0.104	-0.001	-0.046	-0.018	-0.092	0.036	0.047	-0.022	-0.078	-0.001	0.114	-0.023
1:167400001-167500000	1	167400001	167500000	-0.04	-0.006	0.224	0.002	0.131	0.22	0.22	0.122	-0.062	-0.018	0.065	0.002	-0.041	-0.001	0.244	-0.018	0.005	0.036	0.102	-0.022	0.011	-0.001	0.232	-0.023
1:167500001-167600000	1	167500001	167600000	-0.019	-0.006	0.103	0.002	0.222	0.22	0.221	0.122	0.033	-0.018	0.072	0.002	0.092	-0.001	-0.025	-0.018	0.055	0.036	-0.042	-0.022	-0.027	-0.001	0.04	-0.023
1:167600001-167700000	1	167600001	167700000	-0.049	-0.006	0.346	0.002	0.207	0.22	0.348	0.122	-0.021	-0.018	0.228	0.002	0.017	-0.001	0.395	-0.018	0	0.036	0.226	-0.022	-0.063	-0.001	0.153	-0.023
1:167700001-167800000	1	167700001	167800000	-0.077	-0.006	0.048	0.002	0.159	0.22	0.176	0.122	-0.013	-0.018	0.042	0.002	-0.06	-0.001	0.098	-0.018	-0.087	0.036	-0.008	-0.022	-0.042	-0.001	-0.09	-0.023
1:167800001-167900000	1	167800001	167900000	-0.009	-0.006	0.073	0.002	0.15	0.22	0.174	0.122	-0.016	-0.018	0.091	0.002	0.006	-0.001	0.185	-0.018	0.025	0.036	0.118	-0.022	-0.007	-0.001	-0.017	-0.023
1:167900001-168000000	1	167900001	168000000	-0.277	-0.006	-0.197	0.002	-0.026	0.22	0.107	0.122	-0.275	-0.018	-0.086	0.002	-0.214	-0.001	-0.199	-0.018	-0.173	0.036	-0.102	-0.022	-0.219	-0.001	-0.15	-0.023
1:168000001-168100000	1	168000001	168100000	-0.112	-0.006	-0.115	0.002	0.099	0.22	0.056	0.122	-0.138	-0.018	-0.111	0.002	-0.045	-0.001	0.07	-0.018	0.017	0.036	0.044	-0.022	-0.14	-0.001	-0.129	-0.023
1:168100001-168200000	1	168100001	168200000	-0.101	-0.006	-0.038	0.002	0.126	0.22	0.119	0.122	-0.228	-0.018	0.018	0.002	-0.027	-0.001	0.058	-0.018	-0.065	0.036	-0.091	-0.022	-0.042	-0.001	-0.165	-0.023
1:168200001-168300000	1	168200001	168300000	-0.022	-0.006	0.198	0.002	0.167	0.22	0.252	0.122	0.078	-0.018	0.235	0.002	0.064	-0.001	0.043	-0.018	0.04	0.036	-0.026	-0.022	0.023	-0.001	0.09	-0.023
1:168300001-168400000	1	168300001	168400000	0.03	-0.006	0.11	0.002	0.309	0.22	0.179	0.122	0.04	-0.018	0.067	0.002	0.058	-0.001	0.049	-0.018	0.069	0.036	0.027	-0.022	0.142	-0.001	0.067	-0.023
1:168400001-168500000	1	168400001	168500000	0.033	-0.006	-0.062	0.002	0.346	0.22	-0.094	0.122	0.012	-0.018	-0.234	0.002	0.072	-0.001	-0.161	-0.018	0.096	0.036	-0.319	-0.022	0.111	-0.001	-0.215	-0.023
1:168500001-168600000	1	168500001	168600000	0.075	-0.006	-0.026	0.002	0.364	0.22	0.139	0.122	0.034	-0.018	0.018	0.002	0.054	-0.001	-0.139	-0.018	0.038	0.036	-0.07	-0.022	0.035	-0.001	-0.012	-0.023
1:168600001-168700000	1	168600001	168700000	0.077	-0.006	-0.008	0.002	0.355	0.22	0.266	0.122	0.054	-0.018	0.077	0.002	0.148	-0.001	-0.02	-0.018	0.168	0.036	-0.054	-0.022	0.09	-0.001	0.147	-0.023
1:168700001-168800000	1	168700001	168800000	NA	NA	NA	NA	NA	NA	NA	NA	NA	NA	NA	NA	NA	NA	NA	NA	NA	NA	NA	NA	NA	NA	NA	NA
1:168800001-168900000	1	168800001	168900000	0.037	-0.006	0.051	0.002	0.265	0.22	0.181	0.122	-0.002	-0.018	0.048	0.002	0.069	-0.001	0.094	-0.018	-0.046	0.036	0.003	-0.022	0.002	-0.001	-0.079	-0.023
1:168900001-169000000	1	168900001	169000000	0.043	-0.006	-0.11	0.002	0.293	0.22	0.219	0.122	-0.106	-0.018	0.087	0.002	0.129	-0.001	-0.054	-0.018	0.047	0.036	-0.071	-0.022	0.028	-0.001	0.006	-0.023
1:169000001-169100000	1	169000001	169100000	-0.109	-0.006	0.107	0.002	0.209	0.22	0.09	0.122	-0.161	-0.018	0.178	0.002	-0.021	-0.001	0.204	-0.018	-0.026	0.036	0.208	-0.022	-0.009	-0.001	0.005	-0.023
1:169100001-169200000	1	169100001	169200000	-0.116	-0.006	-0.014	0.002	0.198	0.22	0.087	0.122	-0.072	-0.018	0.102	0.002	-0.024	-0.001	-0.053	-0.018	-0.029	0.036	-0.032	-0.022	0.002	-0.001	-0.055	-0.023
1:169200001-169300000	1	169200001	169300000	0.045	-0.006	0.05	0.002	0.272	0.22	0.205	0.122	0.044	-0.018	0.095	0.002	-0.22	-0.001	-0.164	-0.018	-0.177	0.036	-0.134	-0.022	0.011	-0.001	0.032	-0.023
1:169300001-169400000	1	169300001	169400000	0.112	-0.006	-0.281	0.002	0.332	0.22	-0.164	0.122	0.118	-0.018	-0.306	0.002	0.035	-0.001	-0.169	-0.018	0.109	0.036	-0.251	-0.022	0.118	-0.001	-0.48	-0.023
1:169400001-169500000	1	169400001	169500000	0.032	-0.006	0.02	0.002	0.294	0.22	0.175	0.122	-0.003	-0.018	0.136	0.002	0.048	-0.001	-0.034	-0.018	0.061	0.036	0.006	-0.022	0.061	-0.001	0.034	-0.023
1:169500001-169600000	1	169500001	169600000	0.021	-0.006	-0.018	0.002	0.227	0.22	0.09	0.122	-0.045	-0.018	0.047	0.002	0.033	-0.001	-0.094	-0.018	0.076	0.036	-0.06	-0.022	0.088	-0.001	-0.045	-0.023
1:169600001-169700000	1	169600001	169700000	0.179	-0.006	0.184	0.002	0.379	0.22	0.251	0.122	0.235	-0.018	0.128	0.002	0.155	-0.001	0.042	-0.018	0.132	0.036	-0.037	-0.022	0.139	-0.001	0.013	-0.023
1:169700001-169800000	1	169700001	169800000	-0.032	-0.006	-0.022	0.002	0.164	0.22	0.182	0.122	0.039	-0.018	-0.001	0.002	-0.022	-0.001	-0.129	-0.018	-0.004	0.036	-0.068	-0.022	-0.051	-0.001	0.089	-0.023
1:169800001-169900000	1	169800001	169900000	NA	NA	NA	NA	NA	NA	NA	NA	NA	NA	NA	NA	NA	NA	NA	NA	NA	NA	NA	NA	NA	NA	NA	NA
1:169900001-170000000	1	169900001	170000000	0.058	-0.006	-0.003	0.002	0.243	0.22	0.039	0.122	0.063	-0.018	0.015	0.002	-0.007	-0.001	0.149	-0.018	-0.041	0.036	0.132	-0.022	-0.149	-0.001	-0.162	-0.023
1:170000001-170100000	1	170000001	170100000	NA	NA	NA	NA	NA	NA	NA	NA	NA	NA	NA	NA	NA	NA	NA	NA	NA	NA	NA	NA	NA	NA	NA	NA
1:170100001-170200000	1	170100001	170200000	0.009	-0.006	0.104	0.002	0.225	0.22	0.298	0.122	0.017	-0.018	0.137	0.002	0.033	-0.001	0.019	-0.018	0.036	0.036	0.074	-0.022	0.064	-0.001	0.154	-0.023
1:170200001-170300000	1	170200001	170300000	0.042	-0.006	0.079	0.002	0.3	0.22	0.282	0.122	0.119	-0.018	0.063	0.002	0.067	-0.001	-0.032	-0.018	0.138	0.036	0.021	-0.022	0.11	-0.001	-0.001	-0.023
1:170300001-170400000	1	170300001	170400000	0	-0.006	0.054	0.002	0.218	0.22	0.161	0.122	-0.058	-0.018	0.017	0.002	0.044	-0.001	-0.065	-0.018	-0.016	0.036	-0.095	-0.022	0.012	-0.001	-0.01	-0.023
1:170400001-170500000	1	170400001	170500000	0.099	-0.006	-0.059	0.002	0.301	0.22	0	0.122	0.147	-0.018	-0.048	0.002	0.159	-0.001	-0.131	-0.018	0.098	0.036	-0.159	-0.022	0.045	-0.001	-0.211	-0.023
1:170500001-170600000	1	170500001	170600000	0.07	-0.006	-0.012	0.002	0.305	0.22	0.147	0.122	0.191	-0.018	0.005	0.002	0.092	-0.001	-0.077	-0.018	0.147	0.036	-0.015	-0.022	0.044	-0.001	-0.097	-0.023
1:170600001-170700000	1	170600001	170700000	-0.127	-0.006	0.052	0.002	0.183	0.22	0.22	0.122	-0.081	-0.018	0.085	0.002	-0.093	-0.001	0.012	-0.018	0.014	0.036	0.029	-0.022	-0.056	-0.001	-0.035	-0.023
1:170700001-170800000	1	170700001	170800000	-0.004	-0.006	0.022	0.002	0.294	0.22	0.238	0.122	0.028	-0.018	-0.095	0.002	0.107	-0.001	-0.052	-0.018	0.069	0.036	-0.073	-0.022	0.081	-0.001	-0.058	-0.023
1:170800001-170900000	1	170800001	170900000	0.002	-0.006	-0.004	0.002	0.262	0.22	0.187	0.122	-0.054	-0.018	0.119	0.002	0.032	-0.001	-0.047	-0.018	0.068	0.036	0.004	-0.022	0.063	-0.001	-0.007	-0.023
1:170900001-171000000	1	170900001	171000000	0.113	-0.006	0.073	0.002	0.354	0.22	0.102	0.122	0.18	-0.018	0.104	0.002	0.089	-0.001	0.06	-0.018	0.112	0.036	-0.013	-0.022	0.019	-0.001	-0.099	-0.023
1:171000001-171100000	1	171000001	171100000	0.032	-0.006	0.06	0.002	0.255	0.22	0.143	0.122	0.043	-0.018	0.013	0.002	0.027	-0.001	-0.003	-0.018	0.078	0.036	0	-0.022	0.051	-0.001	0.06	-0.023
1:171100001-171200000	1	171100001	171200000	0.003	-0.006	-0.076	0.002	0.32	0.22	0.035	0.122	0.056	-0.018	0.001	0.002	0.044	-0.001	0.003	-0.018	0.041	0.036	-0.112	-0.022	-0.024	-0.001	-0.12	-0.023
1:171200001-171300000	1	171200001	171300000	0.081	-0.006	-0.031	0.002	0.337	0.22	-0.097	0.122	0.038	-0.018	-0.225	0.002	0.084	-0.001	-0.132	-0.018	0.138	0.036	-0.09	-0.022	0.148	-0.001	-0.2	-0.023
1:171300001-171400000	1	171300001	171400000	0.084	-0.006	0.322	0.002	0.249	0.22	0.401	0.122	-0.043	-0.018	0.14	0.002	0.112	-0.001	0.193	-0.018	0.105	0.036	0.182	-0.022	0.12	-0.001	0.128	-0.023
1:171400001-171500000	1	171400001	171500000	-0.162	-0.006	0.061	0.002	0.015	0.22	0.211	0.122	-0.246	-0.018	0.076	0.002	-0.241	-0.001	0.019	-0.018	-0.126	0.036	0.026	-0.022	-0.161	-0.001	0.107	-0.023
1:171500001-171600000	1	171500001	171600000	-0.02	-0.006	-0.02	0.002	0.141	0.22	0.023	0.122	-0.125	-0.018	-0.144	0.002	-0.003	-0.001	-0.077	-0.018	-0.035	0.036	-0.19	-0.022	-0.007	-0.001	-0.054	-0.023
1:171600001-171700000	1	171600001	171700000	0.012	-0.006	0.09	0.002	0.191	0.22	0.195	0.122	-0.093	-0.018	0.084	0.002	0.098	-0.001	-0.056	-0.018	0.042	0.036	0.021	-0.022	0.011	-0.001	0.12	-0.023
1:171700001-171800000	1	171700001	171800000	-0.033	-0.006	-0.053	0.002	0.137	0.22	0.167	0.122	-0.146	-0.018	-0.012	0.002	-0.028	-0.001	-0.249	-0.018	-0.06	0.036	-0.09	-0.022	-0.154	-0.001	-0.005	-0.023
1:171800001-171900000	1	171800001	171900000	-0.013	-0.006	-0.026	0.002	0.163	0.22	0.23	0.122	-0.182	-0.018	0.176	0.002	-0.122	-0.001	0.015	-0.018	-0.071	0.036	0.127	-0.022	-0.079	-0.001	0.091	-0.023
1:171900001-172000000	1	171900001	172000000	0.005	-0.006	-0.14	0.002	0.145	0.22	0.213	0.122	-0.03	-0.018	0.175	0.002	-0.062	-0.001	-0.061	-0.018	0.045	0.036	0.023	-0.022	-0.048	-0.001	0.033	-0.023
1:172000001-172100000	1	172000001	172100000	NA	NA	NA	NA	NA	NA	NA	NA	NA	NA	NA	NA	NA	NA	NA	NA	NA	NA	NA	NA	NA	NA	NA	NA
1:172100001-172200000	1	172100001	172200000	0.07	-0.006	-0.156	0.002	0.234	0.22	0.118	0.122	-0.059	-0.018	0.04	0.002	-0.002	-0.001	-0.022	-0.018	0.111	0.036	0.049	-0.022	0	-0.001	-0.098	-0.023
1:172200001-172300000	1	172200001	172300000	NA	NA	NA	NA	NA	NA	NA	NA	NA	NA	NA	NA	NA	NA	NA	NA	NA	NA	NA	NA	NA	NA	NA	NA
1:172300001-172400000	1	172300001	172400000	-0.011	-0.006	-0.156	0.002	0.282	0.22	0.238	0.122	0.044	-0.018	0.034	0.002	0.024	-0.001	0.007	-0.018	-0.013	0.036	-0.002	-0.022	-0.024	-0.001	0	-0.023
1:172400001-172500000	1	172400001	172500000	0.091	-0.006	0.056	0.002	0.354	0.22	0.04	0.122	0.157	-0.018	0.075	0.002	0.132	-0.001	0.109	-0.018	0.099	0.036	0.007	-0.022	0.131	-0.001	-0.053	-0.023
1:172500001-172600000	1	172500001	172600000	0.076	-0.006	-0.098	0.002	0.301	0.22	0.077	0.122	0.05	-0.018	-0.018	0.002	-0.109	-0.001	-0.063	-0.018	0.104	0.036	-0.022	-0.022	0.004	-0.001	0.042	-0.023
1:172600001-172700000	1	172600001	172700000	0.034	-0.006	0.138	0.002	0.192	0.22	0.239	0.122	0.002	-0.018	0.1	0.002	0.067	-0.001	0.033	-0.018	0.027	0.036	0.035	-0.022	0.042	-0.001	0.182	-0.023
1:172700001-172800000	1	172700001	172800000	0.096	-0.006	-0.035	0.002	0.295	0.22	-0.037	0.122	0.002	-0.018	-0.14	0.002	0.095	-0.001	-0.034	-0.018	0.179	0.036	-0.184	-0.022	0.166	-0.001	-0.094	-0.023
1:172800001-172900000	1	172800001	172900000	0.05	-0.006	0.028	0.002	0.253	0.22	0.102	0.122	0.112	-0.018	-0.066	0.002	0.049	-0.001	-0.093	-0.018	0.032	0.036	-0.108	-0.022	-0.015	-0.001	0.01	-0.023
1:172900001-173000000	1	172900001	173000000	0.141	-0.006	0.242	0.002	0.348	0.22	0.328	0.122	0.06	-0.018	0.231	0.002	0.106	-0.001	0.078	-0.018	0.103	0.036	0.143	-0.022	0.133	-0.001	0.292	-0.023
1:173000001-173100000	1	173000001	173100000	0.1	-0.006	0.108	0.002	0.323	0.22	0.164	0.122	0.177	-0.018	0.131	0.002	0.119	-0.001	-0.063	-0.018	0.06	0.036	-0.008	-0.022	0.033	-0.001	0.086	-0.023
1:173100001-173200000	1	173100001	173200000	0.089	-0.006	0.099	0.002	0.397	0.22	0.323	0.122	0.117	-0.018	0.21	0.002	0.184	-0.001	-0.012	-0.018	0.151	0.036	0.042	-0.022	0.181	-0.001	0.174	-0.023
1:173200001-173300000	1	173200001	173300000	0.151	-0.006	0.101	0.002	0.37	0.22	0.091	0.122	0.182	-0.018	0.044	0.002	0.111	-0.001	-0.127	-0.018	0.14	0.036	-0.047	-0.022	0.125	-0.001	-0.076	-0.023
1:173300001-173400000	1	173300001	173400000	0.112	-0.006	0.046	0.002	0.354	0.22	-0.052	0.122	0.101	-0.018	-0.074	0.002	0.157	-0.001	-0.142	-0.018	0.136	0.036	-0.124	-0.022	0.143	-0.001	-0.046	-0.023
1:173400001-173500000	1	173400001	173500000	0.138	-0.006	-0.005	0.002	0.396	0.22	0.135	0.122	0.192	-0.018	0.115	0.002	0.177	-0.001	-0.107	-0.018	0.168	0.036	-0.052	-0.022	0.171	-0.001	0.014	-0.023
1:173500001-173600000	1	173500001	173600000	0.126	-0.006	0.106	0.002	0.273	0.22	0.09	0.122	0.028	-0.018	0.039	0.002	0.06	-0.001	-0.002	-0.018	0.034	0.036	-0.07	-0.022	0.014	-0.001	-0.089	-0.023
1:173600001-173700000	1	173600001	173700000	NA	NA	NA	NA	NA	NA	NA	NA	NA	NA	NA	NA	NA	NA	NA	NA	NA	NA	NA	NA	NA	NA	NA	NA
1:173700001-173800000	1	173700001	173800000	-0.077	-0.006	0.05	0.002	0.128	0.22	0.241	0.122	-0.118	-0.018	0.204	0.002	0.005	-0.001	0.079	-0.018	-0.131	0.036	0.02	-0.022	-0.087	-0.001	0.18	-0.023
1:173800001-173900000	1	173800001	173900000	-0.127	-0.006	0.157	0.002	0.14	0.22	0.211	0.122	-0.208	-0.018	0.127	0.002	-0.121	-0.001	0.04	-0.018	-0.071	0.036	-0.057	-0.022	-0.198	-0.001	0.113	-0.023
1:173900001-174000000	1	173900001	174000000	-0.207	-0.006	0.139	0.002	-0.064	0.22	0.298	0.122	-0.274	-0.018	0.198	0.002	-0.31	-0.001	0.2	-0.018	-0.233	0.036	0.22	-0.022	-0.432	-0.001	0.082	-0.023
1:174000001-174100000	1	174000001	174100000	-0.047	-0.006	0.054	0.002	0.141	0.22	0.054	0.122	-0.135	-0.018	0.139	0.002	-0.015	-0.001	-0.055	-0.018	-0.028	0.036	-0.086	-0.022	-0.045	-0.001	0.016	-0.023
1:174100001-174200000	1	174100001	174200000	-0.178	-0.006	0.072	0.002	0.084	0.22	0.174	0.122	0.036	-0.018	0.026	0.002	-0.124	-0.001	-0.024	-0.018	-0.029	0.036	-0.028	-0.022	-0.176	-0.001	-0.052	-0.023
1:174200001-174300000	1	174200001	174300000	0.031	-0.006	0.162	0.002	0.203	0.22	0.17	0.122	0.003	-0.018	0.105	0.002	-0.081	-0.001	0.089	-0.018	-0.053	0.036	0.002	-0.022	-0.08	-0.001	-0.006	-0.023
1:174300001-174400000	1	174300001	174400000	-0.119	-0.006	0.21	0.002	0.181	0.22	0.402	0.122	0.02	-0.018	0.304	0.002	-0.035	-0.001	0.067	-0.018	0.029	0.036	0.235	-0.022	-0.018	-0.001	0.202	-0.023
1:174400001-174500000	1	174400001	174500000	-0.102	-0.006	0.016	0.002	0.103	0.22	0.238	0.122	-0.094	-0.018	0.128	0.002	-0.098	-0.001	-0.029	-0.018	0.008	0.036	0.059	-0.022	-0.112	-0.001	0.012	-0.023
1:174500001-174600000	1	174500001	174600000	NA	NA	NA	NA	NA	NA	NA	NA	NA	NA	NA	NA	NA	NA	NA	NA	NA	NA	NA	NA	NA	NA	NA	NA
1:174600001-174700000	1	174600001	174700000	0.023	-0.006	0.114	0.002	0.248	0.22	0.224	0.122	0.077	-0.018	0.188	0.002	0.084	-0.001	-0.073	-0.018	0.144	0.036	-0.033	-0.022	0.071	-0.001	0.102	-0.023
1:174700001-174800000	1	174700001	174800000	-0.079	-0.006	0.05	0.002	0.049	0.22	0.16	0.122	-0.203	-0.018	0.091	0.002	-0.102	-0.001	0.143	-0.018	-0.078	0.036	0.029	-0.022	-0.097	-0.001	0.101	-0.023
1:174800001-174900000	1	174800001	174900000	-0.131	-0.006	0.252	0.002	0.076	0.22	0.343	0.122	-0.17	-0.018	0.256	0.002	0.051	-0.001	0.139	-0.018	-0.04	0.036	0.176	-0.022	-0.18	-0.001	0.146	-0.023
1:174900001-175000000	1	174900001	175000000	-0.125	-0.006	-0.149	0.002	0.193	0.22	0.181	0.122	-0.03	-0.018	0.041	0.002	-0.104	-0.001	-0.065	-0.018	-0.073	0.036	0.011	-0.022	-0.106	-0.001	0.067	-0.023
1:175000001-175100000	1	175000001	175100000	0.136	-0.006	-0.108	0.002	0.367	0.22	0.019	0.122	-0.006	-0.018	-0.227	0.002	0.139	-0.001	-0.119	-0.018	0.175	0.036	-0.175	-0.022	0.151	-0.001	-0.215	-0.023
1:175100001-175200000	1	175100001	175200000	0.042	-0.006	0	0.002	0.236	0.22	-0.006	0.122	-0.102	-0.018	-0.056	0.002	-0.02	-0.001	-0.028	-0.018	0.01	0.036	-0.052	-0.022	-0.054	-0.001	-0.091	-0.023
1:175200001-175300000	1	175200001	175300000	0.172	-0.006	0.092	0.002	0.379	0.22	0.193	0.122	0.186	-0.018	0.113	0.002	0.161	-0.001	0.058	-0.018	0.228	0.036	0.04	-0.022	0.213	-0.001	0.052	-0.023
1:175300001-175400000	1	175300001	175400000	0.031	-0.006	0.023	0.002	0.267	0.22	0.197	0.122	0.078	-0.018	0.118	0.002	0.088	-0.001	-0.05	-0.018	0.071	0.036	-0.068	-0.022	0.018	-0.001	0.049	-0.023
1:175400001-175500000	1	175400001	175500000	0.121	-0.006	0.084	0.002	0.331	0.22	0.23	0.122	0.014	-0.018	0.088	0.002	0.116	-0.001	0.019	-0.018	0.125	0.036	0.07	-0.022	0.095	-0.001	0.048	-0.023
1:175500001-175600000	1	175500001	175600000	0.081	-0.006	0.065	0.002	0.345	0.22	0.194	0.122	0.032	-0.018	0.126	0.002	0.133	-0.001	0.087	-0.018	0.109	0.036	0.037	-0.022	0.033	-0.001	0.018	-0.023
1:175600001-175700000	1	175600001	175700000	0.045	-0.006	-0.031	0.002	0.211	0.22	0.09	0.122	0.002	-0.018	0.004	0.002	0.008	-0.001	-0.028	-0.018	0.072	0.036	-0.026	-0.022	0.001	-0.001	-0.107	-0.023
1:175700001-175800000	1	175700001	175800000	0.062	-0.006	0.047	0.002	0.22	0.22	0.219	0.122	-0.023	-0.018	0.137	0.002	0.07	-0.001	0.086	-0.018	0.048	0.036	0.148	-0.022	0.101	-0.001	-0.006	-0.023
1:175800001-175900000	1	175800001	175900000	-0.067	-0.006	0.159	0.002	0.226	0.22	0.279	0.122	-0.154	-0.018	0.152	0.002	-0.037	-0.001	0.161	-0.018	0.01	0.036	0.091	-0.022	-0.033	-0.001	-0.002	-0.023
1:175900001-176000000	1	175900001	176000000	-0.04	-0.006	-0.032	0.002	0.084	0.22	0.165	0.122	-0.063	-0.018	0.046	0.002	-0.173	-0.001	-0.02	-0.018	-0.044	0.036	-0.012	-0.022	-0.075	-0.001	-0.07	-0.023
1:176000001-176100000	1	176000001	176100000	-0.079	-0.006	0.012	0.002	0.108	0.22	0.329	0.122	-0.132	-0.018	0.165	0.002	-0.179	-0.001	-0.081	-0.018	-0.106	0.036	0.103	-0.022	-0.102	-0.001	0.124	-0.023
1:176100001-176200000	1	176100001	176200000	-0.101	-0.006	-0.046	0.002	0.05	0.22	0.214	0.122	-0.103	-0.018	0.028	0.002	-0.201	-0.001	0.023	-0.018	-0.085	0.036	-0.072	-0.022	-0.216	-0.001	-0.055	-0.023
1:176200001-176300000	1	176200001	176300000	0.001	-0.006	0.244	0.002	0.258	0.22	0.397	0.122	0.083	-0.018	0.311	0.002	-0.011	-0.001	0.018	-0.018	0.04	0.036	0.203	-0.022	-0.019	-0.001	0.22	-0.023
1:176300001-176400000	1	176300001	176400000	0.294	-0.006	0.141	0.002	0.431	0.22	0.288	0.122	0.154	-0.018	0.256	0.002	0.198	-0.001	0.062	-0.018	0.238	0.036	0.119	-0.022	0.238	-0.001	0.151	-0.023
1:176400001-176500000	1	176400001	176500000	-0.052	-0.006	0.073	0.002	0.173	0.22	0.199	0.122	-0.041	-0.018	0.083	0.002	0.029	-0.001	-0.022	-0.018	0.072	0.036	-0.025	-0.022	0.009	-0.001	0.051	-0.023
1:176500001-176600000	1	176500001	176600000	0.068	-0.006	-0.005	0.002	0.264	0.22	0.021	0.122	0.022	-0.018	0.003	0.002	0.107	-0.001	-0.04	-0.018	0.004	0.036	-0.087	-0.022	0.014	-0.001	-0.135	-0.023
1:176600001-176700000	1	176600001	176700000	-0.043	-0.006	-0.062	0.002	0.287	0.22	0.155	0.122	0.064	-0.018	0.023	0.002	0.039	-0.001	0.02	-0.018	0.029	0.036	-0.078	-0.022	-0.004	-0.001	-0.112	-0.023
1:176700001-176800000	1	176700001	176800000	0.05	-0.006	0.108	0.002	0.285	0.22	0.253	0.122	0.043	-0.018	0.115	0.002	0.024	-0.001	0.094	-0.018	0.024	0.036	-0.031	-0.022	0.03	-0.001	0.014	-0.023
1:176800001-176900000	1	176800001	176900000	0.019	-0.006	0.023	0.002	0.247	0.22	0.109	0.122	-0.097	-0.018	0.045	0.002	0.079	-0.001	0.103	-0.018	0.021	0.036	0.036	-0.022	0.087	-0.001	0.087	-0.023
1:176900001-177000000	1	176900001	177000000	-0.031	-0.006	0	0.002	0.197	0.22	0.097	0.122	0.063	-0.018	0.065	0.002	0.027	-0.001	-0.033	-0.018	0.092	0.036	-0.053	-0.022	-0.005	-0.001	-0.097	-0.023
1:177000001-177100000	1	177000001	177100000	0.067	-0.006	-0.026	0.002	0.25	0.22	0.168	0.122	0.129	-0.018	0.011	0.002	0.028	-0.001	-0.073	-0.018	0.068	0.036	-0.033	-0.022	-0.027	-0.001	0.019	-0.023
1:177100001-177200000	1	177100001	177200000	0.034	-0.006	-0.016	0.002	0.318	0.22	0.045	0.122	-0.024	-0.018	-0.025	0.002	0.016	-0.001	0.035	-0.018	0.064	0.036	-0.021	-0.022	0.062	-0.001	-0.098	-0.023
1:177200001-177300000	1	177200001	177300000	0.084	-0.006	0.026	0.002	0.269	0.22	0.157	0.122	0.045	-0.018	0.07	0.002	0.079	-0.001	0.016	-0.018	0.057	0.036	-0.095	-0.022	0.056	-0.001	0.006	-0.023
1:177300001-177400000	1	177300001	177400000	0.185	-0.006	0.02	0.002	0.471	0.22	0.094	0.122	0.162	-0.018	0.064	0.002	0.226	-0.001	0.055	-0.018	0.185	0.036	-0.063	-0.022	0.265	-0.001	-0.02	-0.023
1:177400001-177500000	1	177400001	177500000	0.058	-0.006	0.215	0.002	0.216	0.22	0.255	0.122	0.024	-0.018	0.196	0.002	0.061	-0.001	0.07	-0.018	-0.016	0.036	0.142	-0.022	0.034	-0.001	0.161	-0.023
1:177500001-177600000	1	177500001	177600000	0.119	-0.006	0.067	0.002	0.291	0.22	0.204	0.122	0.089	-0.018	0.106	0.002	0.095	-0.001	-0.113	-0.018	0.168	0.036	-0.031	-0.022	0.069	-0.001	-0.009	-0.023
1:177600001-177700000	1	177600001	177700000	0.235	-0.006	0.05	0.002	0.452	0.22	0.156	0.122	0.298	-0.018	0.08	0.002	0.302	-0.001	-0.08	-0.018	0.181	0.036	-0.102	-0.022	0.264	-0.001	0.04	-0.023
1:177700001-177800000	1	177700001	177800000	0.13	-0.006	0.102	0.002	0.354	0.22	0.236	0.122	0.299	-0.018	0.122	0.002	0.161	-0.001	-0.108	-0.018	0.244	0.036	0	-0.022	0.153	-0.001	0.171	-0.023
1:177800001-177900000	1	177800001	177900000	0	-0.006	0.221	0.002	0.213	0.22	0.252	0.122	-0.067	-0.018	0.131	0.002	-0.007	-0.001	0.09	-0.018	0.034	0.036	0.062	-0.022	0.007	-0.001	0.124	-0.023
1:177900001-178000000	1	177900001	178000000	0.143	-0.006	-0.064	0.002	0.337	0.22	-0.019	0.122	0.289	-0.018	-0.024	0.002	0.097	-0.001	-0.05	-0.018	0.197	0.036	-0.132	-0.022	0.142	-0.001	-0.195	-0.023
1:178000001-178100000	1	178000001	178100000	-0.038	-0.006	0.164	0.002	0.235	0.22	0.302	0.122	-0.15	-0.018	0.24	0.002	-0.012	-0.001	0.294	-0.018	-0.04	0.036	0.229	-0.022	-0.021	-0.001	0.102	-0.023
1:178100001-178200000	1	178100001	178200000	-0.039	-0.006	-0.016	0.002	0.179	0.22	0.217	0.122	-0.071	-0.018	0.148	0.002	-0.022	-0.001	-0.144	-0.018	0.026	0.036	-0.085	-0.022	-0.141	-0.001	0.023	-0.023
1:178200001-178300000	1	178200001	178300000	-0.021	-0.006	0.082	0.002	0.231	0.22	0.291	0.122	0.028	-0.018	0.159	0.002	-0.049	-0.001	-0.022	-0.018	0.039	0.036	-0.038	-0.022	-0.011	-0.001	0.031	-0.023
1:178300001-178400000	1	178300001	178400000	-0.106	-0.006	-0.092	0.002	0.118	0.22	0.159	0.122	-0.131	-0.018	0.122	0.002	-0.167	-0.001	0.075	-0.018	-0.062	0.036	-0.048	-0.022	-0.135	-0.001	-0.054	-0.023
1:178400001-178500000	1	178400001	178500000	-0.08	-0.006	0.034	0.002	0.188	0.22	0.149	0.122	-0.03	-0.018	0.07	0.002	-0.015	-0.001	-0.086	-0.018	-0.014	0.036	-0.082	-0.022	-0.077	-0.001	0.02	-0.023
1:178500001-178600000	1	178500001	178600000	0.093	-0.006	0.205	0.002	0.337	0.22	0.308	0.122	0.118	-0.018	0.185	0.002	0.13	-0.001	0.149	-0.018	0.152	0.036	0.094	-0.022	0.167	-0.001	0.11	-0.023
1:178600001-178700000	1	178600001	178700000	-0.172	-0.006	0.189	0.002	0.084	0.22	0.294	0.122	-0.206	-0.018	0.223	0.002	-0.187	-0.001	0.044	-0.018	-0.119	0.036	0.094	-0.022	-0.084	-0.001	0.072	-0.023
1:178700001-178800000	1	178700001	178800000	-0.069	-0.006	0.037	0.002	0.043	0.22	0.192	0.122	-0.066	-0.018	0.143	0.002	-0.132	-0.001	-0.071	-0.018	-0.109	0.036	-0.056	-0.022	-0.063	-0.001	0.059	-0.023
1:178800001-178900000	1	178800001	178900000	0.014	-0.006	-0.064	0.002	0.222	0.22	0.151	0.122	-0.239	-0.018	-0.045	0.002	-0.058	-0.001	-0.118	-0.018	-0.046	0.036	-0.052	-0.022	-0.133	-0.001	-0.15	-0.023
1:178900001-179000000	1	178900001	179000000	0.069	-0.006	0.277	0.002	0.298	0.22	0.413	0.122	0.015	-0.018	0.301	0.002	0.094	-0.001	0.013	-0.018	0.138	0.036	0.057	-0.022	0.102	-0.001	0.244	-0.023
1:179000001-179100000	1	179000001	179100000	-0.043	-0.006	0.252	0.002	0.15	0.22	0.23	0.122	-0.044	-0.018	0.201	0.002	-0.026	-0.001	0.33	-0.018	-0.01	0.036	0.165	-0.022	0.005	-0.001	0.179	-0.023
1:179100001-179200000	1	179100001	179200000	-0.216	-0.006	-0.277	0.002	0.009	0.22	-0.039	0.122	-0.182	-0.018	-0.153	0.002	-0.288	-0.001	-0.114	-0.018	-0.138	0.036	-0.037	-0.022	-0.254	-0.001	-0.204	-0.023
1:179200001-179300000	1	179200001	179300000	-0.187	-0.006	0.029	0.002	-0.048	0.22	0.113	0.122	-0.237	-0.018	0.042	0.002	-0.254	-0.001	-0.073	-0.018	-0.096	0.036	-0.046	-0.022	-0.121	-0.001	-0.017	-0.023
1:179300001-179400000	1	179300001	179400000	-0.263	-0.006	0.014	0.002	-0.055	0.22	0.046	0.122	-0.362	-0.018	0.085	0.002	-0.144	-0.001	0.166	-0.018	-0.194	0.036	0.125	-0.022	-0.164	-0.001	-0.081	-0.023
1:179400001-179500000	1	179400001	179500000	0.027	-0.006	0.134	0.002	0.34	0.22	0.133	0.122	0.022	-0.018	0.175	0.002	0.164	-0.001	0.033	-0.018	0.125	0.036	0.04	-0.022	0.032	-0.001	0.039	-0.023
1:179500001-179600000	1	179500001	179600000	0.16	-0.006	0.089	0.002	0.299	0.22	-0.036	0.122	0.086	-0.018	-0.029	0.002	0.054	-0.001	-0.09	-0.018	0.159	0.036	-0.177	-0.022	0.146	-0.001	-0.18	-0.023
1:179600001-179700000	1	179600001	179700000	0.049	-0.006	0.085	0.002	0.331	0.22	0.308	0.122	0.02	-0.018	0.105	0.002	0.051	-0.001	-0.07	-0.018	0.162	0.036	0.005	-0.022	-0.042	-0.001	-0.009	-0.023
1:179700001-179800000	1	179700001	179800000	-0.068	-0.006	0.152	0.002	0.169	0.22	0.163	0.122	0.014	-0.018	0.121	0.002	0.064	-0.001	0.111	-0.018	0.08	0.036	-0.014	-0.022	-0.006	-0.001	-0.001	-0.023
1:179800001-179900000	1	179800001	179900000	-0.211	-0.006	-0.043	0.002	0.037	0.22	0.187	0.122	-0.418	-0.018	0.029	0.002	-0.241	-0.001	-0.123	-0.018	-0.07	0.036	-0.054	-0.022	-0.164	-0.001	0.017	-0.023
1:179900001-180000000	1	179900001	180000000	-0.163	-0.006	-0.231	0.002	0.02	0.22	0.092	0.122	-0.101	-0.018	-0.161	0.002	-0.162	-0.001	-0.211	-0.018	-0.227	0.036	-0.13	-0.022	-0.214	-0.001	-0.166	-0.023
1:180000001-180100000	1	180000001	180100000	-0.175	-0.006	-0.251	0.002	0.062	0.22	0.046	0.122	-0.102	-0.018	-0.103	0.002	-0.11	-0.001	-0.268	-0.018	-0.074	0.036	-0.084	-0.022	-0.136	-0.001	-0.159	-0.023
1:180100001-180200000	1	180100001	180200000	-0.023	-0.006	0.069	0.002	0.217	0.22	0.114	0.122	0	-0.018	0.015	0.002	-0.033	-0.001	0.206	-0.018	0.072	0.036	0.114	-0.022	0.016	-0.001	-0.244	-0.023
1:180200001-180300000	1	180200001	180300000	0.016	-0.006	0.104	0.002	0.247	0.22	0.178	0.122	-0.052	-0.018	0.072	0.002	0.02	-0.001	-0.106	-0.018	0.073	0.036	-0.027	-0.022	0.021	-0.001	0.058	-0.023
1:180300001-180400000	1	180300001	180400000	-0.076	-0.006	0.054	0.002	0.23	0.22	0.192	0.122	0.052	-0.018	0.157	0.002	-0.051	-0.001	0.028	-0.018	0.037	0.036	0.07	-0.022	-0.069	-0.001	-0.071	-0.023
1:180400001-180500000	1	180400001	180500000	-0.015	-0.006	-0.315	0.002	0.179	0.22	0.015	0.122	-0.028	-0.018	-0.214	0.002	-0.056	-0.001	-0.194	-0.018	-0.023	0.036	-0.147	-0.022	-0.093	-0.001	-0.145	-0.023
1:180500001-180600000	1	180500001	180600000	-0.006	-0.006	0.144	0.002	0.172	0.22	0.224	0.122	0.042	-0.018	-0.003	0.002	-0.012	-0.001	0.278	-0.018	0.07	0.036	0.172	-0.022	-0.004	-0.001	-0.057	-0.023
1:180600001-180700000	1	180600001	180700000	-0.151	-0.006	-0.219	0.002	0.048	0.22	-0.071	0.122	0.013	-0.018	-0.173	0.002	-0.091	-0.001	-0.087	-0.018	-0.045	0.036	-0.148	-0.022	-0.14	-0.001	-0.312	-0.023
1:180700001-180800000	1	180700001	180800000	-0.117	-0.006	-0.177	0.002	0.111	0.22	0.133	0.122	-0.076	-0.018	-0.003	0.002	-0.058	-0.001	0.009	-0.018	-0.029	0.036	-0.115	-0.022	-0.061	-0.001	-0.114	-0.023
1:180800001-180900000	1	180800001	180900000	-0.043	-0.006	-0.192	0.002	0.379	0.22	0.032	0.122	0.116	-0.018	-0.22	0.002	0.061	-0.001	-0.105	-0.018	0.103	0.036	-0.15	-0.022	-0.071	-0.001	-0.114	-0.023
1:180900001-181000000	1	180900001	181000000	-0.059	-0.006	-0.028	0.002	0.2	0.22	0.073	0.122	-0.052	-0.018	-0.035	0.002	-0.052	-0.001	0.028	-0.018	0.018	0.036	-0.046	-0.022	-0.053	-0.001	-0.117	-0.023
1:181000001-181100000	1	181000001	181100000	-0.015	-0.006	0.063	0.002	0.224	0.22	0.171	0.122	0.08	-0.018	-0.12	0.002	0.046	-0.001	0.136	-0.018	0.101	0.036	0.064	-0.022	0.067	-0.001	0.054	-0.023
1:181100001-181200000	1	181100001	181200000	0.105	-0.006	0.22	0.002	0.328	0.22	0.362	0.122	0.047	-0.018	0.269	0.002	0.132	-0.001	0.019	-0.018	0.116	0.036	0.131	-0.022	0.124	-0.001	0.222	-0.023
1:181200001-181300000	1	181200001	181300000	0.183	-0.006	-0.197	0.002	0.402	0.22	-0.037	0.122	0.146	-0.018	-0.124	0.002	0.124	-0.001	-0.132	-0.018	0.233	0.036	-0.071	-0.022	0.228	-0.001	-0.26	-0.023
1:181300001-181400000	1	181300001	181400000	-0.038	-0.006	-0.003	0.002	0.226	0.22	0.213	0.122	0.119	-0.018	0.048	0.002	0.008	-0.001	0.053	-0.018	0.033	0.036	-0.145	-0.022	0.001	-0.001	0.04	-0.023
1:181400001-181500000	1	181400001	181500000	-0.016	-0.006	-0.013	0.002	0.243	0.22	0.087	0.122	-0.105	-0.018	0.048	0.002	0.038	-0.001	0.025	-0.018	0.068	0.036	-0.035	-0.022	0	-0.001	-0.013	-0.023
1:181500001-181600000	1	181500001	181600000	0.072	-0.006	-0.097	0.002	0.294	0.22	0.153	0.122	0.079	-0.018	0.054	0.002	0.062	-0.001	-0.098	-0.018	0.103	0.036	-0.066	-0.022	0.021	-0.001	-0.008	-0.023
1:181600001-181700000	1	181600001	181700000	0.008	-0.006	0.016	0.002	0.316	0.22	0.244	0.122	0.065	-0.018	0.147	0.002	0.055	-0.001	0.114	-0.018	0.118	0.036	0.03	-0.022	0.059	-0.001	-0.014	-0.023
1:181700001-181800000	1	181700001	181800000	0.038	-0.006	-0.003	0.002	0.28	0.22	0.198	0.122	-0.075	-0.018	0.079	0.002	-0.002	-0.001	0.058	-0.018	0.151	0.036	0.006	-0.022	0.016	-0.001	0.094	-0.023
1:181800001-181900000	1	181800001	181900000	0.263	-0.006	-0.064	0.002	0.533	0.22	0.148	0.122	0.26	-0.018	0.038	0.002	0.287	-0.001	-0.139	-0.018	0.217	0.036	-0.09	-0.022	0.197	-0.001	-0.016	-0.023
1:181900001-182000000	1	181900001	182000000	0.078	-0.006	0.007	0.002	0.37	0.22	0.25	0.122	0.138	-0.018	0.094	0.002	0.193	-0.001	-0.106	-0.018	0.129	0.036	-0.064	-0.022	0.144	-0.001	0.074	-0.023
1:182000001-182100000	1	182000001	182100000	-0.042	-0.006	-0.02	0.002	0.232	0.22	0.137	0.122	0.11	-0.018	0.052	0.002	0.014	-0.001	-0.153	-0.018	0.117	0.036	0.005	-0.022	0.021	-0.001	0.07	-0.023
1:182100001-182200000	1	182100001	182200000	NA	NA	NA	NA	NA	NA	NA	NA	NA	NA	NA	NA	NA	NA	NA	NA	NA	NA	NA	NA	NA	NA	NA	NA
1:182200001-182300000	1	182200001	182300000	-0.135	-0.006	0.021	0.002	0.058	0.22	0.14	0.122	-0.082	-0.018	0.07	0.002	-0.121	-0.001	-0.153	-0.018	-0.061	0.036	-0.114	-0.022	-0.168	-0.001	0.05	-0.023
1:182300001-182400000	1	182300001	182400000	-0.123	-0.006	-0.1	0.002	0.125	0.22	0.15	0.122	-0.032	-0.018	0.104	0.002	-0.039	-0.001	-0.052	-0.018	-0.093	0.036	-0.006	-0.022	-0.163	-0.001	-0.046	-0.023
1:182400001-182500000	1	182400001	182500000	-0.005	-0.006	0.151	0.002	0.193	0.22	0.206	0.122	-0.096	-0.018	0.061	0.002	0.02	-0.001	0.191	-0.018	0.081	0.036	0.033	-0.022	-0.048	-0.001	-0.069	-0.023
1:182500001-182600000	1	182500001	182600000	-0.043	-0.006	-0.021	0.002	0.25	0.22	-0.006	0.122	0.019	-0.018	-0.004	0.002	0.023	-0.001	-0.124	-0.018	0.05	0.036	-0.092	-0.022	0.013	-0.001	-0.19	-0.023
1:182600001-182700000	1	182600001	182700000	-0.019	-0.006	-0.059	0.002	0.239	0.22	0.21	0.122	-0.028	-0.018	0.017	0.002	-0.001	-0.001	-0.112	-0.018	0.059	0.036	-0.084	-0.022	0.047	-0.001	0.048	-0.023
1:182700001-182800000	1	182700001	182800000	-0.022	-0.006	0.07	0.002	0.174	0.22	0.334	0.122	-0.137	-0.018	0.137	0.002	-0.023	-0.001	0.157	-0.018	0.034	0.036	0.085	-0.022	-0.055	-0.001	0.284	-0.023
1:182800001-182900000	1	182800001	182900000	-0.094	-0.006	-0.18	0.002	0.217	0.22	-0.02	0.122	-0.03	-0.018	-0.16	0.002	-0.134	-0.001	0.038	-0.018	-0.028	0.036	-0.001	-0.022	-0.043	-0.001	-0.305	-0.023
1:182900001-183000000	1	182900001	183000000	-0.109	-0.006	0.132	0.002	0.139	0.22	0.276	0.122	-0.188	-0.018	0.16	0.002	-0.152	-0.001	-0.051	-0.018	-0.023	0.036	0.037	-0.022	-0.169	-0.001	0.015	-0.023
1:183000001-183100000	1	183000001	183100000	-0.061	-0.006	-0.027	0.002	0.166	0.22	0.111	0.122	-0.01	-0.018	-0.043	0.002	-0.06	-0.001	-0.007	-0.018	0.019	0.036	0.006	-0.022	-0.029	-0.001	-0.046	-0.023
1:183100001-183200000	1	183100001	183200000	-0.014	-0.006	0.138	0.002	0.179	0.22	0.208	0.122	-0.018	-0.018	0.02	0.002	-0.036	-0.001	0.044	-0.018	-0.017	0.036	0.036	-0.022	-0.042	-0.001	0.031	-0.023
1:183200001-183300000	1	183200001	183300000	0.028	-0.006	0.116	0.002	0.247	0.22	0.302	0.122	0.029	-0.018	0.17	0.002	-0.012	-0.001	-0.068	-0.018	0.061	0.036	-0.006	-0.022	-0.024	-0.001	0.117	-0.023
1:183300001-183400000	1	183300001	183400000	-0.008	-0.006	0.025	0.002	0.22	0.22	0.014	0.122	-0.053	-0.018	-0.03	0.002	0.03	-0.001	-0.125	-0.018	0.067	0.036	-0.023	-0.022	-0.096	-0.001	-0.089	-0.023
1:183400001-183500000	1	183400001	183500000	-0.073	-0.006	-0.044	0.002	0.16	0.22	0.055	0.122	-0.13	-0.018	-0.041	0.002	-0.125	-0.001	0.252	-0.018	-0.049	0.036	0.116	-0.022	-0.074	-0.001	-0.352	-0.023
1:183500001-183600000	1	183500001	183600000	-0.042	-0.006	0.02	0.002	0.277	0.22	0.275	0.122	-0.092	-0.018	0.132	0.002	0.01	-0.001	0.204	-0.018	0.074	0.036	0.165	-0.022	-0.015	-0.001	0.082	-0.023
1:183600001-183700000	1	183600001	183700000	0.031	-0.006	-0.13	0.002	0.404	0.22	0.079	0.122	0.152	-0.018	-0.038	0.002	0.094	-0.001	-0.053	-0.018	0.125	0.036	-0.078	-0.022	0.173	-0.001	-0.15	-0.023
1:183700001-183800000	1	183700001	183800000	0.003	-0.006	-0.055	0.002	0.239	0.22	0.159	0.122	0.006	-0.018	-0.008	0.002	0.013	-0.001	-0.076	-0.018	0.031	0.036	-0.015	-0.022	-0.065	-0.001	-0.008	-0.023
1:183800001-183900000	1	183800001	183900000	0	-0.006	-0.086	0.002	0.239	0.22	0.238	0.122	0.108	-0.018	-0.007	0.002	-0.041	-0.001	0.046	-0.018	0.024	0.036	0.083	-0.022	-0.032	-0.001	0.069	-0.023
1:183900001-184000000	1	183900001	184000000	0.022	-0.006	-0.199	0.002	0.274	0.22	0.181	0.122	0.02	-0.018	-0.091	0.002	0.04	-0.001	-0.027	-0.018	0.096	0.036	0.024	-0.022	-0.034	-0.001	-0.079	-0.023
1:184000001-184100000	1	184000001	184100000	-0.002	-0.006	-0.203	0.002	0.232	0.22	0.119	0.122	0.006	-0.018	-0.11	0.002	0.08	-0.001	-0.186	-0.018	0.043	0.036	-0.063	-0.022	0.016	-0.001	-0.127	-0.023
1:184100001-184200000	1	184100001	184200000	0.111	-0.006	-0.019	0.002	0.467	0.22	0.156	0.122	0.239	-0.018	-0.052	0.002	0.052	-0.001	-0.052	-0.018	0.152	0.036	-0.003	-0.022	0.096	-0.001	-0.062	-0.023
1:184200001-184300000	1	184200001	184300000	0.143	-0.006	-0.089	0.002	0.351	0.22	0.168	0.122	0.128	-0.018	-0.038	0.002	0.054	-0.001	-0.165	-0.018	0.175	0.036	-0.014	-0.022	0.022	-0.001	-0.042	-0.023
1:184300001-184400000	1	184300001	184400000	-0.096	-0.006	-0.02	0.002	0.16	0.22	0.183	0.122	-0.058	-0.018	0.012	0.002	-0.014	-0.001	-0.003	-0.018	0.004	0.036	0.056	-0.022	0.008	-0.001	-0.07	-0.023
1:184400001-184500000	1	184400001	184500000	-0.008	-0.006	0.027	0.002	0.213	0.22	0.216	0.122	-0.062	-0.018	0.093	0.002	0.041	-0.001	-0.046	-0.018	0.04	0.036	0.09	-0.022	-0.055	-0.001	0.105	-0.023
1:184500001-184600000	1	184500001	184600000	-0.004	-0.006	-0.127	0.002	0.233	0.22	0.01	0.122	0.093	-0.018	-0.081	0.002	0.037	-0.001	0.021	-0.018	0.096	0.036	0.05	-0.022	0.035	-0.001	-0.062	-0.023
1:184600001-184700000	1	184600001	184700000	-0.072	-0.006	-0.121	0.002	0.17	0.22	0.091	0.122	-0.115	-0.018	-0.073	0.002	-0.06	-0.001	-0.218	-0.018	-0.036	0.036	-0.053	-0.022	0.027	-0.001	-0.09	-0.023
1:184700001-184800000	1	184700001	184800000	-0.013	-0.006	-0.209	0.002	0.292	0.22	-0.099	0.122	0.088	-0.018	-0.221	0.002	0.004	-0.001	-0.196	-0.018	0.029	0.036	-0.132	-0.022	-0.094	-0.001	-0.172	-0.023
1:184800001-184900000	1	184800001	184900000	0.073	-0.006	0.155	0.002	0.315	0.22	0.316	0.122	0.134	-0.018	0.297	0.002	0.06	-0.001	0.141	-0.018	0.103	0.036	0.111	-0.022	0.049	-0.001	0.102	-0.023
1:184900001-185000000	1	184900001	185000000	-0.026	-0.006	0.094	0.002	0.239	0.22	0.23	0.122	0.019	-0.018	0.231	0.002	-0.042	-0.001	-0.044	-0.018	0.016	0.036	0.051	-0.022	0.062	-0.001	0.206	-0.023
1:185000001-185100000	1	185000001	185100000	-0.066	-0.006	-0.011	0.002	0.064	0.22	0.174	0.122	-0.141	-0.018	0.026	0.002	-0.184	-0.001	-0.09	-0.018	-0.039	0.036	-0.085	-0.022	-0.202	-0.001	0.048	-0.023
1:185100001-185200000	1	185100001	185200000	0.063	-0.006	-0.223	0.002	0.168	0.22	0.055	0.122	-0.129	-0.018	-0.009	0.002	-0.134	-0.001	-0.024	-0.018	-0.074	0.036	-0.1	-0.022	-0.121	-0.001	-0.127	-0.023
1:185200001-185300000	1	185200001	185300000	-0.005	-0.006	0.082	0.002	0.25	0.22	0.284	0.122	-0.019	-0.018	0.092	0.002	-0.017	-0.001	0.033	-0.018	0.04	0.036	-0.039	-0.022	-0.076	-0.001	0.019	-0.023
1:185300001-185400000	1	185300001	185400000	-0.029	-0.006	0.118	0.002	0.175	0.22	0.235	0.122	-0.051	-0.018	0.086	0.002	-0.061	-0.001	0.071	-0.018	0.051	0.036	0.018	-0.022	0.061	-0.001	0.107	-0.023
1:185400001-185500000	1	185400001	185500000	0.067	-0.006	0.122	0.002	0.24	0.22	0.289	0.122	-0.041	-0.018	0.112	0.002	0.001	-0.001	0.007	-0.018	0.022	0.036	0.01	-0.022	0.019	-0.001	0.166	-0.023
1:185500001-185600000	1	185500001	185600000	0.105	-0.006	-0.011	0.002	0.298	0.22	0.114	0.122	0.092	-0.018	-0.049	0.002	0.118	-0.001	-0.109	-0.018	0.03	0.036	-0.062	-0.022	0.031	-0.001	-0.074	-0.023
1:185600001-185700000	1	185600001	185700000	0.033	-0.006	0.136	0.002	0.258	0.22	0.419	0.122	0.175	-0.018	0.289	0.002	0.132	-0.001	0.063	-0.018	0.098	0.036	0.068	-0.022	0.101	-0.001	0.169	-0.023
1:185700001-185800000	1	185700001	185800000	0.032	-0.006	-0.009	0.002	0.221	0.22	0.122	0.122	0.064	-0.018	0.007	0.002	0.06	-0.001	0.043	-0.018	0.003	0.036	-0.066	-0.022	-0.05	-0.001	0.035	-0.023
1:185800001-185900000	1	185800001	185900000	-0.08	-0.006	0.131	0.002	0.227	0.22	0.206	0.122	-0.029	-0.018	0.162	0.002	-0.015	-0.001	0.05	-0.018	0.065	0.036	0.006	-0.022	-0.046	-0.001	0.134	-0.023
1:185900001-186000000	1	185900001	186000000	-0.011	-0.006	0.061	0.002	0.265	0.22	0.223	0.122	0.035	-0.018	0.156	0.002	0.037	-0.001	-0.003	-0.018	0.02	0.036	-0.067	-0.022	0.042	-0.001	0.094	-0.023
1:186000001-186100000	1	186000001	186100000	-0.009	-0.006	0.127	0.002	0.261	0.22	0.205	0.122	0.151	-0.018	0.125	0.002	0.039	-0.001	0.043	-0.018	0.021	0.036	-0.032	-0.022	-0.009	-0.001	0.017	-0.023
1:186100001-186200000	1	186100001	186200000	0.121	-0.006	0.127	0.002	0.402	0.22	0.296	0.122	0.146	-0.018	0.169	0.002	0.133	-0.001	0.017	-0.018	0.243	0.036	0.029	-0.022	0.166	-0.001	0.215	-0.023
1:186200001-186300000	1	186200001	186300000	-0.043	-0.006	0.006	0.002	0.249	0.22	0.109	0.122	-0.131	-0.018	0.029	0.002	-0.127	-0.001	-0.016	-0.018	-0.041	0.036	-0.086	-0.022	0.012	-0.001	0.02	-0.023
1:186300001-186400000	1	186300001	186400000	-0.054	-0.006	-0.105	0.002	0.098	0.22	0.203	0.122	-0.062	-0.018	0.037	0.002	-0.159	-0.001	-0.031	-0.018	-0.141	0.036	-0.025	-0.022	-0.116	-0.001	0.005	-0.023
1:186400001-186500000	1	186400001	186500000	-0.015	-0.006	0.152	0.002	0.277	0.22	0.277	0.122	0.055	-0.018	0.143	0.002	0.034	-0.001	0.061	-0.018	0.054	0.036	0.061	-0.022	0.002	-0.001	0.06	-0.023
1:186500001-186600000	1	186500001	186600000	-0.078	-0.006	0.158	0.002	0.151	0.22	0.102	0.122	-0.167	-0.018	-0.023	0.002	-0.09	-0.001	0.217	-0.018	0.035	0.036	-0.042	-0.022	-0.142	-0.001	-0.064	-0.023
1:186600001-186700000	1	186600001	186700000	-0.043	-0.006	0.248	0.002	0.19	0.22	0.262	0.122	-0.128	-0.018	0.185	0.002	0.044	-0.001	0.085	-0.018	-0.043	0.036	0.063	-0.022	-0.098	-0.001	0.234	-0.023
1:186700001-186800000	1	186700001	186800000	-0.073	-0.006	0.114	0.002	0.197	0.22	0.277	0.122	-0.091	-0.018	0.104	0.002	-0.011	-0.001	-0.048	-0.018	-0.068	0.036	-0.013	-0.022	0.033	-0.001	0.126	-0.023
1:186800001-186900000	1	186800001	186900000	0.034	-0.006	-0.031	0.002	0.247	0.22	-0.059	0.122	0.008	-0.018	-0.089	0.002	-0.075	-0.001	0.064	-0.018	-0.034	0.036	-0.119	-0.022	0.014	-0.001	-0.265	-0.023
1:186900001-187000000	1	186900001	187000000	-0.008	-0.006	0.099	0.002	0.211	0.22	0.274	0.122	-0.075	-0.018	0.049	0.002	-0.113	-0.001	0.017	-0.018	0.019	0.036	0.014	-0.022	0.014	-0.001	-0.003	-0.023
1:187000001-187100000	1	187000001	187100000	0.02	-0.006	0.054	0.002	0.215	0.22	0.152	0.122	-0.019	-0.018	0.031	0.002	-0.005	-0.001	-0.018	-0.018	0.021	0.036	-0.068	-0.022	-0.025	-0.001	0.034	-0.023
1:187100001-187200000	1	187100001	187200000	-0.019	-0.006	0.106	0.002	0.188	0.22	0.193	0.122	0.046	-0.018	0.057	0.002	0.056	-0.001	0.008	-0.018	-0.054	0.036	-0.055	-0.022	-0.112	-0.001	-0.109	-0.023
1:187200001-187300000	1	187200001	187300000	-0.07	-0.006	0.151	0.002	0.18	0.22	0.277	0.122	-0.16	-0.018	0.168	0.002	-0.088	-0.001	0.004	-0.018	-0.119	0.036	-0.05	-0.022	-0.062	-0.001	0.163	-0.023
1:187300001-187400000	1	187300001	187400000	-0.041	-0.006	0.031	0.002	0.221	0.22	0.104	0.122	-0.024	-0.018	-0.069	0.002	-0.054	-0.001	-0.098	-0.018	-0.039	0.036	-0.079	-0.022	-0.101	-0.001	-0.146	-0.023
1:187400001-187500000	1	187400001	187500000	0.063	-0.006	-0.047	0.002	0.172	0.22	0.024	0.122	-0.136	-0.018	-0.179	0.002	-0.057	-0.001	-0.112	-0.018	-0.024	0.036	-0.306	-0.022	-0.056	-0.001	-0.196	-0.023
1:187500001-187600000	1	187500001	187600000	-0.057	-0.006	0.264	0.002	0.254	0.22	0.223	0.122	-0.121	-0.018	0.068	0.002	-0.037	-0.001	0.021	-0.018	-0.111	0.036	-0.055	-0.022	-0.005	-0.001	0.155	-0.023
1:187600001-187700000	1	187600001	187700000	0.041	-0.006	0.048	0.002	0.321	0.22	0.2	0.122	0.09	-0.018	0.016	0.002	-0.029	-0.001	-0.071	-0.018	0.081	0.036	-0.073	-0.022	-0.054	-0.001	0.004	-0.023
1:187700001-187800000	1	187700001	187800000	-0.092	-0.006	0.337	0.002	0.206	0.22	0.333	0.122	-0.15	-0.018	0.162	0.002	-0.107	-0.001	0.073	-0.018	-0.005	0.036	0.112	-0.022	-0.126	-0.001	0.239	-0.023
1:187800001-187900000	1	187800001	187900000	-0.015	-0.006	0.102	0.002	0.259	0.22	0.226	0.122	-0.095	-0.018	0.028	0.002	-0.063	-0.001	-0.063	-0.018	-0.031	0.036	-0.068	-0.022	-0.084	-0.001	0.055	-0.023
1:187900001-188000000	1	187900001	188000000	-0.053	-0.006	0.014	0.002	0.267	0.22	0.145	0.122	0.028	-0.018	-0.088	0.002	-0.053	-0.001	-0.038	-0.018	-0.027	0.036	-0.142	-0.022	0.021	-0.001	-0.114	-0.023
1:188000001-188100000	1	188000001	188100000	0.042	-0.006	-0.012	0.002	0.173	0.22	0.152	0.122	0.071	-0.018	0.029	0.002	0.001	-0.001	-0.08	-0.018	-0.062	0.036	-0.138	-0.022	0.079	-0.001	-0.002	-0.023
1:188100001-188200000	1	188100001	188200000	0.02	-0.006	0.01	0.002	0.167	0.22	0.152	0.122	0.141	-0.018	0.051	0.002	0.005	-0.001	0.042	-0.018	-0.004	0.036	-0.007	-0.022	0.047	-0.001	-0.047	-0.023
1:188200001-188300000	1	188200001	188300000	0.045	-0.006	0.024	0.002	0.249	0.22	-0.023	0.122	-0.071	-0.018	-0.078	0.002	0.042	-0.001	-0.176	-0.018	-0.001	0.036	-0.137	-0.022	0.082	-0.001	-0.107	-0.023
1:188300001-188400000	1	188300001	188400000	0.06	-0.006	0.068	0.002	0.261	0.22	0.205	0.122	-0.041	-0.018	0.021	0.002	0.057	-0.001	0.074	-0.018	-0.014	0.036	-0.032	-0.022	-0.023	-0.001	0.028	-0.023
1:188400001-188500000	1	188400001	188500000	0.058	-0.006	-0.005	0.002	0.28	0.22	0.08	0.122	0.057	-0.018	-0.071	0.002	-0.02	-0.001	0.014	-0.018	-0.051	0.036	-0.151	-0.022	0.012	-0.001	-0.079	-0.023
1:188500001-188600000	1	188500001	188600000	-0.065	-0.006	-0.075	0.002	0.17	0.22	-0.139	0.122	-0.096	-0.018	-0.184	0.002	-0.08	-0.001	-0.084	-0.018	0.018	0.036	-0.246	-0.022	-0.117	-0.001	-0.272	-0.023
1:188600001-188700000	1	188600001	188700000	-0.051	-0.006	-0.014	0.002	0.23	0.22	0.155	0.122	-0.031	-0.018	-0.032	0.002	0.036	-0.001	-0.019	-0.018	0.02	0.036	-0.2	-0.022	0.023	-0.001	-0.064	-0.023
1:188700001-188800000	1	188700001	188800000	-0.055	-0.006	0.187	0.002	0.234	0.22	0.285	0.122	-0.062	-0.018	0.097	0.002	-0.069	-0.001	0.039	-0.018	-0.131	0.036	-0.123	-0.022	-0.072	-0.001	0.051	-0.023
1:188800001-188900000	1	188800001	188900000	-0.07	-0.006	0.042	0.002	0.163	0.22	0.109	0.122	-0.142	-0.018	-0.026	0.002	-0.084	-0.001	0.02	-0.018	-0.077	0.036	-0.19	-0.022	-0.065	-0.001	-0.083	-0.023
1:188900001-189000000	1	188900001	189000000	0.018	-0.006	0.166	0.002	0.172	0.22	0.127	0.122	0	-0.018	0.03	0.002	-0.025	-0.001	0.181	-0.018	-0.119	0.036	-0.015	-0.022	-0.016	-0.001	-0.124	-0.023
1:189000001-189100000	1	189000001	189100000	0.027	-0.006	0.038	0.002	0.129	0.22	0.201	0.122	0.077	-0.018	0.051	0.002	-0.056	-0.001	0.031	-0.018	-0.081	0.036	-0.021	-0.022	-0.032	-0.001	-0.02	-0.023
1:189100001-189200000	1	189100001	189200000	0.013	-0.006	0.208	0.002	0.201	0.22	0.263	0.122	-0.157	-0.018	0.132	0.002	-0.03	-0.001	0.314	-0.018	-0.023	0.036	0.055	-0.022	0.056	-0.001	0.068	-0.023
1:189200001-189300000	1	189200001	189300000	0.085	-0.006	0.012	0.002	0.266	0.22	0.192	0.122	0.004	-0.018	-0.057	0.002	0.005	-0.001	-0.142	-0.018	0.014	0.036	-0.115	-0.022	0.052	-0.001	-0.054	-0.023
1:189300001-189400000	1	189300001	189400000	0.106	-0.006	0.167	0.002	0.202	0.22	0.288	0.122	-0.2	-0.018	0.067	0.002	-0.002	-0.001	0.059	-0.018	-0.06	0.036	-0.062	-0.022	-0.022	-0.001	0.131	-0.023
1:189400001-189500000	1	189400001	189500000	0.029	-0.006	0.087	0.002	0.126	0.22	0.207	0.122	-0.101	-0.018	-0.019	0.002	-0.032	-0.001	-0.055	-0.018	-0.027	0.036	0.029	-0.022	-0.115	-0.001	-0.061	-0.023
1:189500001-189600000	1	189500001	189600000	0.025	-0.006	-0.027	0.002	0.231	0.22	0.065	0.122	0.057	-0.018	-0.055	0.002	0.033	-0.001	-0.039	-0.018	0.009	0.036	-0.188	-0.022	0.03	-0.001	-0.152	-0.023
1:189600001-189700000	1	189600001	189700000	-0.028	-0.006	0.008	0.002	0.153	0.22	0.171	0.122	-0.095	-0.018	-0.066	0.002	-0.021	-0.001	-0.017	-0.018	-0.055	0.036	-0.067	-0.022	-0.061	-0.001	-0.04	-0.023
1:189700001-189800000	1	189700001	189800000	0.023	-0.006	0.122	0.002	0.242	0.22	0.328	0.122	-0.105	-0.018	0.109	0.002	-0.033	-0.001	0.011	-0.018	0.035	0.036	-0.009	-0.022	-0.012	-0.001	0.087	-0.023
1:189800001-189900000	1	189800001	189900000	-0.04	-0.006	-0.003	0.002	0.156	0.22	0.162	0.122	-0.076	-0.018	0.086	0.002	0.022	-0.001	-0.076	-0.018	-0.1	0.036	-0.074	-0.022	0.025	-0.001	0.025	-0.023
1:189900001-190000000	1	189900001	190000000	0.07	-0.006	0.078	0.002	0.243	0.22	0.107	0.122	-0.192	-0.018	-0.142	0.002	0.038	-0.001	-0.07	-0.018	0.09	0.036	-0.092	-0.022	0.111	-0.001	-0.113	-0.023
1:190000001-190100000	1	190000001	190100000	0.038	-0.006	-0.063	0.002	0.235	0.22	0.088	0.122	-0.27	-0.018	-0.231	0.002	0.07	-0.001	-0.04	-0.018	-0.006	0.036	-0.109	-0.022	0.103	-0.001	-0.08	-0.023
1:190100001-190200000	1	190100001	190200000	-0.066	-0.006	0.017	0.002	0.191	0.22	0.186	0.122	-0.235	-0.018	-0.148	0.002	0.073	-0.001	-0.035	-0.018	0.043	0.036	-0.019	-0.022	-0.085	-0.001	0.021	-0.023
1:190200001-190300000	1	190200001	190300000	0.034	-0.006	-0.11	0.002	0.212	0.22	0.072	0.122	-0.07	-0.018	-0.089	0.002	-0.095	-0.001	-0.145	-0.018	0.032	0.036	-0.196	-0.022	-0.07	-0.001	-0.154	-0.023
1:190300001-190400000	1	190300001	190400000	0.047	-0.006	-0.01	0.002	0.221	0.22	0.197	0.122	-0.171	-0.018	0.084	0.002	0.007	-0.001	-0.041	-0.018	0.042	0.036	0.051	-0.022	-0.008	-0.001	0.056	-0.023
1:190400001-190500000	1	190400001	190500000	-0.011	-0.006	-0.142	0.002	0.198	0.22	0.133	0.122	0.033	-0.018	-0.001	0.002	-0.017	-0.001	-0.169	-0.018	0.026	0.036	-0.141	-0.022	-0.037	-0.001	-0.083	-0.023
1:190500001-190600000	1	190500001	190600000	0.045	-0.006	0.031	0.002	0.186	0.22	-0.022	0.122	0.045	-0.018	-0.13	0.002	0.032	-0.001	-0.037	-0.018	-0.005	0.036	-0.095	-0.022	0.046	-0.001	-0.229	-0.023
1:190600001-190700000	1	190600001	190700000	0.17	-0.006	0.218	0.002	0.268	0.22	0.317	0.122	0.128	-0.018	0.133	0.002	0.091	-0.001	0.11	-0.018	0.092	0.036	0.084	-0.022	0.047	-0.001	0.045	-0.023
1:190700001-190800000	1	190700001	190800000	0.119	-0.006	0.017	0.002	0.28	0.22	0.092	0.122	0.047	-0.018	-0.071	0.002	0.081	-0.001	-0.062	-0.018	0.084	0.036	-0.089	-0.022	0.029	-0.001	-0.172	-0.023
1:190800001-190900000	1	190800001	190900000	-0.029	-0.006	0.053	0.002	0.234	0.22	0.154	0.122	-0.12	-0.018	-0.027	0.002	0.002	-0.001	-0.001	-0.018	-0.057	0.036	-0.148	-0.022	0.086	-0.001	0.008	-0.023
1:190900001-191000000	1	190900001	191000000	-0.041	-0.006	-0.011	0.002	0.124	0.22	0.147	0.122	0.024	-0.018	0.012	0.002	-0.056	-0.001	-0.145	-0.018	-0.055	0.036	-0.182	-0.022	-0.229	-0.001	-0.07	-0.023
1:191000001-191100000	1	191000001	191100000	0.03	-0.006	0.205	0.002	0.214	0.22	0.296	0.122	-0.003	-0.018	0.077	0.002	-0.151	-0.001	0.021	-0.018	0.025	0.036	0.028	-0.022	0.044	-0.001	0.054	-0.023
1:191100001-191200000	1	191100001	191200000	0.007	-0.006	-0.023	0.002	0.139	0.22	0.18	0.122	0.03	-0.018	-0.11	0.002	-0.03	-0.001	-0.118	-0.018	-0.015	0.036	-0.168	-0.022	0.038	-0.001	-0.061	-0.023
1:191200001-191300000	1	191200001	191300000	0.015	-0.006	-0.017	0.002	0.247	0.22	0.06	0.122	-0.093	-0.018	-0.103	0.002	-0.015	-0.001	0.001	-0.018	-0.056	0.036	-0.107	-0.022	-0.109	-0.001	-0.193	-0.023
1:191300001-191400000	1	191300001	191400000	-0.031	-0.006	0.078	0.002	0.18	0.22	0.176	0.122	-0.174	-0.018	-0.035	0.002	0.034	-0.001	-0.119	-0.018	0.063	0.036	-0.133	-0.022	-0.063	-0.001	0.031	-0.023
1:191400001-191500000	1	191400001	191500000	0.048	-0.006	-0.016	0.002	0.241	0.22	0.073	0.122	-0.042	-0.018	-0.135	0.002	-0.053	-0.001	-0.146	-0.018	-0.013	0.036	-0.192	-0.022	-0.037	-0.001	-0.072	-0.023
1:191500001-191600000	1	191500001	191600000	-0.032	-0.006	0.028	0.002	0.169	0.22	0.196	0.122	-0.11	-0.018	0.001	0.002	-0.022	-0.001	-0.064	-0.018	-0.034	0.036	-0.059	-0.022	-0.071	-0.001	0.043	-0.023
1:191600001-191700000	1	191600001	191700000	0.047	-0.006	0.066	0.002	0.175	0.22	0.216	0.122	-0.11	-0.018	-0.007	0.002	-0.06	-0.001	-0.083	-0.018	0.006	0.036	-0.125	-0.022	0.041	-0.001	0.112	-0.023
1:191700001-191800000	1	191700001	191800000	-0.043	-0.006	0.05	0.002	0.198	0.22	0.125	0.122	0.096	-0.018	-0.105	0.002	-0.009	-0.001	-0.008	-0.018	0.005	0.036	-0.137	-0.022	0.008	-0.001	-0.066	-0.023
1:191800001-191900000	1	191800001	191900000	0.037	-0.006	0.157	0.002	0.184	0.22	0.198	0.122	-0.146	-0.018	0.018	0.002	0.037	-0.001	0.17	-0.018	-0.07	0.036	0.037	-0.022	-0.032	-0.001	0.041	-0.023
1:191900001-192000000	1	191900001	192000000	0.044	-0.006	-0.015	0.002	0.221	0.22	0.133	0.122	0.001	-0.018	-0.037	0.002	-0.022	-0.001	-0.035	-0.018	-0.052	0.036	-0.079	-0.022	-0.071	-0.001	-0.021	-0.023
1:192000001-192100000	1	192000001	192100000	0.054	-0.006	-0.101	0.002	0.163	0.22	0.062	0.122	-0.141	-0.018	-0.124	0.002	-0.071	-0.001	-0.156	-0.018	-0.066	0.036	-0.194	-0.022	-0.042	-0.001	-0.134	-0.023
1:192100001-192200000	1	192100001	192200000	-0.014	-0.006	0.157	0.002	0.175	0.22	0.19	0.122	-0.062	-0.018	0.149	0.002	-0.019	-0.001	0.152	-0.018	0.076	0.036	0.011	-0.022	0.043	-0.001	0.131	-0.023
1:192200001-192300000	1	192200001	192300000	-0.119	-0.006	0.006	0.002	0.146	0.22	0.087	0.122	-0.224	-0.018	-0.038	0.002	-0.053	-0.001	-0.01	-0.018	0.015	0.036	-0.148	-0.022	-0.074	-0.001	0.031	-0.023
1:192300001-192400000	1	192300001	192400000	0.055	-0.006	0.069	0.002	0.262	0.22	0.233	0.122	-0.065	-0.018	0.059	0.002	-0.086	-0.001	0.025	-0.018	-0.02	0.036	-0.052	-0.022	0.022	-0.001	0.143	-0.023
1:192400001-192500000	1	192400001	192500000	0.081	-0.006	0	0.002	0.251	0.22	0.159	0.122	-0.118	-0.018	-0.09	0.002	-0.03	-0.001	-0.066	-0.018	0.051	0.036	-0.093	-0.022	-0.013	-0.001	-0.027	-0.023
1:192500001-192600000	1	192500001	192600000	-0.095	-0.006	0.137	0.002	0.156	0.22	0.25	0.122	0.02	-0.018	0.019	0.002	-0.032	-0.001	-0.03	-0.018	-0.117	0.036	-0.081	-0.022	-0.02	-0.001	0.114	-0.023
1:192600001-192700000	1	192600001	192700000	0.08	-0.006	-0.03	0.002	0.262	0.22	0.015	0.122	-0.264	-0.018	-0.104	0.002	0.121	-0.001	-0.185	-0.018	0.091	0.036	-0.232	-0.022	0.102	-0.001	-0.135	-0.023
1:192700001-192800000	1	192700001	192800000	0.024	-0.006	0.07	0.002	0.298	0.22	0.212	0.122	-0.201	-0.018	-0.005	0.002	0.045	-0.001	0.114	-0.018	-0.008	0.036	0.029	-0.022	-0.012	-0.001	0.05	-0.023
1:192800001-192900000	1	192800001	192900000	-0.05	-0.006	0.13	0.002	0.14	0.22	0.196	0.122	-0.255	-0.018	0.045	0.002	-0.046	-0.001	0.032	-0.018	-0.089	0.036	-0.059	-0.022	-0.064	-0.001	0.118	-0.023
1:192900001-193000000	1	192900001	193000000	-0.061	-0.006	0.129	0.002	0.132	0.22	0.279	0.122	-0.258	-0.018	0.021	0.002	-0.051	-0.001	0.019	-0.018	-0.051	0.036	0.017	-0.022	-0.033	-0.001	0.156	-0.023
1:193000001-193100000	1	193000001	193100000	-0.144	-0.006	0.008	0.002	0.072	0.22	0.147	0.122	-0.258	-0.018	-0.197	0.002	-0.146	-0.001	0.093	-0.018	-0.06	0.036	-0.007	-0.022	-0.196	-0.001	-0.037	-0.023
1:193100001-193200000	1	193100001	193200000	-0.059	-0.006	-0.117	0.002	0.087	0.22	0.192	0.122	-0.194	-0.018	-0.131	0.002	-0.014	-0.001	-0.035	-0.018	-0.05	0.036	-0.046	-0.022	-0.037	-0.001	-0.126	-0.023
1:193200001-193300000	1	193200001	193300000	0.027	-0.006	0.088	0.002	0.159	0.22	0.1	0.122	-0.117	-0.018	-0.004	0.002	-0.056	-0.001	0.023	-0.018	-0.03	0.036	0.035	-0.022	-0.057	-0.001	-0.083	-0.023
1:193300001-193400000	1	193300001	193400000	-0.034	-0.006	0.079	0.002	0.183	0.22	0.135	0.122	0.046	-0.018	0.024	0.002	0.038	-0.001	0.058	-0.018	-0.057	0.036	0.001	-0.022	0.083	-0.001	0.039	-0.023
1:193400001-193500000	1	193400001	193500000	0.06	-0.006	0.123	0.002	0.289	0.22	0.174	0.122	0.083	-0.018	0.054	0.002	0.116	-0.001	0.081	-0.018	0.089	0.036	0.053	-0.022	0.102	-0.001	0.092	-0.023
1:193500001-193600000	1	193500001	193600000	-0.014	-0.006	0.139	0.002	0.194	0.22	0.205	0.122	-0.099	-0.018	0.07	0.002	0.007	-0.001	0.086	-0.018	-0.035	0.036	0.017	-0.022	-0.044	-0.001	0.065	-0.023
1:193600001-193700000	1	193600001	193700000	0.073	-0.006	0.007	0.002	0.321	0.22	0.092	0.122	-0.027	-0.018	0.008	0.002	-0.004	-0.001	-0.041	-0.018	0.128	0.036	0.01	-0.022	0.192	-0.001	0.005	-0.023
1:193700001-193800000	1	193700001	193800000	-0.011	-0.006	0.113	0.002	0.272	0.22	0.174	0.122	-0.086	-0.018	0.098	0.002	0.095	-0.001	0.118	-0.018	-0.058	0.036	-0.056	-0.022	0.042	-0.001	0.019	-0.023
1:193800001-193900000	1	193800001	193900000	-0.006	-0.006	0.023	0.002	0.18	0.22	0.18	0.122	-0.113	-0.018	-0.046	0.002	-0.002	-0.001	-0.141	-0.018	0.005	0.036	-0.132	-0.022	-0.039	-0.001	-0.088	-0.023
1:193900001-194000000	1	193900001	194000000	0.065	-0.006	0.209	0.002	0.123	0.22	0.221	0.122	0.033	-0.018	0.071	0.002	-0.09	-0.001	0.08	-0.018	0.062	0.036	-0.034	-0.022	0.079	-0.001	0.122	-0.023
1:194000001-194100000	1	194000001	194100000	0.017	-0.006	-0.027	0.002	0.173	0.22	0.084	0.122	-0.11	-0.018	-0.066	0.002	0.044	-0.001	-0.035	-0.018	0.063	0.036	-0.084	-0.022	-0.032	-0.001	0.015	-0.023
1:194100001-194200000	1	194100001	194200000	0.079	-0.006	-0.054	0.002	0.186	0.22	0.084	0.122	-0.071	-0.018	-0.097	0.002	0.071	-0.001	-0.148	-0.018	0.056	0.036	-0.219	-0.022	0.06	-0.001	-0.114	-0.023
1:194200001-194300000	1	194200001	194300000	-0.001	-0.006	0.051	0.002	0.254	0.22	0.142	0.122	0.012	-0.018	0.047	0.002	0.085	-0.001	0.049	-0.018	0.068	0.036	-0.072	-0.022	0.101	-0.001	0.065	-0.023
1:194300001-194400000	1	194300001	194400000	0.044	-0.006	0.176	0.002	0.238	0.22	0.205	0.122	-0.004	-0.018	0.025	0.002	-0.004	-0.001	0.045	-0.018	0.105	0.036	0.014	-0.022	-0.019	-0.001	-0.019	-0.023
1:194400001-194500000	1	194400001	194500000	0.039	-0.006	0.027	0.002	0.341	0.22	0.101	0.122	0.039	-0.018	-0.029	0.002	0.106	-0.001	-0.001	-0.018	0.035	0.036	0.089	-0.022	0.092	-0.001	-0.037	-0.023
1:194500001-194600000	1	194500001	194600000	0.134	-0.006	0.125	0.002	0.235	0.22	0.231	0.122	-0.068	-0.018	0.004	0.002	0.071	-0.001	-0.02	-0.018	0.081	0.036	-0.041	-0.022	-0.039	-0.001	-0.007	-0.023
1:194600001-194700000	1	194600001	194700000	0.025	-0.006	0.193	0.002	0.272	0.22	0.156	0.122	0.076	-0.018	0.173	0.002	0.079	-0.001	0.218	-0.018	0.089	0.036	0.07	-0.022	0.017	-0.001	-0.017	-0.023
1:194700001-194800000	1	194700001	194800000	0.029	-0.006	0.025	0.002	0.221	0.22	0.106	0.122	-0.09	-0.018	-0.056	0.002	0.054	-0.001	-0.07	-0.018	0.042	0.036	-0.113	-0.022	-0.006	-0.001	-0.094	-0.023
1:194800001-194900000	1	194800001	194900000	0.053	-0.006	0.144	0.002	0.265	0.22	0.154	0.122	0.024	-0.018	-0.022	0.002	-0.015	-0.001	-0.023	-0.018	0.044	0.036	-0.077	-0.022	-0.038	-0.001	-0.134	-0.023
1:194900001-195000000	1	194900001	195000000	0.017	-0.006	-0.053	0.002	0.179	0.22	0.097	0.122	0.088	-0.018	-0.041	0.002	0.059	-0.001	-0.096	-0.018	0.067	0.036	-0.12	-0.022	-0.058	-0.001	-0.122	-0.023
1:195000001-195100000	1	195000001	195100000	0.025	-0.006	-0.046	0.002	0.184	0.22	0.032	0.122	-0.048	-0.018	-0.057	0.002	0.053	-0.001	0.043	-0.018	0.077	0.036	-0.185	-0.022	0.038	-0.001	-0.28	-0.023
1:195100001-195200000	1	195100001	195200000	0.084	-0.006	0.089	0.002	0.104	0.22	0.249	0.122	-0.055	-0.018	0.083	0.002	-0.041	-0.001	-0.056	-0.018	-0.009	0.036	-0.097	-0.022	-0.086	-0.001	0.068	-0.023
1:195200001-195300000	1	195200001	195300000	0.143	-0.006	0.001	0.002	0.253	0.22	0.071	0.122	0.034	-0.018	0.04	0.002	0.068	-0.001	-0.097	-0.018	0.013	0.036	-0.152	-0.022	-0.07	-0.001	-0.108	-0.023
1:195300001-195400000	1	195300001	195400000	0.002	-0.006	-0.035	0.002	0.245	0.22	0.095	0.122	-0.083	-0.018	-0.01	0.002	-0.08	-0.001	-0.08	-0.018	0.009	0.036	-0.209	-0.022	-0.075	-0.001	-0.108	-0.023
1:195400001-195500000	1	195400001	195500000	0.08	-0.006	-0.014	0.002	0.298	0.22	-0.001	0.122	-0.004	-0.018	-0.112	0.002	0.115	-0.001	-0.105	-0.018	-0.012	0.036	-0.206	-0.022	-0.002	-0.001	-0.139	-0.023
1:195500001-195600000	1	195500001	195600000	-0.015	-0.006	0.038	0.002	0.144	0.22	0.08	0.122	0.107	-0.018	-0.046	0.002	-0.055	-0.001	-0.04	-0.018	0	0.036	-0.142	-0.022	-0.044	-0.001	-0.089	-0.023
1:195600001-195700000	1	195600001	195700000	0.025	-0.006	0.092	0.002	0.177	0.22	0.233	0.122	-0.093	-0.018	0.135	0.002	-0.101	-0.001	-0.013	-0.018	-0.048	0.036	-0.089	-0.022	-0.189	-0.001	0.101	-0.023
1:195700001-195800000	1	195700001	195800000	0.053	-0.006	0.137	0.002	0.314	0.22	0.014	0.122	-0.029	-0.018	-0.086	0.002	0.016	-0.001	0.28	-0.018	0.065	0.036	-0.094	-0.022	0.063	-0.001	-0.285	-0.023
1:195800001-195900000	1	195800001	195900000	0.004	-0.006	-0.026	0.002	0.269	0.22	-0.013	0.122	0.029	-0.018	-0.173	0.002	0.001	-0.001	0.034	-0.018	0.004	0.036	-0.232	-0.022	-0.013	-0.001	-0.34	-0.023
1:195900001-196000000	1	195900001	196000000	0.057	-0.006	0.142	0.002	0.218	0.22	0.103	0.122	-0.047	-0.018	-0.02	0.002	0.048	-0.001	0.005	-0.018	0.011	0.036	-0.061	-0.022	0.016	-0.001	0.003	-0.023
1:196000001-196100000	1	196000001	196100000	0.098	-0.006	-0.099	0.002	0.258	0.22	-0.084	0.122	-0.125	-0.018	-0.201	0.002	0.048	-0.001	-0.082	-0.018	-0.006	0.036	-0.291	-0.022	0.007	-0.001	-0.296	-0.023
1:196100001-196200000	1	196100001	196200000	0.107	-0.006	-0.024	0.002	0.328	0.22	0.009	0.122	0.094	-0.018	-0.145	0.002	-0.004	-0.001	-0.234	-0.018	0.05	0.036	-0.17	-0.022	0.057	-0.001	-0.122	-0.023
1:196200001-196300000	1	196200001	196300000	0.045	-0.006	0.065	0.002	0.184	0.22	0.25	0.122	-0.119	-0.018	0.08	0.002	-0.021	-0.001	0.128	-0.018	-0.011	0.036	0.049	-0.022	-0.064	-0.001	0.036	-0.023
1:196300001-196400000	1	196300001	196400000	-0.037	-0.006	-0.013	0.002	0.166	0.22	0.249	0.122	0.041	-0.018	0.061	0.002	-0.101	-0.001	-0.026	-0.018	0.01	0.036	-0.013	-0.022	0.032	-0.001	0.029	-0.023
1:196400001-196500000	1	196400001	196500000	-0.063	-0.006	-0.048	0.002	0.26	0.22	0.091	0.122	0.028	-0.018	0.08	0.002	0.018	-0.001	0.044	-0.018	0.008	0.036	0.082	-0.022	0.053	-0.001	-0.077	-0.023
1:196500001-196600000	1	196500001	196600000	0.077	-0.006	-0.078	0.002	0.275	0.22	0.109	0.122	0.003	-0.018	0.008	0.002	-0.023	-0.001	-0.067	-0.018	0.074	0.036	-0.098	-0.022	0.181	-0.001	-0.036	-0.023
1:196600001-196700000	1	196600001	196700000	-0.027	-0.006	-0.072	0.002	0.185	0.22	0.037	0.122	-0.084	-0.018	-0.056	0.002	0.031	-0.001	-0.173	-0.018	0.024	0.036	-0.167	-0.022	-0.065	-0.001	-0.129	-0.023
1:196700001-196800000	1	196700001	196800000	NA	NA	NA	NA	NA	NA	NA	NA	NA	NA	NA	NA	NA	NA	NA	NA	NA	NA	NA	NA	NA	NA	NA	NA
1:196800001-196900000	1	196800001	196900000	NA	NA	NA	NA	NA	NA	NA	NA	NA	NA	NA	NA	NA	NA	NA	NA	NA	NA	NA	NA	NA	NA	NA	NA
1:196900001-197000000	1	196900001	197000000	-0.041	-0.006	-0.234	0.002	0.204	0.22	-0.23	0.122	0.099	-0.018	-0.295	0.002	0.048	-0.001	-0.31	-0.018	0.017	0.036	-0.338	-0.022	0.008	-0.001	-0.389	-0.023
1:197000001-197100000	1	197000001	197100000	0.129	-0.006	0.035	0.002	0.318	0.22	0.223	0.122	0.054	-0.018	0.037	0.002	-0.018	-0.001	-0.142	-0.018	0.07	0.036	-0.103	-0.022	-0.052	-0.001	0.072	-0.023
1:197100001-197200000	1	197100001	197200000	-0.047	-0.006	-0.086	0.002	0.241	0.22	0.093	0.122	0.041	-0.018	0.018	0.002	-0.059	-0.001	0.025	-0.018	-0.016	0.036	-0.009	-0.022	-0.082	-0.001	-0.064	-0.023
1:197200001-197300000	1	197200001	197300000	0.063	-0.006	-0.145	0.002	0.317	0.22	0.147	0.122	-0.106	-0.018	-0.051	0.002	0.02	-0.001	-0.057	-0.018	0.141	0.036	0.006	-0.022	0.009	-0.001	-0.117	-0.023
1:197300001-197400000	1	197300001	197400000	0.013	-0.006	-0.034	0.002	0.219	0.22	0.121	0.122	0.025	-0.018	0.058	0.002	0.052	-0.001	0.049	-0.018	-0.037	0.036	-0.044	-0.022	-0.024	-0.001	-0.046	-0.023
1:197400001-197500000	1	197400001	197500000	0.09	-0.006	-0.016	0.002	0.277	0.22	0.208	0.122	-0.038	-0.018	0.041	0.002	0.011	-0.001	-0.041	-0.018	0.009	0.036	0.056	-0.022	-0.027	-0.001	0.041	-0.023
1:197500001-197600000	1	197500001	197600000	0.066	-0.006	0.123	0.002	0.264	0.22	0.289	0.122	0.063	-0.018	0.198	0.002	-0.037	-0.001	-0.018	-0.018	0.062	0.036	0.079	-0.022	-0.132	-0.001	0.121	-0.023
1:197600001-197700000	1	197600001	197700000	-0.091	-0.006	0.055	0.002	0.151	0.22	0.319	0.122	-0.105	-0.018	0.222	0.002	-0.116	-0.001	0.026	-0.018	-0.065	0.036	0.091	-0.022	-0.075	-0.001	0.137	-0.023
1:197700001-197800000	1	197700001	197800000	-0.085	-0.006	0.092	0.002	0.216	0.22	0.145	0.122	-0.005	-0.018	0.003	0.002	-0.044	-0.001	0.057	-0.018	0.068	0.036	0.056	-0.022	-0.003	-0.001	-0.025	-0.023
1:197800001-197900000	1	197800001	197900000	-0.007	-0.006	0.012	0.002	0.301	0.22	0.106	0.122	-0.137	-0.018	-0.064	0.002	0.055	-0.001	0.115	-0.018	0.072	0.036	0.06	-0.022	0.04	-0.001	-0.045	-0.023
1:197900001-198000000	1	197900001	198000000	-0.103	-0.006	0.194	0.002	0.135	0.22	0.114	0.122	-0.232	-0.018	0.076	0.002	-0.046	-0.001	0.067	-0.018	0.006	0.036	-0.004	-0.022	-0.169	-0.001	-0.138	-0.023
1:198000001-198100000	1	198000001	198100000	-0.052	-0.006	0.103	0.002	0.256	0.22	0.151	0.122	-0.125	-0.018	0.088	0.002	-0.037	-0.001	0.145	-0.018	-0.017	0.036	0.043	-0.022	0.026	-0.001	0.071	-0.023
1:198100001-198200000	1	198100001	198200000	0.1	-0.006	-0.015	0.002	0.261	0.22	0.321	0.122	-0.154	-0.018	0.178	0.002	-0.01	-0.001	-0.015	-0.018	0.066	0.036	0.077	-0.022	-0.04	-0.001	0.13	-0.023
1:198200001-198300000	1	198200001	198300000	0.04	-0.006	0.075	0.002	0.248	0.22	0.347	0.122	0.019	-0.018	0.14	0.002	-0.001	-0.001	0.136	-0.018	0.038	0.036	0.126	-0.022	-0.151	-0.001	0.056	-0.023
1:198300001-198400000	1	198300001	198400000	-0.07	-0.006	0.085	0.002	0.232	0.22	0.232	0.122	-0.094	-0.018	0.073	0.002	-0.054	-0.001	-0.056	-0.018	-0.019	0.036	0.034	-0.022	0.022	-0.001	0.085	-0.023
1:198400001-198500000	1	198400001	198500000	0.058	-0.006	0.023	0.002	0.293	0.22	0.252	0.122	-0.148	-0.018	0.08	0.002	0.091	-0.001	-0.057	-0.018	0.035	0.036	-0.024	-0.022	-0.022	-0.001	0.085	-0.023
1:198500001-198600000	1	198500001	198600000	-0.014	-0.006	-0.014	0.002	0.225	0.22	0.074	0.122	0.037	-0.018	-0.035	0.002	0.064	-0.001	0.065	-0.018	0.098	0.036	-0.09	-0.022	0.006	-0.001	-0.003	-0.023
1:198600001-198700000	1	198600001	198700000	-0.028	-0.006	-0.072	0.002	0.202	0.22	0.089	0.122	-0.162	-0.018	-0.269	0.002	-0.133	-0.001	-0.084	-0.018	-0.074	0.036	-0.169	-0.022	-0.077	-0.001	-0.207	-0.023
1:198700001-198800000	1	198700001	198800000	0.065	-0.006	-0.054	0.002	0.246	0.22	0.15	0.122	0.139	-0.018	0.03	0.002	0.019	-0.001	-0.172	-0.018	-0.033	0.036	-0.131	-0.022	-0.093	-0.001	0.043	-0.023
1:198800001-198900000	1	198800001	198900000	0.043	-0.006	-0.201	0.002	0.356	0.22	0.124	0.122	0.164	-0.018	0.04	0.002	0.035	-0.001	-0.004	-0.018	0.138	0.036	0.02	-0.022	0.053	-0.001	0.006	-0.023
1:198900001-199000000	1	198900001	199000000	0.152	-0.006	0.099	0.002	0.27	0.22	0.188	0.122	0.089	-0.018	-0.085	0.002	-0.029	-0.001	0.07	-0.018	0.067	0.036	0.111	-0.022	0.087	-0.001	-0.082	-0.023
1:199000001-199100000	1	199000001	199100000	0.007	-0.006	0.211	0.002	0.244	0.22	0.245	0.122	0.035	-0.018	0.146	0.002	-0.024	-0.001	0.146	-0.018	-0.005	0.036	0.097	-0.022	-0.082	-0.001	0.027	-0.023
1:199100001-199200000	1	199100001	199200000	0.013	-0.006	0.004	0.002	0.234	0.22	0.149	0.122	-0.109	-0.018	0.021	0.002	-0.063	-0.001	-0.106	-0.018	0.068	0.036	-0.032	-0.022	-0.057	-0.001	-0.147	-0.023
1:199200001-199300000	1	199200001	199300000	0.022	-0.006	0.045	0.002	0.249	0.22	0.139	0.122	-0.154	-0.018	0.041	0.002	0.026	-0.001	0.108	-0.018	0.036	0.036	-0.009	-0.022	0.038	-0.001	-0.135	-0.023
1:199300001-199400000	1	199300001	199400000	0.114	-0.006	0.135	0.002	0.191	0.22	0.172	0.122	0.035	-0.018	0.157	0.002	0.015	-0.001	0.005	-0.018	0.038	0.036	0.044	-0.022	0.08	-0.001	0.065	-0.023
1:199400001-199500000	1	199400001	199500000	0.094	-0.006	0.142	0.002	0.281	0.22	0.135	0.122	-0.03	-0.018	0.004	0.002	0.046	-0.001	0.125	-0.018	0.119	0.036	-0.027	-0.022	0.104	-0.001	0.03	-0.023
1:199500001-199600000	1	199500001	199600000	0.1	-0.006	0.02	0.002	0.249	0.22	0.01	0.122	0.101	-0.018	-0.148	0.002	0.022	-0.001	-0.172	-0.018	0.139	0.036	-0.184	-0.022	0.104	-0.001	-0.235	-0.023
1:199600001-199700000	1	199600001	199700000	0.076	-0.006	0.023	0.002	0.312	0.22	0.224	0.122	0.225	-0.018	0.06	0.002	0.065	-0.001	-0.023	-0.018	0.2	0.036	-0.087	-0.022	0.064	-0.001	-0.011	-0.023
[truncated: 28,973 more rows]
